# Supplementary material for: Simultaneous estimation of gene regulatory network structure and RNA kinetics from single cell gene expression
Source: bioRxiv. 2023 Sep 23:2023.09.21.558277. Preprint. [Version 1] doi: 10.1101/2023.09.21.558277 (PMC10542544; doi:10.1101/2023.09.21.558277)
Supplement: Supplement 2 [file media-2.gz]

Archive with 1 entries (1 files):
- 2021_RAPA_BULK_TIMECOURSE.tsv
