# Supplementary material for: Simultaneous estimation of gene regulatory network structure and RNA kinetics from single cell gene expression
Source: bioRxiv. 2023 Sep 23:2023.09.21.558277. Preprint. [Version 1] doi: 10.1101/2023.09.21.558277 (PMC10542544; doi:10.1101/2023.09.21.558277)
Supplement: Supplement 2 [file media-2.gz › 2021_RAPA_BULK_TIMECOURSE.tsv]

YAL068C	YAL067W-A	YAL067C	YAL065C	YAL064W-B	YAL064C-A	YAL064W	YAL063C-A	YAL063C	YAL062W	YAL061W	YAL060W	YAL059W	YAL058W	YAL056W	YAL055W	YAL054C	YAL053W	YAL051W	YAL049C	YAL048C	YAL047C	YAL046C	YAL044W-A	YAL044C	YAL043C	YAL042W	YAL041W	YAL040C	YAL039C	YAL038W	YAL037C-A	YAL037W	YAL036C	YAL035W	YAL034W-A	YAL034C	YAL033W	YAL032C	YAL031C	YAL030W	YAL029C	YAL028W	YAL027W	YAL026C	HRA1	YAL025C	YAL024C	YAL023C	YAL022C
0	0	0	0	0	0	0	0	0	0	3	1	2	0	0	0	1	0	0	2	0	1	5	1	1	0	2	0	0	2	31	0	0	6	10	0	1	0	0	0	1	0	0	0	0	0	0	0	0	0
0	0	0	0	0	0	0	0	0	5	0	11	2	0	0	0	1	1	0	1	0	1	13	0	3	2	9	1	2	5	105	0	0	75	70	0	0	0	1	0	0	0	1	0	0	0	1	0	0	1
0	0	0	0	0	0	0	0	0	3	7	15	2	1	0	0	0	2	0	1	0	1	16	1	2	0	14	4	3	15	272	0	0	144	269	0	1	3	1	0	1	0	1	0	0	0	4	0	2	1
0	0	0	0	0	0	0	0	3	5	10	46	1	5	0	3	4	3	2	10	0	6	18	5	3	4	17	2	5	24	397	0	0	168	297	0	0	9	5	0	1	0	5	0	0	0	5	0	8	4
0	0	0	0	0	0	0	0	0	6	12	24	2	1	1	2	0	3	0	6	0	2	16	3	3	0	18	0	1	13	186	0	0	49	100	0	2	1	1	0	1	0	1	0	0	0	2	0	3	3
0	0	0	0	0	0	0	0	2	15	25	51	1	0	3	4	1	3	0	11	0	5	36	5	6	4	27	4	4	18	492	0	0	52	147	0	6	4	4	0	5	0	1	0	0	0	1	0	7	5
0	0	0	0	0	0	0	0	0	18	19	65	0	6	0	11	1	5	1	8	0	4	15	4	5	2	15	1	1	32	325	1	0	12	100	0	3	3	4	0	3	0	0	0	0	0	1	0	7	2
0	0	0	0	0	0	0	0	0	0	5	8	0	3	0	1	0	1	0	1	0	1	8	0	3	0	3	0	0	3	51	0	0	5	14	0	0	1	1	0	1	0	1	0	0	0	0	0	2	1
0	0	0	0	0	0	0	0	2	8	8	31	1	6	0	9	0	10	0	8	0	1	27	1	11	3	18	4	1	20	258	0	0	6	30	0	1	4	2	1	7	0	1	0	0	0	1	0	3	5
0	0	0	0	0	0	0	0	0	6	1	22	0	0	1	0	0	4	0	5	2	1	10	0	7	1	7	2	1	17	121	0	0	7	41	0	2	0	2	1	2	0	2	0	0	0	0	0	2	1
0	0	0	0	0	0	0	0	2	42	17	87	0	6	3	10	4	16	0	19	0	6	70	3	33	6	17	2	6	84	225	0	0	22	117	0	7	6	2	1	12	0	5	1	0	0	2	0	5	6
0	0	0	0	0	0	0	0	0	2	1	20	0	0	1	0	1	0	0	0	0	0	15	0	0	5	15	0	0	5	199	0	0	173	182	0	0	2	1	0	0	0	1	0	0	0	2	0	6	0
0	0	0	0	0	0	0	0	0	0	0	0	1	0	0	0	0	0	0	0	0	0	4	0	0	0	0	0	0	1	9	0	0	2	6	0	0	0	0	0	1	0	0	0	0	0	0	0	0	0
0	0	0	0	0	0	0	0	1	6	4	4	0	2	2	0	0	0	0	1	0	0	4	0	0	3	11	1	0	4	110	0	0	98	114	0	0	0	0	0	0	0	0	0	0	0	3	0	2	1
0	0	0	0	0	0	0	0	0	3	2	3	0	0	0	0	0	0	0	0	0	0	9	0	0	2	7	0	0	5	84	0	0	41	37	0	0	1	0	0	2	0	1	0	0	0	0	0	1	0
0	0	0	0	0	0	0	0	0	6	6	20	1	1	1	1	0	0	0	3	0	1	5	1	1	1	4	3	1	9	185	0	0	74	150	0	0	4	1	2	1	1	1	0	2	0	0	0	6	1
0	0	0	0	0	0	0	0	0	2	9	12	1	2	0	4	0	2	1	7	0	4	8	1	0	1	10	0	3	10	161	0	0	26	90	0	3	2	0	0	0	0	5	0	0	0	1	0	7	2
0	0	0	0	0	0	0	0	0	5	12	46	0	1	1	10	1	4	0	5	0	5	21	1	1	0	9	0	0	28	196	0	0	9	73	0	2	2	1	0	5	0	1	1	0	0	0	0	2	3
0	0	0	0	0	0	0	0	0	9	18	50	0	3	1	7	0	7	0	11	0	3	25	1	1	0	16	3	1	27	195	0	0	8	50	0	1	1	2	0	3	0	3	0	0	0	0	0	8	1
0	0	0	0	0	0	0	0	0	1	4	12	0	3	0	3	0	2	0	1	0	4	5	0	3	0	2	0	0	3	35	0	0	1	9	0	0	1	0	0	1	1	1	0	0	0	0	0	2	0
0	0	0	0	0	0	0	0	0	15	4	25	0	1	0	2	0	2	1	5	0	3	24	2	5	5	13	6	2	12	93	0	0	11	23	0	1	1	0	0	0	0	4	0	0	0	0	0	4	3
0	0	0	0	0	0	0	0	2	20	1	27	0	0	0	4	1	5	0	8	0	1	9	0	5	3	10	1	0	31	70	0	0	6	22	0	1	1	0	0	2	0	1	0	0	0	0	0	0	1
0	0	0	0	0	0	0	0	0	3	4	6	0	0	0	0	0	1	0	1	0	1	8	0	0	2	6	0	1	8	57	0	0	52	71	0	0	0	0	0	3	0	0	1	0	0	0	0	2	1
0	0	0	0	0	0	0	0	0	6	2	12	2	4	0	0	0	0	0	1	0	1	11	1	3	1	8	0	3	9	106	0	0	103	85	0	2	2	0	0	0	0	1	0	0	0	2	0	2	1
0	0	0	0	0	0	0	0	0	16	9	38	4	3	3	4	0	1	1	7	0	2	36	2	3	3	34	3	2	13	473	0	0	184	222	0	4	11	2	0	0	0	0	0	1	0	17	0	7	0
0	0	0	0	0	0	0	0	0	7	12	17	0	1	1	1	0	0	0	6	0	0	29	1	2	1	13	1	4	15	201	0	0	91	140	0	0	5	1	1	1	0	0	0	0	0	4	0	1	0
0	0	0	0	0	0	0	0	1	8	30	29	0	5	1	1	0	1	0	11	0	4	17	0	1	1	14	6	8	24	282	0	0	111	248	0	4	6	2	0	3	0	4	0	0	0	2	0	9	5
0	0	0	0	0	0	0	0	0	2	11	25	0	2	0	5	1	2	1	2	0	2	20	2	1	2	10	1	2	16	180	0	0	36	128	0	0	2	2	0	1	0	0	0	0	0	0	1	5	2
0	0	0	0	0	0	0	0	0	3	6	11	0	3	1	2	0	3	1	1	0	1	19	0	1	0	15	0	0	8	79	0	0	10	47	0	0	3	0	0	0	0	2	0	0	0	1	0	2	0
0	0	0	0	0	0	0	1	0	13	2	14	0	2	0	2	0	0	0	3	0	0	17	0	1	2	9	3	2	10	93	0	0	15	33	0	1	1	0	0	1	0	2	0	0	0	0	0	3	0
0	0	0	0	0	0	0	0	0	10	2	10	0	0	0	0	0	2	2	5	0	1	15	0	3	2	13	1	0	15	100	0	0	10	28	0	4	1	1	1	1	0	5	0	0	0	0	0	1	6
0	0	0	0	0	0	0	0	0	14	2	28	0	1	1	2	0	11	0	6	0	5	28	0	5	4	9	0	1	18	127	0	0	9	21	0	4	1	1	0	0	1	0	0	0	0	3	0	2	0
0	0	0	0	0	0	0	0	1	21	15	84	1	3	4	6	1	7	0	8	0	1	41	4	7	6	23	1	0	57	153	0	0	30	56	0	9	3	0	0	4	0	2	0	0	0	1	0	4	6
[truncated: 5,000 more columns]
