# Supplementary material for: Simultaneous estimation of gene regulatory network structure and RNA kinetics from single cell gene expression
Source: bioRxiv. 2023 Sep 23:2023.09.21.558277. Preprint. [Version 1] doi: 10.1101/2023.09.21.558277 (PMC10542544; doi:10.1101/2023.09.21.558277)
Supplement: Supplement 4 [file media-4.gz]

Archive with 4 entries (4 files):
- RAPA_BIOPHYSICAL_MODEL.h5
- RAPA_COUNT_RNN_MODEL.h5
- RAPA_DECAY_MODEL.h5
- RAPA_VELOCITY_RNN_MODEL.h5
