# Supplementary material for: Simultaneous estimation of gene regulatory network structure and RNA kinetics from single cell gene expression
Source: bioRxiv. 2023 Sep 23:2023.09.21.558277. Preprint. [Version 1] doi: 10.1101/2023.09.21.558277 (PMC10542544; doi:10.1101/2023.09.21.558277)
Supplement: Supplement 9 [file media-9.tsv]

Time	1	2	3	4	5	6
0	4.6	5	4.1	5.1	4.2	4
10	5	6.3	5.4	5.4	4.5	4.5
20	6.1	6.3	4.9	6.6	5.5	5
30	6.8	7.3	6.4	7.1	6.1	6.5
40	7.8	7.9	6.5	7.2	6.7	6.2
50	7	7.8	6.8	7.7	7.1	6.6
60	8.1	8.9	7	8.5	7.2	6.8
70	9.4	9.7	8.6	9.5	8.7	7.8
80	9.4	10	8.6	10.6	9.1	8.5
90	11.3	10.5	9.8	10.9	9.2	9
100	11.4	11.1	10.3	11.6	10.4	9.1
110	11.8	12.9	11	12.3	11.2	9.9
120	13.5	13.2	11.3	13.7	15.9	11.7
130	14.5	14.5	13.3	14.6	12.1	12.1
140	15.8	14.6	13.6	16.3	13.6	13
150	16.4	16	15.3	17.1	15.2	15
160	18.6	18.2	15.9	17.8	17.5	15.5
170	19.7	20	17.5	20.2	18.1	17.3
180	21.5	21.3	18.4	21.9	17.9	17.2
