# Supplementary material for: Simultaneous estimation of gene regulatory network structure and RNA kinetics from single cell gene expression
Source: bioRxiv. 2023 Sep 23:2023.09.21.558277. Preprint. [Version 1] doi: 10.1101/2023.09.21.558277 (PMC10542544; doi:10.1101/2023.09.21.558277)
Supplement: Supplement 10 [file media-10.gz]

Archive with 6 entries (6 files):
- Saccharomyces_cerevisiae.R64-1-1.CLEAN.gtf
- Saccharomyces_cerevisiae.R64-1-1.CLEAN.transcripts2genes.txt
- Saccharomyces_cerevisiae.R64-1-1.gtf
- Saccharomyces_cerevisiae.R64-1-1.Marker.cdna.fasta
- Saccharomyces_cerevisiae.R64-1-1.Marker.dna.toplevel.fa
- Saccharomyces_cerevisiae.R64-1-1.Marker.dna.toplevel.fa.fai
