# Supplementary material for: Simultaneous estimation of gene regulatory network structure and RNA kinetics from single cell gene expression
Source: bioRxiv. 2023 Sep 23:2023.09.21.558277. Preprint. [Version 1] doi: 10.1101/2023.09.21.558277 (PMC10542544; doi:10.1101/2023.09.21.558277)
Supplement: Supplement 10 [file media-10.gz › Saccharomyces_cerevisiae.R64-1-1.CLEAN.transcripts2genes.txt]

YAL068C_mRNA	YAL068C	YAL068C
YAL067W-A_mRNA	YAL067W-A	YAL067W-A
YAL067C_mRNA	YAL067C	YAL067C
YAL065C_mRNA	YAL065C	YAL065C
YAL064W-B_mRNA	YAL064W-B	YAL064W-B
YAL064C-A_mRNA	YAL064C-A	TDA8
YAL064W_mRNA	YAL064W	YAL064W
YAL063C-A_mRNA	YAL063C-A	YAL063C-A
YAL063C_mRNA	YAL063C	YAL063C
YAL062W_mRNA	YAL062W	GDH3
YAL061W_mRNA	YAL061W	YAL061W
YAL060W_mRNA	YAL060W	BDH1
YAL059W_mRNA	YAL059W	YAL059W
YAL058W_mRNA	YAL058W	CNE1
YAL056W_mRNA	YAL056W	GPB2
YAL055W_mRNA	YAL055W	PEX22
YAL054C_mRNA	YAL054C	ACS1
YAL053W_mRNA	YAL053W	FLC2
YAL051W_mRNA	YAL051W	OAF1
YAL049C_mRNA	YAL049C	YAL049C
YAL048C_mRNA	YAL048C	GEM1
YAL047C_mRNA	YAL047C	SPC72
YAL046C_mRNA	YAL046C	YAL046C
YAL044W-A_mRNA	YAL044W-A	YAL044W-A
YAL044C_mRNA	YAL044C	YAL044C
YAL043C_mRNA	YAL043C	PTA1
YAL042W_mRNA	YAL042W	ERV46
YAL041W_mRNA	YAL041W	CDC24
YAL040C_mRNA	YAL040C	CLN3
YAL039C_mRNA	YAL039C	CYC3
YAL038W_mRNA	YAL038W	CDC19
YAL037C-A_mRNA	YAL037C-A	YAL037C-A
YAL037W_mRNA	YAL037W	YAL037W
YAL036C_mRNA	YAL036C	RBG1
YAL035W_mRNA	YAL035W	FUN12
YAL034W-A_mRNA	YAL034W-A	MTW1
YAL034C_mRNA	YAL034C	YAL034C
YAL033W_mRNA	YAL033W	POP5
YAL032C_mRNA	YAL032C	PRP45
YAL031C_mRNA	YAL031C	GIP4
YAL030W_mRNA	YAL030W	YAL030W
YAL029C_mRNA	YAL029C	MYO4
YAL028W_mRNA	YAL028W	FRT2
YAL027W_mRNA	YAL027W	YAL027W
YAL026C_mRNA	YAL026C	DRS2
HRA1_ncRNA	HRA1	HRA1
YAL025C_mRNA	YAL025C	YAL025C
YAL024C_mRNA	YAL024C	LTE1
YAL023C_mRNA	YAL023C	PMT2
YAL022C_mRNA	YAL022C	YAL022C
YAL021C_mRNA	YAL021C	CCR4
YAL020C_mRNA	YAL020C	ATS1
YAL019W_mRNA	YAL019W	YAL019W
YAL018C_mRNA	YAL018C	YAL018C
YAL017W_mRNA	YAL017W	PSK1
YAL016W_mRNA	YAL016W	TPD3
YAL015C_mRNA	YAL015C	NTG1
YAL014C_mRNA	YAL014C	SYN8
YAL013W_mRNA	YAL013W	DEP1
YAL012W_mRNA	YAL012W	CYS3
YAL011W_mRNA	YAL011W	SWC3
YAL010C_mRNA	YAL010C	MDM10
YAL009W_mRNA	YAL009W	YAL009W
YAL008W_mRNA	YAL008W	YAL008W
YAL007C_mRNA	YAL007C	YAL007C
YAL005C_mRNA	YAL005C	SSA1
YAL003W_mRNA	YAL003W	EFB1
YAL002W_mRNA	YAL002W	VPS8
YAL001C_mRNA	YAL001C	TFC3
YAR002W_mRNA	YAR002W	YAR002W
YAR002C-A_mRNA	YAR002C-A	YAR002C-A
YAR003W_mRNA	YAR003W	SWD1
YAR007C_mRNA	YAR007C	RFA1
YAR008W_mRNA	YAR008W	SEN34
YAR014C_mRNA	YAR014C	YAR014C
YAR015W_mRNA	YAR015W	YAR015W
YAR018C_mRNA	YAR018C	KIN3
YAR019C_mRNA	YAR019C	CDC15
YAR020C_mRNA	YAR020C	YAR020C
YAR023C_mRNA	YAR023C	YAR023C
YAR027W_mRNA	YAR027W	YAR027W
YAR028W_mRNA	YAR028W	YAR028W
YAR029W_mRNA	YAR029W	YAR029W
YAR031W_mRNA	YAR031W	YAR031W
YAR033W_mRNA	YAR033W	YAR033W
YAR035W_mRNA	YAR035W	YAR035W
YAR035C-A_mRNA	YAR035C-A	YAR035C-A
YAR042W_mRNA	YAR042W	SWH1
YAR050W_mRNA	YAR050W	FLO1
YAR061W	YAR061W
YAR064W_mRNA	YAR064W	YAR064W
YAR066W_mRNA	YAR066W	YAR066W
YAR068W_mRNA	YAR068W	YAR068W
YAR071W_mRNA	YAR071W	YAR071W
YBL113C_mRNA	YBL113C	YBL113C
YBL112C_mRNA	YBL112C	YBL112C
YBL111C_mRNA	YBL111C	YBL111C
YBL108C-A_mRNA	YBL108C-A	YBL108C-A
YBL107C_mRNA	YBL107C	YBL107C
YBL106C_mRNA	YBL106C	SRO77
YBL105C_mRNA	YBL105C	PKC1
YBL104C_mRNA	YBL104C	SEA4
YBL103C_mRNA	YBL103C	YBL103C
YBL102W_mRNA	YBL102W	YBL102W
YBL101C_mRNA	YBL101C	ECM21
YBL100W-C_mRNA	YBL100W-C	YBL100W-C
YBL099W_mRNA	YBL099W	YBL099W
YBL098W_mRNA	YBL098W	YBL098W
YBL097W_mRNA	YBL097W	YBL097W
YBL095W_mRNA	YBL095W	YBL095W
YBL093C_mRNA	YBL093C	ROX3
YBL092W_mRNA	YBL092W	RPL32
YBL091C-A_mRNA	YBL091C-A	YBL091C-A
YBL091C_mRNA	YBL091C	YBL091C
YBL090W_mRNA	YBL090W	MRP21
YBL089W_mRNA	YBL089W	YBL089W
YBL088C_mRNA	YBL088C	YBL088C
YBL087C_mRNA	YBL087C	RPL23A
YBL086C_mRNA	YBL086C	YBL086C
YBL085W_mRNA	YBL085W	BOI1
YBL084C_mRNA	YBL084C	CDC27
YBL082C_mRNA	YBL082C	ALG3
YBL081W_mRNA	YBL081W	YBL081W
YBL080C_mRNA	YBL080C	YBL080C
YBL079W_mRNA	YBL079W	NUP170
YBL078C_mRNA	YBL078C	ATG8
YBL076C_mRNA	YBL076C	ILS1
YBL075C_mRNA	YBL075C	SSA3
YBL074C_mRNA	YBL074C	YBL074C
YBL072C_mRNA	YBL072C	RPS8A
YBL071W-A_mRNA	YBL071W-A	KTI11
YBL069W_mRNA	YBL069W	YBL069W
YBL068W_mRNA	YBL068W	YBL068W
YBL067C_mRNA	YBL067C	YBL067C
YBL066C_mRNA	YBL066C	YBL066C
YBL064C_mRNA	YBL064C	YBL064C
YBL063W_mRNA	YBL063W	KIP1
YBL061C_mRNA	YBL061C	SKT5
YBL060W_mRNA	YBL060W	YBL060W
YBL059C-A_mRNA	YBL059C-A	YBL059C-A
YBL059W_mRNA	YBL059W	YBL059W
YBL058W_mRNA	YBL058W	SHP1
YBL057C_mRNA	YBL057C	YBL057C
YBL056W_mRNA	YBL056W	YBL056W
YBL055C_mRNA	YBL055C	YBL055C
YBL054W_mRNA	YBL054W	TOD6
YBL052C_mRNA	YBL052C	SAS3
YBL051C_mRNA	YBL051C	PIN4
YBL050W_mRNA	YBL050W	SEC17
YBL049W_mRNA	YBL049W	YBL049W
YBL047C_mRNA	YBL047C	EDE1
YBL046W_mRNA	YBL046W	YBL046W
YBL045C_mRNA	YBL045C	COR1
YBL044W_mRNA	YBL044W	YBL044W
YBL043W_mRNA	YBL043W	YBL043W
YBL042C_mRNA	YBL042C	YBL042C
YBL041W_mRNA	YBL041W	PRE7
YBL040C_mRNA	YBL040C	YBL040C
YBL039W-B_mRNA	YBL039W-B	YBL039W-B
YBL039C_mRNA	YBL039C	YBL039C
YBL038W_mRNA	YBL038W	MRPL16
YBL037W_mRNA	YBL037W	YBL037W
YBL036C_mRNA	YBL036C	YBL036C
YBL035C_mRNA	YBL035C	YBL035C
YBL034C_mRNA	YBL034C	YBL034C
YBL033C_mRNA	YBL033C	YBL033C
YBL032W_mRNA	YBL032W	HEK2
YBL031W_mRNA	YBL031W	YBL031W
YBL030C_mRNA	YBL030C	PET9
YBL029C-A_mRNA	YBL029C-A	YBL029C-A
YBL029W_mRNA	YBL029W	YBL029W
YBL028C_mRNA	YBL028C	YBL028C
YBL027W_mRNA	YBL027W	RPL19B
YBL026W_mRNA	YBL026W	LSM2
YBL025W_mRNA	YBL025W	YBL025W
YBL024W_mRNA	YBL024W	NCL1
YBL023C_mRNA	YBL023C	YBL023C
YBL022C_mRNA	YBL022C	PIM1
YBL021C_mRNA	YBL021C	YBL021C
YBL020W_mRNA	YBL020W	YBL020W
YBL019W_mRNA	YBL019W	APN2
YBL018C_mRNA	YBL018C	YBL018C
YBL017C_mRNA	YBL017C	PEP1
YBL016W_mRNA	YBL016W	FUS3
YBL015W_mRNA	YBL015W	YBL015W
YBL014C_mRNA	YBL014C	YBL014C
YBL013W_mRNA	YBL013W	FMT1
YBL011W_mRNA	YBL011W	SCT1
YBL010C_mRNA	YBL010C	YBL010C
YBL009W_mRNA	YBL009W	YBL009W
YBL008W-A_mRNA	YBL008W-A	YBL008W-A
YBL008W_mRNA	YBL008W	YBL008W
YBL007C_mRNA	YBL007C	YBL007C
YBL006C_mRNA	YBL006C	LDB7
YBL005W_mRNA	YBL005W	PDR3
YBL004W_mRNA	YBL004W	YBL004W
YBL003C_mRNA	YBL003C	HTA2
YBL002W_mRNA	YBL002W	YBL002W
YBL001C_mRNA	YBL001C	YBL001C
YBR001C_mRNA	YBR001C	YBR001C
YBR002C_mRNA	YBR002C	YBR002C
YBR003W_mRNA	YBR003W	YBR003W
YBR004C_mRNA	YBR004C	GPI18
YBR005W_mRNA	YBR005W	RCR1
YBR006W_mRNA	YBR006W	UGA2
YBR007C_mRNA	YBR007C	YBR007C
YBR008C_mRNA	YBR008C	YBR008C
YBR009C_mRNA	YBR009C	YBR009C
YBR010W_mRNA	YBR010W	HHT1
YBR011C_mRNA	YBR011C	IPP1
YBR013C_mRNA	YBR013C	YBR013C
YBR014C_mRNA	YBR014C	YBR014C
YBR015C_mRNA	YBR015C	MNN2
YBR016W_mRNA	YBR016W	YBR016W
YBR017C_mRNA	YBR017C	YBR017C
YBR018C_mRNA	YBR018C	YBR018C
YBR019C_mRNA	YBR019C	YBR019C
YBR020W_mRNA	YBR020W	YBR020W
YBR021W_mRNA	YBR021W	YBR021W
YBR022W_mRNA	YBR022W	YBR022W
YBR023C_mRNA	YBR023C	CHS3
YBR024W_mRNA	YBR024W	YBR024W
YBR025C_mRNA	YBR025C	YBR025C
YBR026C_mRNA	YBR026C	ETR1
YBR028C_mRNA	YBR028C	YBR028C
YBR029C_mRNA	YBR029C	CDS1
YBR030W_mRNA	YBR030W	YBR030W
YBR031W_mRNA	YBR031W	RPL4A
YBR033W_mRNA	YBR033W	YBR033W
YBR034C_mRNA	YBR034C	HMT1
YBR035C_mRNA	YBR035C	YBR035C
YBR036C_mRNA	YBR036C	CSG2
YBR037C_mRNA	YBR037C	SCO1
YBR038W_mRNA	YBR038W	YBR038W
YBR039W_mRNA	YBR039W	YBR039W
YBR040W_mRNA	YBR040W	YBR040W
YBR041W_mRNA	YBR041W	YBR041W
YBR042C_mRNA	YBR042C	CST26
YBR043C_mRNA	YBR043C	QDR3
YBR044C_mRNA	YBR044C	YBR044C
YBR045C_mRNA	YBR045C	YBR045C
YBR046C_mRNA	YBR046C	YBR046C
YBR047W_mRNA	YBR047W	YBR047W
YBR048W_mRNA	YBR048W	RPS11B
YBR049C_mRNA	YBR049C	REB1
YBR050C_mRNA	YBR050C	YBR050C
YBR052C_mRNA	YBR052C	YBR052C
YBR053C_mRNA	YBR053C	YBR053C
YBR054W_mRNA	YBR054W	YBR054W
YBR055C_mRNA	YBR055C	PRP6
YBR056W_mRNA	YBR056W	YBR056W
YBR056W-A_mRNA	YBR056W-A	YBR056W-A
YBR057C_mRNA	YBR057C	MUM2
YBR058C_mRNA	YBR058C	UBP14
YBR058C-A_mRNA	YBR058C-A	YBR058C-A
YBR059C_mRNA	YBR059C	YBR059C
YBR060C_mRNA	YBR060C	ORC2
YBR061C_mRNA	YBR061C	TRM7
YBR062C_mRNA	YBR062C	YBR062C
YBR063C_mRNA	YBR063C	YBR063C
YBR065C_mRNA	YBR065C	ECM2
YBR066C_mRNA	YBR066C	YBR066C
YBR067C_mRNA	YBR067C	YBR067C
YBR068C_mRNA	YBR068C	YBR068C
YBR069C_mRNA	YBR069C	TAT1
YBR070C_mRNA	YBR070C	YBR070C
YBR071W_mRNA	YBR071W	YBR071W
YBR072W_mRNA	YBR072W	YBR072W
YBR072C-A_mRNA	YBR072C-A	YBR072C-A
YBR073W_mRNA	YBR073W	RDH54
YBR074W_mRNA	YBR074W	YBR074W
YBR076W_mRNA	YBR076W	YBR076W
YBR077C_mRNA	YBR077C	SLM4
YBR078W_mRNA	YBR078W	YBR078W
YBR079C_mRNA	YBR079C	RPG1
YBR080C_mRNA	YBR080C	SEC18
YBR081C_mRNA	YBR081C	SPT7
YBR082C_mRNA	YBR082C	YBR082C
YBR083W_mRNA	YBR083W	TEC1
YBR084W_mRNA	YBR084W	YBR084W
YBR084C-A_mRNA	YBR084C-A	RPL19A
YBR085W_mRNA	YBR085W	AAC3
YBR085C-A_mRNA	YBR085C-A	YBR085C-A
YBR086C_mRNA	YBR086C	YBR086C
YBR087W_mRNA	YBR087W	YBR087W
YBR088C_mRNA	YBR088C	POL30
YBR089C-A_mRNA	YBR089C-A	NHP6B
YBR090C_mRNA	YBR090C	YBR090C
YBR091C_mRNA	YBR091C	TIM12
YBR092C_mRNA	YBR092C	PHO3
YBR093C_mRNA	YBR093C	PHO5
YBR094W_mRNA	YBR094W	YBR094W
YBR095C_mRNA	YBR095C	RXT2
YBR096W_mRNA	YBR096W	YBR096W
YBR097W_mRNA	YBR097W	VPS15
YBR098W_mRNA	YBR098W	MMS4
YBR101C_mRNA	YBR101C	YBR101C
YBR102C_mRNA	YBR102C	EXO84
YBR103W_mRNA	YBR103W	SIF2
YBR104W_mRNA	YBR104W	YBR104W
YBR105C_mRNA	YBR105C	VID24
YBR106W_mRNA	YBR106W	YBR106W
YBR107C_mRNA	YBR107C	IML3
YBR108W_mRNA	YBR108W	YBR108W
YBR109C_mRNA	YBR109C	CMD1
YBR110W_mRNA	YBR110W	YBR110W
YBR111C_mRNA	YBR111C	YSA1
YBR111W-A_mRNA	YBR111W-A	YBR111W-A
YBR112C_mRNA	YBR112C	CYC8
YBR114W_mRNA	YBR114W	RAD16
YBR115C_mRNA	YBR115C	YBR115C
YBR117C_mRNA	YBR117C	YBR117C
YBR118W_mRNA	YBR118W	TEF2
YBR119W_mRNA	YBR119W	MUD1
YBR120C_mRNA	YBR120C	YBR120C
YBR121C_mRNA	YBR121C	GRS1
YBR122C_mRNA	YBR122C	MRPL36
YBR123C_mRNA	YBR123C	TFC1
YBR125C_mRNA	YBR125C	PTC4
YBR126C_mRNA	YBR126C	TPS1
YBR126W-A_mRNA	YBR126W-A	YBR126W-A
YBR127C_mRNA	YBR127C	VMA2
YBR128C_mRNA	YBR128C	ATG14
YBR129C_mRNA	YBR129C	YBR129C
YBR130C_mRNA	YBR130C	YBR130C
YBR131W_mRNA	YBR131W	CCZ1
YBR132C_mRNA	YBR132C	YBR132C
YBR133C_mRNA	YBR133C	YBR133C
YBR135W_mRNA	YBR135W	YBR135W
YBR136W_mRNA	YBR136W	MEC1
YBR137W_mRNA	YBR137W	YBR137W
YBR138C_mRNA	YBR138C	YBR138C
YBR139W_mRNA	YBR139W	YBR139W
YBR140C_mRNA	YBR140C	IRA1
YBR141C_mRNA	YBR141C	YBR141C
YBR142W_mRNA	YBR142W	YBR142W
YBR143C_mRNA	YBR143C	SUP45
YBR145W_mRNA	YBR145W	YBR145W
YBR146W_mRNA	YBR146W	YBR146W
YBR147W_mRNA	YBR147W	RTC2
YBR148W_mRNA	YBR148W	YBR148W
YBR149W_mRNA	YBR149W	YBR149W
YBR150C_mRNA	YBR150C	YBR150C
YBR151W_mRNA	YBR151W	YBR151W
YBR152W_mRNA	YBR152W	YBR152W
YBR153W_mRNA	YBR153W	YBR153W
YBR154C_mRNA	YBR154C	RPB5
YBR155W_mRNA	YBR155W	YBR155W
YBR156C_mRNA	YBR156C	YBR156C
YBR157C_mRNA	YBR157C	YBR157C
YBR158W_mRNA	YBR158W	AMN1
YBR159W_mRNA	YBR159W	YBR159W
YBR160W_mRNA	YBR160W	CDC28
YBR161W_mRNA	YBR161W	YBR161W
YBR162C_mRNA	YBR162C	YBR162C
YBR162W-A_mRNA	YBR162W-A	YBR162W-A
YBR163W_mRNA	YBR163W	EXO5
YBR164C_mRNA	YBR164C	ARL1
YBR165W_mRNA	YBR165W	YBR165W
YBR166C_mRNA	YBR166C	YBR166C
YBR167C_mRNA	YBR167C	POP7
YBR168W_mRNA	YBR168W	YBR168W
YBR169C_mRNA	YBR169C	YBR169C
YBR170C_mRNA	YBR170C	NPL4
YBR171W_mRNA	YBR171W	SEC66
YBR172C_mRNA	YBR172C	YBR172C
YBR173C_mRNA	YBR173C	UMP1
YBR175W_mRNA	YBR175W	SWD3
YBR176W_mRNA	YBR176W	YBR176W
YBR177C_mRNA	YBR177C	YBR177C
YBR179C_mRNA	YBR179C	YBR179C
YBR180W_mRNA	YBR180W	YBR180W
YBR181C_mRNA	YBR181C	RPS6B
YBR182C_mRNA	YBR182C	YBR182C
YBR182C-A_mRNA	YBR182C-A	YBR182C-A
YBR183W_mRNA	YBR183W	YPC1
YBR184W_mRNA	YBR184W	YBR184W
YBR185C_mRNA	YBR185C	YBR185C
YBR186W_mRNA	YBR186W	YBR186W
YBR187W_mRNA	YBR187W	YBR187W
YBR188C_mRNA	YBR188C	YBR188C
YBR189W_mRNA	YBR189W	RPS9B
YBR191W_mRNA	YBR191W	RPL21A
YBR192W_mRNA	YBR192W	RIM2
YBR193C_mRNA	YBR193C	YBR193C
YBR194W_mRNA	YBR194W	AIM4
YBR195C_mRNA	YBR195C	MSI1
YBR196C_mRNA	YBR196C	PGI1
YBR196C-A_mRNA	YBR196C-A	YBR196C-A
YBR196C-B_mRNA	YBR196C-B	YBR196C-B
YBR197C_mRNA	YBR197C	YBR197C
YBR198C_mRNA	YBR198C	TAF5
YBR199W_mRNA	YBR199W	YBR199W
YBR200W_mRNA	YBR200W	BEM1
YBR200W-A_mRNA	YBR200W-A	YBR200W-A
YBR201W_mRNA	YBR201W	YBR201W
YBR201C-A_mRNA	YBR201C-A	YBR201C-A
YBR202W_mRNA	YBR202W	MCM7
YBR203W_mRNA	YBR203W	YBR203W
YBR204C_mRNA	YBR204C	YBR204C
YBR205W_mRNA	YBR205W	YBR205W
YBR207W_mRNA	YBR207W	YBR207W
YBR208C_mRNA	YBR208C	DUR1,2
YBR210W_mRNA	YBR210W	YBR210W
YBR211C_mRNA	YBR211C	AME1
YBR212W_mRNA	YBR212W	NGR1
YBR213W_mRNA	YBR213W	YBR213W
YBR214W_mRNA	YBR214W	YBR214W
YBR215W_mRNA	YBR215W	YBR215W
YBR216C_mRNA	YBR216C	YBR216C
YBR217W_mRNA	YBR217W	ATG12
YBR218C_mRNA	YBR218C	YBR218C
YBR219C_mRNA	YBR219C	YBR219C
YBR220C_mRNA	YBR220C	YBR220C
YBR221C_mRNA	YBR221C	YBR221C
YBR221W-A_mRNA	YBR221W-A	YBR221W-A
YBR222C_mRNA	YBR222C	PCS60
YBR223C_mRNA	YBR223C	YBR223C
YBR225W_mRNA	YBR225W	YBR225W
YBR227C_mRNA	YBR227C	YBR227C
YBR228W_mRNA	YBR228W	YBR228W
YBR229C_mRNA	YBR229C	ROT2
YBR230C_mRNA	YBR230C	YBR230C
YBR230W-A_mRNA	YBR230W-A	YBR230W-A
LSR1_snRNA	LSR1	LSR1
YBR231C_mRNA	YBR231C	SWC5
YBR233W_mRNA	YBR233W	PBP2
YBR233W-A_mRNA	YBR233W-A	YBR233W-A
YBR234C_mRNA	YBR234C	YBR234C
YBR235W_mRNA	YBR235W	YBR235W
YBR236C_mRNA	YBR236C	YBR236C
YBR237W_mRNA	YBR237W	PRP5
YBR238C_mRNA	YBR238C	YBR238C
YBR239C_mRNA	YBR239C	YBR239C
YBR240C_mRNA	YBR240C	THI2
YBR241C_mRNA	YBR241C	YBR241C
YBR242W_mRNA	YBR242W	YBR242W
YBR243C_mRNA	YBR243C	ALG7
YBR244W_mRNA	YBR244W	GPX2
YBR245C_mRNA	YBR245C	ISW1
YBR246W_mRNA	YBR246W	RRT2
YBR247C_mRNA	YBR247C	ENP1
YBR248C_mRNA	YBR248C	YBR248C
YBR249C_mRNA	YBR249C	YBR249C
YBR250W_mRNA	YBR250W	YBR250W
YBR251W_mRNA	YBR251W	YBR251W
YBR252W_mRNA	YBR252W	YBR252W
YBR253W_mRNA	YBR253W	SRB6
YBR254C_mRNA	YBR254C	YBR254C
YBR255W_mRNA	YBR255W	YBR255W
YBR255C-A_mRNA	YBR255C-A	YBR255C-A
YBR256C_mRNA	YBR256C	YBR256C
YBR257W_mRNA	YBR257W	YBR257W
YBR258C_mRNA	YBR258C	SHG1
YBR259W_mRNA	YBR259W	YBR259W
YBR260C_mRNA	YBR260C	YBR260C
YBR261C_mRNA	YBR261C	TAE1
YBR262C_mRNA	YBR262C	AIM5
YBR263W_mRNA	YBR263W	SHM1
YBR264C_mRNA	YBR264C	YBR264C
YBR265W_mRNA	YBR265W	YBR265W
YBR267W_mRNA	YBR267W	YBR267W
YBR268W_mRNA	YBR268W	MRPL37
YBR269C_mRNA	YBR269C	YBR269C
YBR270C_mRNA	YBR270C	YBR270C
YBR271W_mRNA	YBR271W	YBR271W
YBR272C_mRNA	YBR272C	YBR272C
YBR273C_mRNA	YBR273C	UBX7
YBR274W_mRNA	YBR274W	YBR274W
YBR275C_mRNA	YBR275C	YBR275C
YBR276C_mRNA	YBR276C	YBR276C
YBR278W_mRNA	YBR278W	YBR278W
YBR279W_mRNA	YBR279W	YBR279W
YBR280C_mRNA	YBR280C	YBR280C
YBR281C_mRNA	YBR281C	YBR281C
YBR282W_mRNA	YBR282W	MRPL27
YBR283C_mRNA	YBR283C	YBR283C
YBR284W_mRNA	YBR284W	YBR284W
YBR285W_mRNA	YBR285W	YBR285W
YBR286W_mRNA	YBR286W	APE3
YBR287W_mRNA	YBR287W	YBR287W
YBR288C_mRNA	YBR288C	APM3
YBR289W_mRNA	YBR289W	SNF5
YBR290W_mRNA	YBR290W	YBR290W
YBR291C_mRNA	YBR291C	YBR291C
YBR293W_mRNA	YBR293W	YBR293W
YBR294W_mRNA	YBR294W	SUL1
YBR295W_mRNA	YBR295W	PCA1
YBR296C_mRNA	YBR296C	PHO89
YBR296C-A_mRNA	YBR296C-A	YBR296C-A
YBR297W_mRNA	YBR297W	MAL33
YBR298C_mRNA	YBR298C	MAL31
YBR298C-A_mRNA	YBR298C-A	YBR298C-A
YBR299W_mRNA	YBR299W	MAL32
YBR301W_mRNA	YBR301W	PAU24
YBR302C_mRNA	YBR302C	YBR302C
YCL075W	YCL075W
YCL074W	YCL074W
YCL073C_mRNA	YCL073C	YCL073C
YCL069W_mRNA	YCL069W	YCL069W
YCL068C_mRNA	YCL068C	YCL068C
YCL067C_mRNA	YCL067C	HMLALPHA2
YCL066W_mRNA	YCL066W	HMLALPHA1
YCL064C_mRNA	YCL064C	YCL064C
YCL063W_mRNA	YCL063W	VAC17
YCL061C_mRNA	YCL061C	MRC1
YCL059C_mRNA	YCL059C	YCL059C
YCL058C_mRNA	YCL058C	FYV5
YCL058W-A_mRNA	YCL058W-A	YCL058W-A
YCL057C-A_mRNA	YCL057C-A	MOS1
YCL057W_mRNA	YCL057W	YCL057W
YCL056C_mRNA	YCL056C	YCL056C
YCL055W_mRNA	YCL055W	YCL055W
YCL054W-A_mRNA	YCL054W-A	YCL054W-A
YCL054W_mRNA	YCL054W	YCL054W
YCL052C_mRNA	YCL052C	YCL052C
YCL051W_mRNA	YCL051W	YCL051W
YCL050C_mRNA	YCL050C	APA1
YCL049C_mRNA	YCL049C	YCL049C
YCL048W-A_mRNA	YCL048W-A	YCL048W-A
YCL048W_mRNA	YCL048W	YCL048W
YCL047C_mRNA	YCL047C	YCL047C
YCL045C_mRNA	YCL045C	YCL045C
YCL044C_mRNA	YCL044C	YCL044C
YCL043C_mRNA	YCL043C	PDI1
YCL042W_mRNA	YCL042W	YCL042W
YCL040W_mRNA	YCL040W	GLK1
YCL039W_mRNA	YCL039W	GID7
YCL038C_mRNA	YCL038C	ATG22
YCL037C_mRNA	YCL037C	YCL037C
YCL036W_mRNA	YCL036W	GFD2
YCL035C_mRNA	YCL035C	YCL035C
YCL034W_mRNA	YCL034W	YCL034W
YCL033C_mRNA	YCL033C	MXR2
YCL032W_mRNA	YCL032W	YCL032W
YCL031C_mRNA	YCL031C	YCL031C
YCL030C_mRNA	YCL030C	YCL030C
YCL029C_mRNA	YCL029C	BIK1
YCL028W_mRNA	YCL028W	RNQ1
YCL027W_mRNA	YCL027W	YCL027W
YCL026C-B_mRNA	YCL026C-B	HBN1
YCL026C-A_mRNA	YCL026C-A	FRM2
YCL025C_mRNA	YCL025C	AGP1
YCL024W_mRNA	YCL024W	YCL024W
YCL021W-A_mRNA	YCL021W-A	YCL021W-A
YCL018W_mRNA	YCL018W	YCL018W
YCL017C_mRNA	YCL017C	NFS1
YCL016C_mRNA	YCL016C	YCL016C
YCL014W_mRNA	YCL014W	BUD3
YCL012C_mRNA	YCL012C	YCL012C
YCL011C_mRNA	YCL011C	GBP2
YCL010C_mRNA	YCL010C	YCL010C
YCL009C_mRNA	YCL009C	YCL009C
YCL008C_mRNA	YCL008C	STP22
YCL005W-A_mRNA	YCL005W-A	VMA9
YCL005W_mRNA	YCL005W	YCL005W
YCL004W_mRNA	YCL004W	PGS1
YCL002C_mRNA	YCL002C	YCL002C
YCL001W_mRNA	YCL001W	YCL001W
YCL001W-A_mRNA	YCL001W-A	YCL001W-A
YCL001W-B_mRNA	YCL001W-B	YCL001W-B
YCR002C_mRNA	YCR002C	YCR002C
YCR003W_mRNA	YCR003W	MRPL32
YCR004C_mRNA	YCR004C	YCR004C
YCR005C_mRNA	YCR005C	YCR005C
YCR007C_mRNA	YCR007C	YCR007C
YCR008W_mRNA	YCR008W	SAT4
YCR009C_mRNA	YCR009C	RVS161
YCR010C_mRNA	YCR010C	ADY2
YCR011C_mRNA	YCR011C	YCR011C
YCR012W_mRNA	YCR012W	YCR012W
YCR014C_mRNA	YCR014C	POL4
YCR015C_mRNA	YCR015C	YCR015C
YCR016W_mRNA	YCR016W	YCR016W
YCR017C_mRNA	YCR017C	YCR017C
YCR018C_mRNA	YCR018C	YCR018C
YCR019W_mRNA	YCR019W	YCR019W
YCR020C_mRNA	YCR020C	PET18
YCR020C-A_mRNA	YCR020C-A	MAK31
YCR020W-B_mRNA	YCR020W-B	YCR020W-B
YCR021C_mRNA	YCR021C	HSP30
YCR023C_mRNA	YCR023C	YCR023C
YCR024C_mRNA	YCR024C	YCR024C
YCR024C-B_mRNA	YCR024C-B	YCR024C-B
YCR024C-A_mRNA	YCR024C-A	YCR024C-A
YCR026C_mRNA	YCR026C	YCR026C
YCR027C_mRNA	YCR027C	RHB1
YCR028C_mRNA	YCR028C	YCR028C
YCR028C-A_mRNA	YCR028C-A	YCR028C-A
YCR030C_mRNA	YCR030C	SYP1
YCR031C_mRNA	YCR031C	RPS14A
YCR032W_mRNA	YCR032W	YCR032W
YCR033W_mRNA	YCR033W	YCR033W
YCR034W_mRNA	YCR034W	FEN1
YCR035C_mRNA	YCR035C	YCR035C
YCR036W_mRNA	YCR036W	YCR036W
YCR037C_mRNA	YCR037C	YCR037C
YCR038C_mRNA	YCR038C	YCR038C
YCR039C_mRNA	YCR039C	MATALPHA2
YCR040W_mRNA	YCR040W	MATALPHA1
YCR041W_mRNA	YCR041W	YCR041W
YCR042C_mRNA	YCR042C	TAF2
YCR043C_mRNA	YCR043C	YCR043C
YCR044C_mRNA	YCR044C	PER1
YCR045C_mRNA	YCR045C	RRT12
YCR046C_mRNA	YCR046C	YCR046C
YCR047C_mRNA	YCR047C	YCR047C
YCR048W_mRNA	YCR048W	ARE1
YCR050C_mRNA	YCR050C	YCR050C
YCR051W_mRNA	YCR051W	YCR051W
YCR052W_mRNA	YCR052W	YCR052W
YCR053W_mRNA	YCR053W	YCR053W
YCR054C_mRNA	YCR054C	YCR054C
YCR057C_mRNA	YCR057C	PWP2
YCR059C_mRNA	YCR059C	YCR059C
YCR060W_mRNA	YCR060W	YCR060W
YCR061W_mRNA	YCR061W	YCR061W
YCR063W_mRNA	YCR063W	BUD31
YCR065W_mRNA	YCR065W	YCR065W
YCR066W_mRNA	YCR066W	YCR066W
YCR067C_mRNA	YCR067C	YCR067C
YCR068W_mRNA	YCR068W	ATG15
YCR069W_mRNA	YCR069W	CPR4
YCR071C_mRNA	YCR071C	YCR071C
YCR072C_mRNA	YCR072C	YCR072C
YCR073C_mRNA	YCR073C	YCR073C
YCR073W-A_mRNA	YCR073W-A	SOL2
YCR075C_mRNA	YCR075C	YCR075C
YCR075W-A_mRNA	YCR075W-A	YCR075W-A
YCR076C_mRNA	YCR076C	YCR076C
YCR077C_mRNA	YCR077C	PAT1
YCR079W_mRNA	YCR079W	PTC6
YCR081W_mRNA	YCR081W	SRB8
YCR082W_mRNA	YCR082W	YCR082W
YCR083W_mRNA	YCR083W	YCR083W
YCR084C_mRNA	YCR084C	TUP1
YCR086W_mRNA	YCR086W	YCR086W
YCR087C-A_mRNA	YCR087C-A	YCR087C-A
YCR088W_mRNA	YCR088W	YCR088W
YCR089W_mRNA	YCR089W	YCR089W
YCR090C_mRNA	YCR090C	YCR090C
YCR091W_mRNA	YCR091W	KIN82
YCR092C_mRNA	YCR092C	YCR092C
YCR093W_mRNA	YCR093W	CDC39
YCR094W_mRNA	YCR094W	YCR094W
YCR095C_mRNA	YCR095C	YCR095C
YCR095W-A_mRNA	YCR095W-A	YCR095W-A
YCR096C_mRNA	YCR096C	HMRA2
YCR097W_mRNA	YCR097W	HMRA1
YCR098C_mRNA	YCR098C	YCR098C
YCR099C_mRNA	YCR099C	YCR099C
YCR100C_mRNA	YCR100C	YCR100C
YCR101C_mRNA	YCR101C	YCR101C
YCR102C_mRNA	YCR102C	YCR102C
YCR104W_mRNA	YCR104W	YCR104W
YCR105W_mRNA	YCR105W	ADH7
YCR106W_mRNA	YCR106W	YCR106W
YCR107W_mRNA	YCR107W	YCR107W
YCR108C_mRNA	YCR108C	YCR108C
YDL248W_mRNA	YDL248W	YDL248W
YDL247W_mRNA	YDL247W	YDL247W
YDL246C_mRNA	YDL246C	YDL246C
YDL245C_mRNA	YDL245C	YDL245C
YDL244W_mRNA	YDL244W	YDL244W
YDL243C_mRNA	YDL243C	YDL243C
YDL241W_mRNA	YDL241W	YDL241W
YDL240W_mRNA	YDL240W	YDL240W
YDL239C_mRNA	YDL239C	YDL239C
YDL238C_mRNA	YDL238C	YDL238C
YDL237W_mRNA	YDL237W	AIM6
YDL236W_mRNA	YDL236W	YDL236W
YDL235C_mRNA	YDL235C	YDL235C
YDL234C_mRNA	YDL234C	YDL234C
YDL233W_mRNA	YDL233W	YDL233W
YDL232W_mRNA	YDL232W	YDL232W
YDL231C_mRNA	YDL231C	YDL231C
YDL230W_mRNA	YDL230W	YDL230W
YDL229W_mRNA	YDL229W	SSB1
YDL227C_mRNA	YDL227C	YDL227C
YDL226C_mRNA	YDL226C	YDL226C
YDL225W_mRNA	YDL225W	SHS1
YDL224C_mRNA	YDL224C	YDL224C
YDL223C_mRNA	YDL223C	YDL223C
YDL222C_mRNA	YDL222C	YDL222C
YDL220C_mRNA	YDL220C	CDC13
YDL219W_mRNA	YDL219W	DTD1
YDL218W_mRNA	YDL218W	YDL218W
YDL217C_mRNA	YDL217C	YDL217C
YDL216C_mRNA	YDL216C	RRI1
YDL215C_mRNA	YDL215C	GDH2
YDL214C_mRNA	YDL214C	YDL214C
YDL213C_mRNA	YDL213C	YDL213C
YDL212W_mRNA	YDL212W	SHR3
YDL211C_mRNA	YDL211C	YDL211C
YDL210W_mRNA	YDL210W	YDL210W
YDL209C_mRNA	YDL209C	CWC2
YDL208W_mRNA	YDL208W	YDL208W
YDL207W_mRNA	YDL207W	GLE1
YDL206W_mRNA	YDL206W	YDL206W
YDL205C_mRNA	YDL205C	HEM3
YDL204W_mRNA	YDL204W	YDL204W
YDL203C_mRNA	YDL203C	YDL203C
YDL202W_mRNA	YDL202W	MRPL11
YDL201W_mRNA	YDL201W	YDL201W
YDL200C_mRNA	YDL200C	MGT1
YDL199C_mRNA	YDL199C	YDL199C
YDL198C_mRNA	YDL198C	GGC1
YDL197C_mRNA	YDL197C	YDL197C
YDL195W_mRNA	YDL195W	SEC31
YDL194W_mRNA	YDL194W	YDL194W
YDL193W_mRNA	YDL193W	YDL193W
YDL192W_mRNA	YDL192W	YDL192W
YDL191W_mRNA	YDL191W	RPL35A
YDL190C_mRNA	YDL190C	YDL190C
YDL189W_mRNA	YDL189W	YDL189W
YDL188C_mRNA	YDL188C	PPH22
YDL186W_mRNA	YDL186W	YDL186W
YDL185W_mRNA	YDL185W	VMA1
YDL184C_mRNA	YDL184C	RPL41A
YDL183C_mRNA	YDL183C	YDL183C
YDL182W_mRNA	YDL182W	YDL182W
YDL181W_mRNA	YDL181W	YDL181W
YDL180W_mRNA	YDL180W	YDL180W
YDL179W_mRNA	YDL179W	YDL179W
YDL178W_mRNA	YDL178W	DLD2
YDL177C_mRNA	YDL177C	YDL177C
YDL176W_mRNA	YDL176W	YDL176W
YDL175C_mRNA	YDL175C	YDL175C
YDL174C_mRNA	YDL174C	YDL174C
YDL173W_mRNA	YDL173W	YDL173W
YDL171C_mRNA	YDL171C	YDL171C
YDL170W_mRNA	YDL170W	YDL170W
YDL169C_mRNA	YDL169C	YDL169C
YDL168W_mRNA	YDL168W	SFA1
YDL167C_mRNA	YDL167C	YDL167C
YDL166C_mRNA	YDL166C	YDL166C
YDL165W_mRNA	YDL165W	CDC36
YDL164C_mRNA	YDL164C	CDC9
YDL161W_mRNA	YDL161W	YDL161W
YDL160C-A_mRNA	YDL160C-A	YDL160C-A
YDL160C_mRNA	YDL160C	YDL160C
YDL159W-A_mRNA	YDL159W-A	YDL159W-A
YDL159W_mRNA	YDL159W	YDL159W
YDL157C_mRNA	YDL157C	YDL157C
YDL156W_mRNA	YDL156W	YDL156W
YDL155W_mRNA	YDL155W	YDL155W
YDL154W_mRNA	YDL154W	YDL154W
YDL153C_mRNA	YDL153C	SAS10
YDL150W_mRNA	YDL150W	RPC53
YDL149W_mRNA	YDL149W	ATG9
YDL148C_mRNA	YDL148C	NOP14
YDL147W_mRNA	YDL147W	RPN5
YDL146W_mRNA	YDL146W	YDL146W
YDL145C_mRNA	YDL145C	COP1
YDL144C_mRNA	YDL144C	YDL144C
YDL143W_mRNA	YDL143W	CCT4
YDL142C_mRNA	YDL142C	CRD1
YDL141W_mRNA	YDL141W	BPL1
YDL140C_mRNA	YDL140C	RPO21
YDL139C_mRNA	YDL139C	YDL139C
YDL138W_mRNA	YDL138W	YDL138W
YDL137W_mRNA	YDL137W	YDL137W
YDL136W_mRNA	YDL136W	RPL35B
YDL135C_mRNA	YDL135C	YDL135C
YDL134C_mRNA	YDL134C	PPH21
YDL133C-A_mRNA	YDL133C-A	RPL41B
YDL133W_mRNA	YDL133W	YDL133W
YDL132W_mRNA	YDL132W	YDL132W
YDL131W_mRNA	YDL131W	YDL131W
YDL130W-A_mRNA	YDL130W-A	STF1
YDL130W_mRNA	YDL130W	RPP1B
YDL129W_mRNA	YDL129W	YDL129W
YDL128W_mRNA	YDL128W	VCX1
YDL127W_mRNA	YDL127W	PCL2
YDL126C_mRNA	YDL126C	YDL126C
YDL125C_mRNA	YDL125C	YDL125C
YDL124W_mRNA	YDL124W	YDL124W
YDL123W_mRNA	YDL123W	YDL123W
YDL122W_mRNA	YDL122W	YDL122W
YDL121C_mRNA	YDL121C	YDL121C
YDL120W_mRNA	YDL120W	YDL120W
YDL119C_mRNA	YDL119C	YDL119C
YDL117W_mRNA	YDL117W	YDL117W
YDL116W_mRNA	YDL116W	YDL116W
YDL115C_mRNA	YDL115C	YDL115C
YDL114W_mRNA	YDL114W	YDL114W
YDL113C_mRNA	YDL113C	ATG20
YDL112W_mRNA	YDL112W	YDL112W
YDL111C_mRNA	YDL111C	YDL111C
YDL110C_mRNA	YDL110C	YDL110C
YDL109C_mRNA	YDL109C	YDL109C
YDL108W_mRNA	YDL108W	YDL108W
YDL107W_mRNA	YDL107W	YDL107W
YDL106C_mRNA	YDL106C	PHO2
YDL105W_mRNA	YDL105W	NSE4
YDL104C_mRNA	YDL104C	YDL104C
YDL103C_mRNA	YDL103C	QRI1
YDL102W_mRNA	YDL102W	POL3
YDL101C_mRNA	YDL101C	YDL101C
YDL100C_mRNA	YDL100C	GET3
YDL099W_mRNA	YDL099W	YDL099W
YDL098C_mRNA	YDL098C	YDL098C
YDL097C_mRNA	YDL097C	RPN6
YDL095W_mRNA	YDL095W	YDL095W
YDL093W_mRNA	YDL093W	YDL093W
YDL092W_mRNA	YDL092W	YDL092W
YDL091C_mRNA	YDL091C	YDL091C
YDL090C_mRNA	YDL090C	RAM1
YDL089W_mRNA	YDL089W	YDL089W
YDL088C_mRNA	YDL088C	ASM4
YDL087C_mRNA	YDL087C	LUC7
YDL086W_mRNA	YDL086W	YDL086W
YDL085C-A_mRNA	YDL085C-A	YDL085C-A
YDL085W_mRNA	YDL085W	NDE2
YDL084W_mRNA	YDL084W	YDL084W
YDL083C_mRNA	YDL083C	RPS16B
YDL082W_mRNA	YDL082W	RPL13A
YDL081C_mRNA	YDL081C	RPP1A
YDL080C_mRNA	YDL080C	THI3
YDL079C_mRNA	YDL079C	YDL079C
YDL078C_mRNA	YDL078C	YDL078C
YDL077C_mRNA	YDL077C	VAM6
YDL076C_mRNA	YDL076C	YDL076C
YDL075W_mRNA	YDL075W	RPL31A
YDL074C_mRNA	YDL074C	YDL074C
YDL073W_mRNA	YDL073W	YDL073W
YDL072C_mRNA	YDL072C	YDL072C
YDL070W_mRNA	YDL070W	YDL070W
YDL069C_mRNA	YDL069C	YDL069C
YDL067C_mRNA	YDL067C	YDL067C
YDL066W_mRNA	YDL066W	YDL066W
YDL065C_mRNA	YDL065C	PEX19
YDL064W_mRNA	YDL064W	YDL064W
YDL063C_mRNA	YDL063C	YDL063C
YDL061C_mRNA	YDL061C	RPS29B
YDL060W_mRNA	YDL060W	YDL060W
YDL059C_mRNA	YDL059C	YDL059C
YDL058W_mRNA	YDL058W	USO1
YDL057W_mRNA	YDL057W	YDL057W
YDL056W_mRNA	YDL056W	YDL056W
YDL055C_mRNA	YDL055C	PSA1
YDL054C_mRNA	YDL054C	YDL054C
YDL053C_mRNA	YDL053C	YDL053C
YDL052C_mRNA	YDL052C	YDL052C
YDL051W_mRNA	YDL051W	LHP1
YDL049C_mRNA	YDL049C	YDL049C
YDL048C_mRNA	YDL048C	YDL048C
YDL047W_mRNA	YDL047W	YDL047W
YDL046W_mRNA	YDL046W	YDL046W
YDL045W-A_mRNA	YDL045W-A	MRP10
YDL045C_mRNA	YDL045C	YDL045C
YDL044C_mRNA	YDL044C	MTF2
YDL043C_mRNA	YDL043C	PRP11
YDL042C_mRNA	YDL042C	SIR2
YDL040C_mRNA	YDL040C	NAT1
YDL039C_mRNA	YDL039C	PRM7
YDL037C_mRNA	YDL037C	YDL037C
YDL036C_mRNA	YDL036C	YDL036C
YDL035C_mRNA	YDL035C	YDL035C
YDL033C_mRNA	YDL033C	SLM3
YDL031W_mRNA	YDL031W	YDL031W
YDL030W_mRNA	YDL030W	YDL030W
YDL029W_mRNA	YDL029W	ARP2
YDL028C_mRNA	YDL028C	MPS1
YDL027C_mRNA	YDL027C	YDL027C
YDL025C_mRNA	YDL025C	YDL025C
YDL024C_mRNA	YDL024C	YDL024C
YDL022C-A_mRNA	YDL022C-A	YDL022C-A
YDL022W_mRNA	YDL022W	GPD1
YDL021W_mRNA	YDL021W	YDL021W
YDL020C_mRNA	YDL020C	RPN4
YDL019C_mRNA	YDL019C	YDL019C
YDL018C_mRNA	YDL018C	YDL018C
YDL017W_mRNA	YDL017W	CDC7
YDL015C_mRNA	YDL015C	YDL015C
YDL014W_mRNA	YDL014W	NOP1
YDL013W_mRNA	YDL013W	SLX5
YDL012C_mRNA	YDL012C	YDL012C
YDL010W_mRNA	YDL010W	YDL010W
YDL009C_mRNA	YDL009C	YDL009C
YDL008W_mRNA	YDL008W	YDL008W
YDL007C-A_mRNA	YDL007C-A	YDL007C-A
YDL007W_mRNA	YDL007W	RPT2
YDL006W_mRNA	YDL006W	PTC1
YDL005C_mRNA	YDL005C	YDL005C
YDL004W_mRNA	YDL004W	YDL004W
YDL003W_mRNA	YDL003W	MCD1
YDL002C_mRNA	YDL002C	NHP10
YDL001W_mRNA	YDL001W	YDL001W
YDR001C_mRNA	YDR001C	YDR001C
YDR002W_mRNA	YDR002W	YRB1
YDR003W_mRNA	YDR003W	RCR2
YDR003W-A_mRNA	YDR003W-A	YDR003W-A
YDR004W_mRNA	YDR004W	YDR004W
YDR005C_mRNA	YDR005C	YDR005C
YDR006C_mRNA	YDR006C	YDR006C
YDR007W_mRNA	YDR007W	YDR007W
YDR009W_mRNA	YDR009W	YDR009W
YDR011W_mRNA	YDR011W	YDR011W
YDR012W_mRNA	YDR012W	RPL4B
YDR013W_mRNA	YDR013W	PSF1
YDR014W_mRNA	YDR014W	RAD61
YDR014W-A_mRNA	YDR014W-A	YDR014W-A
YDR016C_mRNA	YDR016C	YDR016C
YDR017C_mRNA	YDR017C	YDR017C
YDR018C_mRNA	YDR018C	YDR018C
YDR019C_mRNA	YDR019C	GCV1
YDR020C_mRNA	YDR020C	DAS2
YDR021W_mRNA	YDR021W	YDR021W
YDR022C_mRNA	YDR022C	CIS1
YDR023W_mRNA	YDR023W	SES1
YDR025W_mRNA	YDR025W	RPS11A
YDR026C_mRNA	YDR026C	YDR026C
YDR027C_mRNA	YDR027C	VPS54
YDR028C_mRNA	YDR028C	REG1
YDR030C_mRNA	YDR030C	YDR030C
YDR031W_mRNA	YDR031W	YDR031W
YDR032C_mRNA	YDR032C	YDR032C
YDR033W_mRNA	YDR033W	YDR033W
YDR034C_mRNA	YDR034C	YDR034C
YDR034C-A_mRNA	YDR034C-A	YDR034C-A
YDR034W-B_mRNA	YDR034W-B	YDR034W-B
YDR035W_mRNA	YDR035W	YDR035W
YDR036C_mRNA	YDR036C	EHD3
YDR037W_mRNA	YDR037W	KRS1
YDR038C_mRNA	YDR038C	YDR038C
YDR039C_mRNA	YDR039C	YDR039C
YDR040C_mRNA	YDR040C	ENA1
YDR041W_mRNA	YDR041W	YDR041W
YDR042C_mRNA	YDR042C	YDR042C
YDR043C_mRNA	YDR043C	YDR043C
YDR044W_mRNA	YDR044W	YDR044W
YDR045C_mRNA	YDR045C	RPC11
YDR046C_mRNA	YDR046C	BAP3
YDR047W_mRNA	YDR047W	HEM12
YDR049W_mRNA	YDR049W	YDR049W
YDR050C_mRNA	YDR050C	YDR050C
YDR051C_mRNA	YDR051C	YDR051C
YDR052C_mRNA	YDR052C	DBF4
YDR054C_mRNA	YDR054C	CDC34
YDR055W_mRNA	YDR055W	PST1
YDR056C_mRNA	YDR056C	YDR056C
YDR057W_mRNA	YDR057W	YDR057W
YDR058C_mRNA	YDR058C	YDR058C
YDR059C_mRNA	YDR059C	YDR059C
YDR060W_mRNA	YDR060W	MAK21
YDR061W_mRNA	YDR061W	YDR061W
YDR062W_mRNA	YDR062W	LCB2
YDR063W_mRNA	YDR063W	AIM7
YDR064W_mRNA	YDR064W	RPS13
YDR065W_mRNA	YDR065W	YDR065W
YDR066C_mRNA	YDR066C	YDR066C
YDR067C_mRNA	YDR067C	YDR067C
YDR068W_mRNA	YDR068W	YDR068W
YDR069C_mRNA	YDR069C	DOA4
YDR070C_mRNA	YDR070C	YDR070C
YDR071C_mRNA	YDR071C	YDR071C
YDR072C_mRNA	YDR072C	IPT1
YDR073W_mRNA	YDR073W	YDR073W
YDR074W_mRNA	YDR074W	TPS2
YDR075W_mRNA	YDR075W	YDR075W
YDR076W_mRNA	YDR076W	YDR076W
YDR077W_mRNA	YDR077W	YDR077W
YDR078C_mRNA	YDR078C	YDR078C
YDR079W_mRNA	YDR079W	YDR079W
YDR079C-A_mRNA	YDR079C-A	YDR079C-A
YDR080W_mRNA	YDR080W	VPS41
YDR081C_mRNA	YDR081C	YDR081C
YDR082W_mRNA	YDR082W	YDR082W
YDR083W_mRNA	YDR083W	YDR083W
YDR084C_mRNA	YDR084C	YDR084C
YDR085C_mRNA	YDR085C	YDR085C
YDR086C_mRNA	YDR086C	YDR086C
YDR087C_mRNA	YDR087C	YDR087C
YDR088C_mRNA	YDR088C	SLU7
YDR089W_mRNA	YDR089W	YDR089W
YDR090C_mRNA	YDR090C	YDR090C
YDR091C_mRNA	YDR091C	YDR091C
YDR092W_mRNA	YDR092W	YDR092W
YDR093W_mRNA	YDR093W	YDR093W
YDR096W_mRNA	YDR096W	YDR096W
YDR097C_mRNA	YDR097C	MSH6
YDR098C_mRNA	YDR098C	YDR098C
YDR099W_mRNA	YDR099W	BMH2
YDR100W_mRNA	YDR100W	YDR100W
YDR101C_mRNA	YDR101C	YDR101C
YDR103W_mRNA	YDR103W	STE5
YDR104C_mRNA	YDR104C	YDR104C
YDR105C_mRNA	YDR105C	YDR105C
YDR106W_mRNA	YDR106W	YDR106W
YDR107C_mRNA	YDR107C	YDR107C
YDR108W_mRNA	YDR108W	TRS85
YDR109C_mRNA	YDR109C	YDR109C
YDR110W_mRNA	YDR110W	FOB1
YDR111C_mRNA	YDR111C	YDR111C
YDR113C_mRNA	YDR113C	YDR113C
YDR114C_mRNA	YDR114C	YDR114C
YDR115W_mRNA	YDR115W	YDR115W
YDR116C_mRNA	YDR116C	YDR116C
YDR117C_mRNA	YDR117C	TMA64
YDR118W_mRNA	YDR118W	YDR118W
YDR119W_mRNA	YDR119W	YDR119W
YDR119W-A_mRNA	YDR119W-A	YDR119W-A
YDR120C_mRNA	YDR120C	YDR120C
YDR121W_mRNA	YDR121W	YDR121W
YDR122W_mRNA	YDR122W	YDR122W
YDR123C_mRNA	YDR123C	INO2
YDR124W_mRNA	YDR124W	YDR124W
YDR125C_mRNA	YDR125C	YDR125C
YDR126W_mRNA	YDR126W	SWF1
YDR127W_mRNA	YDR127W	YDR127W
YDR128W_mRNA	YDR128W	MTC5
YDR129C_mRNA	YDR129C	SAC6
YDR130C_mRNA	YDR130C	YDR130C
YDR131C_mRNA	YDR131C	YDR131C
YDR132C_mRNA	YDR132C	YDR132C
YDR135C_mRNA	YDR135C	YDR135C
YDR137W_mRNA	YDR137W	YDR137W
YDR138W_mRNA	YDR138W	HPR1
YDR139C_mRNA	YDR139C	YDR139C
YDR140W_mRNA	YDR140W	YDR140W
YDR141C_mRNA	YDR141C	YDR141C
YDR142C_mRNA	YDR142C	PEX7
YDR143C_mRNA	YDR143C	YDR143C
YDR144C_mRNA	YDR144C	MKC7
YDR145W_mRNA	YDR145W	TAF12
YDR146C_mRNA	YDR146C	YDR146C
YDR147W_mRNA	YDR147W	YDR147W
YDR148C_mRNA	YDR148C	YDR148C
YDR150W_mRNA	YDR150W	NUM1
YDR151C_mRNA	YDR151C	YDR151C
YDR152W_mRNA	YDR152W	YDR152W
YDR153C_mRNA	YDR153C	YDR153C
YDR155C_mRNA	YDR155C	CPR1
YDR156W_mRNA	YDR156W	RPA14
YDR158W_mRNA	YDR158W	YDR158W
YDR159W_mRNA	YDR159W	SAC3
YDR160W_mRNA	YDR160W	SSY1
YDR161W_mRNA	YDR161W	YDR161W
YDR162C_mRNA	YDR162C	YDR162C
YDR163W_mRNA	YDR163W	YDR163W
YDR164C_mRNA	YDR164C	YDR164C
YDR165W_mRNA	YDR165W	YDR165W
YDR166C_mRNA	YDR166C	YDR166C
YDR167W_mRNA	YDR167W	TAF10
YDR168W_mRNA	YDR168W	CDC37
YDR169C_mRNA	YDR169C	YDR169C
YDR169C-A_mRNA	YDR169C-A	YDR169C-A
YDR170C_mRNA	YDR170C	YDR170C
YDR171W_mRNA	YDR171W	YDR171W
YDR172W_mRNA	YDR172W	SUP35
YDR173C_mRNA	YDR173C	ARG82
YDR174W_mRNA	YDR174W	HMO1
YDR175C_mRNA	YDR175C	YDR175C
YDR176W_mRNA	YDR176W	NGG1
YDR177W_mRNA	YDR177W	YDR177W
YDR178W_mRNA	YDR178W	SDH4
YDR179C_mRNA	YDR179C	YDR179C
YDR179W-A_mRNA	YDR179W-A	YDR179W-A
YDR180W_mRNA	YDR180W	YDR180W
YDR181C_mRNA	YDR181C	YDR181C
YDR182W_mRNA	YDR182W	CDC1
YDR182W-A_mRNA	YDR182W-A	YDR182W-A
YDR183W_mRNA	YDR183W	YDR183W
YDR184C_mRNA	YDR184C	ATC1
YDR185C_mRNA	YDR185C	UPS3
YDR186C_mRNA	YDR186C	YDR186C
YDR188W_mRNA	YDR188W	CCT6
YDR189W_mRNA	YDR189W	YDR189W
YDR190C_mRNA	YDR190C	RVB1
YDR191W_mRNA	YDR191W	YDR191W
YDR192C_mRNA	YDR192C	NUP42
YDR194C_mRNA	YDR194C	YDR194C
YDR194W-A_mRNA	YDR194W-A	YDR194W-A
YDR195W_mRNA	YDR195W	YDR195W
YDR196C_mRNA	YDR196C	YDR196C
YDR197W_mRNA	YDR197W	CBS2
YDR198C_mRNA	YDR198C	YDR198C
YDR200C_mRNA	YDR200C	VPS64
YDR201W_mRNA	YDR201W	YDR201W
YDR202C_mRNA	YDR202C	YDR202C
YDR204W_mRNA	YDR204W	YDR204W
YDR205W_mRNA	YDR205W	YDR205W
YDR206W_mRNA	YDR206W	YDR206W
YDR207C_mRNA	YDR207C	UME6
YDR208W_mRNA	YDR208W	YDR208W
YDR210W_mRNA	YDR210W	YDR210W
YDR211W_mRNA	YDR211W	YDR211W
YDR212W_mRNA	YDR212W	TCP1
YDR213W_mRNA	YDR213W	UPC2
YDR214W_mRNA	YDR214W	YDR214W
YDR216W_mRNA	YDR216W	YDR216W
YDR217C_mRNA	YDR217C	YDR217C
YDR218C_mRNA	YDR218C	YDR218C
YDR219C_mRNA	YDR219C	YDR219C
YDR221W_mRNA	YDR221W	YDR221W
YDR222W_mRNA	YDR222W	YDR222W
YDR223W_mRNA	YDR223W	YDR223W
YDR224C_mRNA	YDR224C	HTB1
YDR225W_mRNA	YDR225W	HTA1
YDR226W_mRNA	YDR226W	ADK1
YDR227W_mRNA	YDR227W	SIR4
YDR228C_mRNA	YDR228C	YDR228C
YDR229W_mRNA	YDR229W	YDR229W
YDR231C_mRNA	YDR231C	YDR231C
YDR232W_mRNA	YDR232W	HEM1
YDR233C_mRNA	YDR233C	YDR233C
YDR234W_mRNA	YDR234W	LYS4
YDR235W_mRNA	YDR235W	PRP42
YDR236C_mRNA	YDR236C	YDR236C
YDR237W_mRNA	YDR237W	MRPL7
YDR238C_mRNA	YDR238C	YDR238C
YDR239C_mRNA	YDR239C	YDR239C
YDR240C_mRNA	YDR240C	SNU56
YDR242W_mRNA	YDR242W	YDR242W
YDR243C_mRNA	YDR243C	YDR243C
YDR244W_mRNA	YDR244W	PEX5
YDR245W_mRNA	YDR245W	MNN10
YDR246W_mRNA	YDR246W	YDR246W
YDR246W-A_mRNA	YDR246W-A	YDR246W-A
YDR247W_mRNA	YDR247W	YDR247W
YDR248C_mRNA	YDR248C	YDR248C
YDR249C_mRNA	YDR249C	YDR249C
YDR251W_mRNA	YDR251W	YDR251W
YDR252W_mRNA	YDR252W	YDR252W
YDR253C_mRNA	YDR253C	YDR253C
YDR254W_mRNA	YDR254W	CHL4
YDR255C_mRNA	YDR255C	RMD5
YDR256C_mRNA	YDR256C	YDR256C
YDR257C_mRNA	YDR257C	RKM4
YDR258C_mRNA	YDR258C	YDR258C
YDR259C_mRNA	YDR259C	YAP6
YDR260C_mRNA	YDR260C	SWM1
YDR261C_mRNA	YDR261C	YDR261C
YDR262W_mRNA	YDR262W	YDR262W
YDR263C_mRNA	YDR263C	DIN7
YDR264C_mRNA	YDR264C	YDR264C
YDR265W_mRNA	YDR265W	PEX10
YDR266C_mRNA	YDR266C	YDR266C
YDR267C_mRNA	YDR267C	YDR267C
YDR268W_mRNA	YDR268W	MSW1
YDR270W_mRNA	YDR270W	YDR270W
YDR272W_mRNA	YDR272W	YDR272W
YDR273W_mRNA	YDR273W	YDR273W
YDR275W_mRNA	YDR275W	YDR275W
YDR276C_mRNA	YDR276C	PMP3
YDR277C_mRNA	YDR277C	MTH1
YDR279W_mRNA	YDR279W	RNH202
YDR280W_mRNA	YDR280W	YDR280W
YDR281C_mRNA	YDR281C	YDR281C
YDR282C_mRNA	YDR282C	YDR282C
YDR283C_mRNA	YDR283C	GCN2
YDR284C_mRNA	YDR284C	DPP1
YDR285W_mRNA	YDR285W	YDR285W
YDR286C_mRNA	YDR286C	YDR286C
YDR287W_mRNA	YDR287W	YDR287W
YDR288W_mRNA	YDR288W	YDR288W
YDR289C_mRNA	YDR289C	YDR289C
YDR291W_mRNA	YDR291W	YDR291W
YDR292C_mRNA	YDR292C	YDR292C
YDR293C_mRNA	YDR293C	SSD1
YDR294C_mRNA	YDR294C	DPL1
YDR295C_mRNA	YDR295C	HDA2
YDR296W_mRNA	YDR296W	MHR1
YDR297W_mRNA	YDR297W	SUR2
YDR298C_mRNA	YDR298C	ATP5
YDR299W_mRNA	YDR299W	YDR299W
YDR300C_mRNA	YDR300C	YDR300C
YDR301W_mRNA	YDR301W	CFT1
YDR302W_mRNA	YDR302W	YDR302W
YDR303C_mRNA	YDR303C	YDR303C
YDR304C_mRNA	YDR304C	CPR5
YDR305C_mRNA	YDR305C	HNT2
YDR306C_mRNA	YDR306C	YDR306C
YDR307W_mRNA	YDR307W	YDR307W
YDR308C_mRNA	YDR308C	SRB7
YDR309C_mRNA	YDR309C	YDR309C
YDR310C_mRNA	YDR310C	YDR310C
YDR311W_mRNA	YDR311W	YDR311W
YDR312W_mRNA	YDR312W	YDR312W
YDR313C_mRNA	YDR313C	YDR313C
YDR314C_mRNA	YDR314C	YDR314C
YDR315C_mRNA	YDR315C	IPK1
YDR316W_mRNA	YDR316W	YDR316W
YDR317W_mRNA	YDR317W	YDR317W
YDR318W_mRNA	YDR318W	MCM21
YDR319C_mRNA	YDR319C	YDR319C
YDR320C_mRNA	YDR320C	SWA2
YDR320C-A_mRNA	YDR320C-A	DAD4
YDR321W_mRNA	YDR321W	YDR321W
YDR322W_mRNA	YDR322W	MRPL35
YDR322C-A_mRNA	YDR322C-A	TIM11
YDR323C_mRNA	YDR323C	PEP7
YDR324C_mRNA	YDR324C	YDR324C
YDR325W_mRNA	YDR325W	YCG1
YDR326C_mRNA	YDR326C	YDR326C
YDR328C_mRNA	YDR328C	SKP1
YDR329C_mRNA	YDR329C	PEX3
YDR330W_mRNA	YDR330W	YDR330W
YDR331W_mRNA	YDR331W	YDR331W
YDR332W_mRNA	YDR332W	YDR332W
YDR333C_mRNA	YDR333C	YDR333C
YDR334W_mRNA	YDR334W	YDR334W
YDR335W_mRNA	YDR335W	MSN5
YDR336W_mRNA	YDR336W	YDR336W
YDR337W_mRNA	YDR337W	YDR337W
YDR338C_mRNA	YDR338C	YDR338C
YDR339C_mRNA	YDR339C	FCF1
YDR341C_mRNA	YDR341C	YDR341C
YDR342C_mRNA	YDR342C	YDR342C
YDR343C_mRNA	YDR343C	YDR343C
YDR345C_mRNA	YDR345C	YDR345C
YDR346C_mRNA	YDR346C	SVF1
YDR347W_mRNA	YDR347W	YDR347W
YDR348C_mRNA	YDR348C	YDR348C
YDR349C_mRNA	YDR349C	YDR349C
YDR350C_mRNA	YDR350C	ATP22
YDR351W_mRNA	YDR351W	YDR351W
YDR352W_mRNA	YDR352W	YDR352W
YDR353W_mRNA	YDR353W	YDR353W
YDR354W_mRNA	YDR354W	YDR354W
YDR356W_mRNA	YDR356W	SPC110
YDR357C_mRNA	YDR357C	CNL1
YDR358W_mRNA	YDR358W	YDR358W
YDR359C_mRNA	YDR359C	EAF1
YDR361C_mRNA	YDR361C	YDR361C
YDR362C_mRNA	YDR362C	TFC6
YDR363W_mRNA	YDR363W	YDR363W
YDR363W-A_mRNA	YDR363W-A	SEM1
YDR364C_mRNA	YDR364C	CDC40
YDR365C_mRNA	YDR365C	YDR365C
YDR366C_mRNA	YDR366C	YDR366C
YDR367W_mRNA	YDR367W	YDR367W
YDR368W_mRNA	YDR368W	YDR368W
YDR369C_mRNA	YDR369C	YDR369C
YDR370C_mRNA	YDR370C	YDR370C
YDR371W_mRNA	YDR371W	YDR371W
YDR372C_mRNA	YDR372C	VPS74
YDR373W_mRNA	YDR373W	YDR373W
YDR374C_mRNA	YDR374C	YDR374C
YDR374W-A_mRNA	YDR374W-A	YDR374W-A
YDR375C_mRNA	YDR375C	YDR375C
YDR376W_mRNA	YDR376W	YDR376W
YDR377W_mRNA	YDR377W	YDR377W
YDR378C_mRNA	YDR378C	YDR378C
YDR379W_mRNA	YDR379W	YDR379W
YDR379C-A_mRNA	YDR379C-A	YDR379C-A
YDR380W_mRNA	YDR380W	YDR380W
YDR381W_mRNA	YDR381W	YRA1
YDR381C-A_mRNA	YDR381C-A	YDR381C-A
YDR382W_mRNA	YDR382W	RPP2B
YDR383C_mRNA	YDR383C	YDR383C
YDR384C_mRNA	YDR384C	YDR384C
YDR385W_mRNA	YDR385W	YDR385W
YDR386W_mRNA	YDR386W	MUS81
YDR387C_mRNA	YDR387C	YDR387C
YDR388W_mRNA	YDR388W	YDR388W
YDR389W_mRNA	YDR389W	YDR389W
YDR390C_mRNA	YDR390C	UBA2
YDR391C_mRNA	YDR391C	YDR391C
YDR392W_mRNA	YDR392W	YDR392W
YDR393W_mRNA	YDR393W	SHE9
YDR394W_mRNA	YDR394W	RPT3
YDR395W_mRNA	YDR395W	SXM1
YDR397C_mRNA	YDR397C	NCB2
YDR398W_mRNA	YDR398W	YDR398W
YDR399W_mRNA	YDR399W	HPT1
YDR400W_mRNA	YDR400W	YDR400W
YDR402C_mRNA	YDR402C	DIT2
YDR403W_mRNA	YDR403W	YDR403W
YDR404C_mRNA	YDR404C	RPB7
YDR405W_mRNA	YDR405W	MRP20
YDR406W_mRNA	YDR406W	YDR406W
YDR407C_mRNA	YDR407C	YDR407C
YDR408C_mRNA	YDR408C	YDR408C
YDR409W_mRNA	YDR409W	SIZ1
YDR410C_mRNA	YDR410C	YDR410C
YDR411C_mRNA	YDR411C	YDR411C
YDR412W_mRNA	YDR412W	YDR412W
YDR414C_mRNA	YDR414C	ERD1
YDR415C_mRNA	YDR415C	YDR415C
YDR416W_mRNA	YDR416W	SYF1
YDR418W_mRNA	YDR418W	RPL12B
YDR419W_mRNA	YDR419W	RAD30
YDR420W_mRNA	YDR420W	YDR420W
YDR421W_mRNA	YDR421W	YDR421W
YDR422C_mRNA	YDR422C	YDR422C
YDR423C_mRNA	YDR423C	CAD1
YDR424C_mRNA	YDR424C	DYN2
YDR425W_mRNA	YDR425W	YDR425W
YDR427W_mRNA	YDR427W	YDR427W
YDR428C_mRNA	YDR428C	YDR428C
YDR429C_mRNA	YDR429C	YDR429C
YDR430C_mRNA	YDR430C	CYM1
YDR432W_mRNA	YDR432W	NPL3
YDR434W_mRNA	YDR434W	YDR434W
YDR435C_mRNA	YDR435C	YDR435C
YDR436W_mRNA	YDR436W	YDR436W
YDR437W_mRNA	YDR437W	YDR437W
YDR438W_mRNA	YDR438W	YDR438W
YDR439W_mRNA	YDR439W	YDR439W
YDR440W_mRNA	YDR440W	DOT1
YDR441C_mRNA	YDR441C	YDR441C
YDR443C_mRNA	YDR443C	SSN2
YDR444W_mRNA	YDR444W	YDR444W
YDR446W_mRNA	YDR446W	YDR446W
YDR447C_mRNA	YDR447C	RPS17B
YDR448W_mRNA	YDR448W	ADA2
YDR449C_mRNA	YDR449C	YDR449C
YDR450W_mRNA	YDR450W	RPS18A
YDR451C_mRNA	YDR451C	YDR451C
YDR452W_mRNA	YDR452W	PPN1
YDR453C_mRNA	YDR453C	TSA2
YDR454C_mRNA	YDR454C	GUK1
YDR456W_mRNA	YDR456W	NHX1
YDR457W_mRNA	YDR457W	YDR457W
YDR458C_mRNA	YDR458C	YDR458C
YDR459C_mRNA	YDR459C	YDR459C
YDR460W_mRNA	YDR460W	TFB3
YDR461W_mRNA	YDR461W	YDR461W
YDR461C-A_mRNA	YDR461C-A	YDR461C-A
YDR462W_mRNA	YDR462W	MRPL28
YDR463W_mRNA	YDR463W	STP1
YDR464W_mRNA	YDR464W	YDR464W
YDR465C_mRNA	YDR465C	YDR465C
YDR466W_mRNA	YDR466W	YDR466W
YDR468C_mRNA	YDR468C	YDR468C
YDR469W_mRNA	YDR469W	SDC1
YDR470C_mRNA	YDR470C	YDR470C
YDR471W_mRNA	YDR471W	RPL27B
YDR472W_mRNA	YDR472W	YDR472W
YDR473C_mRNA	YDR473C	PRP3
YDR475C_mRNA	YDR475C	JIP4
YDR476C_mRNA	YDR476C	YDR476C
YDR477W_mRNA	YDR477W	SNF1
YDR478W_mRNA	YDR478W	YDR478W
YDR479C_mRNA	YDR479C	YDR479C
YDR480W_mRNA	YDR480W	DIG2
YDR481C_mRNA	YDR481C	PHO8
YDR482C_mRNA	YDR482C	YDR482C
YDR483W_mRNA	YDR483W	KRE2
YDR484W_mRNA	YDR484W	VPS52
YDR485C_mRNA	YDR485C	VPS72
YDR486C_mRNA	YDR486C	VPS60
YDR487C_mRNA	YDR487C	YDR487C
YDR488C_mRNA	YDR488C	YDR488C
YDR489W_mRNA	YDR489W	SLD5
YDR490C_mRNA	YDR490C	YDR490C
YDR492W_mRNA	YDR492W	YDR492W
YDR493W_mRNA	YDR493W	MZM1
YDR494W_mRNA	YDR494W	YDR494W
YDR495C_mRNA	YDR495C	VPS3
YDR496C_mRNA	YDR496C	YDR496C
YDR497C_mRNA	YDR497C	YDR497C
YDR498C_mRNA	YDR498C	YDR498C
YDR499W_mRNA	YDR499W	LCD1
YDR500C_mRNA	YDR500C	RPL37B
YDR501W_mRNA	YDR501W	YDR501W
YDR502C_mRNA	YDR502C	SAM2
YDR503C_mRNA	YDR503C	YDR503C
YDR504C_mRNA	YDR504C	YDR504C
YDR505C_mRNA	YDR505C	PSP1
YDR506C_mRNA	YDR506C	YDR506C
YDR507C_mRNA	YDR507C	GIN4
YDR508C_mRNA	YDR508C	YDR508C
YDR510W_mRNA	YDR510W	YDR510W
YDR511W_mRNA	YDR511W	YDR511W
YDR512C_mRNA	YDR512C	YDR512C
YDR513W_mRNA	YDR513W	GRX2
YDR514C_mRNA	YDR514C	YDR514C
YDR515W_mRNA	YDR515W	SLF1
YDR516C_mRNA	YDR516C	YDR516C
YDR517W_mRNA	YDR517W	YDR517W
YDR518W_mRNA	YDR518W	YDR518W
YDR519W_mRNA	YDR519W	FPR2
YDR520C_mRNA	YDR520C	URC2
YDR522C_mRNA	YDR522C	YDR522C
YDR523C_mRNA	YDR523C	YDR523C
YDR524C_mRNA	YDR524C	AGE1
YDR524C-B_mRNA	YDR524C-B	YDR524C-B
YDR524W-C_mRNA	YDR524W-C	YDR524W-C
YDR527W_mRNA	YDR527W	YDR527W
YDR528W_mRNA	YDR528W	YDR528W
YDR529C_mRNA	YDR529C	QCR7
YDR530C_mRNA	YDR530C	YDR530C
YDR531W_mRNA	YDR531W	YDR531W
YDR532C_mRNA	YDR532C	YDR532C
YDR533C_mRNA	YDR533C	YDR533C
YDR534C_mRNA	YDR534C	YDR534C
YDR536W_mRNA	YDR536W	YDR536W
YDR538W_mRNA	YDR538W	PAD1
YDR539W_mRNA	YDR539W	YDR539W
YDR540C_mRNA	YDR540C	YDR540C
YDR541C_mRNA	YDR541C	YDR541C
YDR542W_mRNA	YDR542W	YDR542W
YDR545W_mRNA	YDR545W	YRF1-1
YIL177C_mRNA	YIL177C	YIL177C
YIL176C_mRNA	YIL176C	YIL176C
YIL175W	YIL175W
YIL174W	YIL174W
YIL173W_mRNA	YIL173W	YIL173W
YIL172C_mRNA	YIL172C	YIL172C
YIL171W	YIL171W
YIL170W	YIL170W
YIL169C_mRNA	YIL169C	YIL169C
YIL166C_mRNA	YIL166C	YIL166C
YIL165C_mRNA	YIL165C	YIL165C
YIL164C_mRNA	YIL164C	YIL164C
YIL163C_mRNA	YIL163C	YIL163C
YIL162W_mRNA	YIL162W	YIL162W
YIL161W_mRNA	YIL161W	YIL161W
YIL160C_mRNA	YIL160C	POT1
YIL159W_mRNA	YIL159W	YIL159W
YIL158W_mRNA	YIL158W	YIL158W
YIL157C_mRNA	YIL157C	COA1
YIL156W-B_mRNA	YIL156W-B	YIL156W-B
YIL156W_mRNA	YIL156W	YIL156W
YIL155C_mRNA	YIL155C	YIL155C
YIL154C_mRNA	YIL154C	IMP2'
YIL153W_mRNA	YIL153W	RRD1
YIL152W_mRNA	YIL152W	YIL152W
YIL151C_mRNA	YIL151C	YIL151C
YIL150C_mRNA	YIL150C	MCM10
YIL149C_mRNA	YIL149C	YIL149C
YIL148W_mRNA	YIL148W	RPL40A
YIL147C_mRNA	YIL147C	SLN1
YIL146C_mRNA	YIL146C	ATG32
YIL145C_mRNA	YIL145C	YIL145C
YIL144W_mRNA	YIL144W	TID3
YIL143C_mRNA	YIL143C	SSL2
YIL142W_mRNA	YIL142W	CCT2
YIL140W_mRNA	YIL140W	AXL2
YIL139C_mRNA	YIL139C	YIL139C
YIL138C_mRNA	YIL138C	TPM2
YIL137C_mRNA	YIL137C	TMA108
YIL136W_mRNA	YIL136W	YIL136W
YIL135C_mRNA	YIL135C	YIL135C
YIL134C-A_mRNA	YIL134C-A	YIL134C-A
YIL134W_mRNA	YIL134W	YIL134W
YIL133C_mRNA	YIL133C	RPL16A
YIL132C_mRNA	YIL132C	YIL132C
YIL131C_mRNA	YIL131C	YIL131C
YIL130W_mRNA	YIL130W	YIL130W
YIL129C_mRNA	YIL129C	TAO3
YIL128W_mRNA	YIL128W	MET18
YIL127C_mRNA	YIL127C	YIL127C
YIL126W_mRNA	YIL126W	STH1
YIL125W_mRNA	YIL125W	KGD1
YIL124W_mRNA	YIL124W	AYR1
YIL123W_mRNA	YIL123W	YIL123W
YIL122W_mRNA	YIL122W	YIL122W
YIL121W_mRNA	YIL121W	YIL121W
YIL120W_mRNA	YIL120W	YIL120W
YIL119C_mRNA	YIL119C	YIL119C
YIL118W_mRNA	YIL118W	YIL118W
YIL117C_mRNA	YIL117C	YIL117C
YIL116W_mRNA	YIL116W	YIL116W
YIL115C_mRNA	YIL115C	NUP159
YIL114C_mRNA	YIL114C	POR2
YIL113W_mRNA	YIL113W	YIL113W
YIL112W_mRNA	YIL112W	YIL112W
YIL111W_mRNA	YIL111W	YIL111W
YIL110W_mRNA	YIL110W	HPM1
YIL109C_mRNA	YIL109C	SEC24
YIL108W_mRNA	YIL108W	YIL108W
YIL107C_mRNA	YIL107C	PFK26
YIL106W_mRNA	YIL106W	YIL106W
YIL105C_mRNA	YIL105C	SLM1
YIL105W-A_mRNA	YIL105W-A	YIL105W-A
YIL104C_mRNA	YIL104C	YIL104C
YIL103W_mRNA	YIL103W	DPH1
YIL102C-A_mRNA	YIL102C-A	YIL102C-A
YIL102C_mRNA	YIL102C	YIL102C
YIL101C_mRNA	YIL101C	YIL101C
YIL099W_mRNA	YIL099W	YIL099W
YIL098C_mRNA	YIL098C	YIL098C
YIL097W_mRNA	YIL097W	FYV10
YIL096C_mRNA	YIL096C	YIL096C
YIL095W_mRNA	YIL095W	PRK1
YIL094C_mRNA	YIL094C	LYS12
YIL093C_mRNA	YIL093C	YIL093C
YIL092W_mRNA	YIL092W	YIL092W
YIL091C_mRNA	YIL091C	YIL091C
YIL090W_mRNA	YIL090W	YIL090W
YIL089W_mRNA	YIL089W	YIL089W
YIL088C_mRNA	YIL088C	YIL088C
YIL087C_mRNA	YIL087C	AIM19
YIL085C_mRNA	YIL085C	YIL085C
YIL084C_mRNA	YIL084C	YIL084C
YIL083C_mRNA	YIL083C	YIL083C
YIL079C_mRNA	YIL079C	YIL079C
YIL078W_mRNA	YIL078W	THS1
YIL077C_mRNA	YIL077C	YIL077C
YIL076W_mRNA	YIL076W	SEC28
YIL075C_mRNA	YIL075C	RPN2
YIL074C_mRNA	YIL074C	YIL074C
YIL073C_mRNA	YIL073C	SPO22
YIL072W_mRNA	YIL072W	YIL072W
YIL071C_mRNA	YIL071C	PCI8
YIL070C_mRNA	YIL070C	YIL070C
YIL069C_mRNA	YIL069C	RPS24B
YIL068C_mRNA	YIL068C	YIL068C
YIL067C_mRNA	YIL067C	YIL067C
YIL066C_mRNA	YIL066C	RNR3
YIL065C_mRNA	YIL065C	FIS1
YIL064W_mRNA	YIL064W	YIL064W
YIL063C_mRNA	YIL063C	YIL063C
YIL062C_mRNA	YIL062C	YIL062C
YIL061C_mRNA	YIL061C	SNP1
YIL060W_mRNA	YIL060W	YIL060W
YIL057C_mRNA	YIL057C	YIL057C
YIL056W_mRNA	YIL056W	YIL056W
YIL055C_mRNA	YIL055C	YIL055C
YIL054W_mRNA	YIL054W	YIL054W
YIL053W_mRNA	YIL053W	RHR2
YIL052C_mRNA	YIL052C	RPL34B
YIL051C_mRNA	YIL051C	MMF1
YIL050W_mRNA	YIL050W	YIL050W
YIL049W_mRNA	YIL049W	YIL049W
YIL048W_mRNA	YIL048W	YIL048W
YIL047C_mRNA	YIL047C	YIL047C
YIL046W-A_mRNA	YIL046W-A	YIL046W-A
YIL046W_mRNA	YIL046W	MET30
YIL045W_mRNA	YIL045W	YIL045W
YIL044C_mRNA	YIL044C	AGE2
YIL043C_mRNA	YIL043C	CBR1
YIL042C_mRNA	YIL042C	YIL042C
YIL041W_mRNA	YIL041W	YIL041W
YIL040W_mRNA	YIL040W	YIL040W
YIL039W_mRNA	YIL039W	YIL039W
YIL038C_mRNA	YIL038C	YIL038C
YIL037C_mRNA	YIL037C	YIL037C
YIL036W_mRNA	YIL036W	CST6
YIL035C_mRNA	YIL035C	CKA1
YIL034C_mRNA	YIL034C	YIL034C
YIL033C_mRNA	YIL033C	BCY1
YIL031W_mRNA	YIL031W	ULP2
YIL030C_mRNA	YIL030C	SSM4
YIL029C_mRNA	YIL029C	YIL029C
YIL027C_mRNA	YIL027C	KRE27
YIL026C_mRNA	YIL026C	IRR1
YIL024C_mRNA	YIL024C	YIL024C
YIL023C_mRNA	YIL023C	YIL023C
YIL022W_mRNA	YIL022W	TIM44
YIL021W_mRNA	YIL021W	RPB3
YIL020C_mRNA	YIL020C	YIL020C
YIL019W_mRNA	YIL019W	YIL019W
YIL018W_mRNA	YIL018W	RPL2B
YIL017C_mRNA	YIL017C	VID28
YIL016W_mRNA	YIL016W	YIL016W
YIL015W_mRNA	YIL015W	BAR1
YIL014C-A_mRNA	YIL014C-A	YIL014C-A
YIL014W_mRNA	YIL014W	YIL014W
YIL013C_mRNA	YIL013C	YIL013C
YIL011W_mRNA	YIL011W	TIR3
YIL010W_mRNA	YIL010W	YIL010W
YIL009C-A_mRNA	YIL009C-A	YIL009C-A
YIL009W_mRNA	YIL009W	YIL009W
YIL008W_mRNA	YIL008W	YIL008W
YIL007C_mRNA	YIL007C	YIL007C
YIL006W_mRNA	YIL006W	YIA6
YIL005W_mRNA	YIL005W	YIL005W
YIL004C_mRNA	YIL004C	BET1
YIL003W_mRNA	YIL003W	CFD1
YIL002W-A_mRNA	YIL002W-A	YIL002W-A
YIL002C_mRNA	YIL002C	INP51
YIL001W_mRNA	YIL001W	YIL001W
YIR001C_mRNA	YIR001C	SGN1
YIR002C_mRNA	YIR002C	YIR002C
YIR003W_mRNA	YIR003W	YIR003W
YIR004W_mRNA	YIR004W	DJP1
YIR005W_mRNA	YIR005W	IST3
YIR006C_mRNA	YIR006C	PAN1
YIR007W_mRNA	YIR007W	YIR007W
YIR008C_mRNA	YIR008C	YIR008C
YIR009W_mRNA	YIR009W	MSL1
YIR010W_mRNA	YIR010W	YIR010W
YIR011C_mRNA	YIR011C	STS1
YIR012W_mRNA	YIR012W	YIR012W
YIR013C_mRNA	YIR013C	YIR013C
YIR014W_mRNA	YIR014W	YIR014W
YIR015W_mRNA	YIR015W	YIR015W
YIR016W_mRNA	YIR016W	YIR016W
YIR017C_mRNA	YIR017C	YIR017C
YIR018W_mRNA	YIR018W	YIR018W
YIR018C-A_mRNA	YIR018C-A	YIR018C-A
YIR019C_mRNA	YIR019C	MUC1
ICR1_ncRNA	ICR1	ICR1
YIR020C_mRNA	YIR020C	YIR020C
PWR1_ncRNA	PWR1	PWR1
YIR021W_mRNA	YIR021W	MRS1
YIR021W-A_mRNA	YIR021W-A	YIR021W-A
YIR022W_mRNA	YIR022W	YIR022W
YIR023W_mRNA	YIR023W	DAL81
YIR024C_mRNA	YIR024C	YIR024C
YIR025W_mRNA	YIR025W	YIR025W
YIR026C_mRNA	YIR026C	YIR026C
YIR027C_mRNA	YIR027C	YIR027C
YIR028W_mRNA	YIR028W	YIR028W
YIR029W_mRNA	YIR029W	DAL2
YIR030C_mRNA	YIR030C	YIR030C
YIR031C_mRNA	YIR031C	DAL7
YIR032C_mRNA	YIR032C	YIR032C
YIR033W_mRNA	YIR033W	YIR033W
YIR034C_mRNA	YIR034C	YIR034C
YIR035C_mRNA	YIR035C	YIR035C
YIR036C_mRNA	YIR036C	YIR036C
YIR037W_mRNA	YIR037W	HYR1
YIR038C_mRNA	YIR038C	YIR038C
YIR039C_mRNA	YIR039C	YIR039C
YIR041W_mRNA	YIR041W	YIR041W
YIR042C_mRNA	YIR042C	YIR042C
KANMX_mRNA	KANMX	KANMX
NATMX_mRNA	NATMX	NATMX
Z3EV_mRNA	Z3EV	Z3EV
Q0045_mRNA	Q0045	COX1
Q0080_mRNA	Q0080	ATP8
Q0085_mRNA	Q0085	ATP6
Q0105_mRNA	Q0105	COB
Q0130_mRNA	Q0130	OLI1
Q0140_mRNA	Q0140	VAR1
Q0160_mRNA	Q0160	SCEI
Q0250_mRNA	Q0250	COX2
Q0255_mRNA	Q0255	Q0255
Q0275_mRNA	Q0275	COX3
Q0285_ncRNA	Q0285	Q0285
YEL077C_mRNA	YEL077C	YEL077C
YEL076C-A_mRNA	YEL076C-A	YEL076C-A
YEL076C_mRNA	YEL076C	YEL076C
YEL075C_mRNA	YEL075C	YEL075C
YEL073C_mRNA	YEL073C	YEL073C
YEL072W_mRNA	YEL072W	YEL072W
YEL071W_mRNA	YEL071W	YEL071W
YEL070W_mRNA	YEL070W	YEL070W
YEL069C_mRNA	YEL069C	YEL069C
YEL068C_mRNA	YEL068C	YEL068C
YEL067C_mRNA	YEL067C	YEL067C
YEL066W_mRNA	YEL066W	YEL066W
YEL065W_mRNA	YEL065W	SIT1
YEL064C_mRNA	YEL064C	YEL064C
YEL063C_mRNA	YEL063C	YEL063C
YEL062W_mRNA	YEL062W	YEL062W
YEL061C_mRNA	YEL061C	CIN8
YEL060C_mRNA	YEL060C	PRB1
YEL059C-A_mRNA	YEL059C-A	YEL059C-A
YEL058W_mRNA	YEL058W	PCM1
YEL057C_mRNA	YEL057C	YEL057C
YEL056W_mRNA	YEL056W	YEL056W
YEL055C_mRNA	YEL055C	YEL055C
YEL054C_mRNA	YEL054C	RPL12A
YEL053C_mRNA	YEL053C	MAK10
YEL052W_mRNA	YEL052W	YEL052W
YEL051W_mRNA	YEL051W	YEL051W
YEL050C_mRNA	YEL050C	YEL050C
YEL049W_mRNA	YEL049W	YEL049W
YEL048C_mRNA	YEL048C	YEL048C
YEL047C_mRNA	YEL047C	YEL047C
YEL046C_mRNA	YEL046C	YEL046C
YEL044W_mRNA	YEL044W	YEL044W
YEL043W_mRNA	YEL043W	YEL043W
YEL042W_mRNA	YEL042W	YEL042W
YEL041W_mRNA	YEL041W	YEL041W
YEL040W_mRNA	YEL040W	UTR2
YEL039C_mRNA	YEL039C	CYC7
YEL038W_mRNA	YEL038W	YEL038W
YEL037C_mRNA	YEL037C	YEL037C
YEL036C_mRNA	YEL036C	ANP1
YEL035C_mRNA	YEL035C	YEL035C
YEL034W_mRNA	YEL034W	HYP2
YEL033W_mRNA	YEL033W	YEL033W
YEL032W_mRNA	YEL032W	YEL032W
YEL031W_mRNA	YEL031W	SPF1
YEL030W_mRNA	YEL030W	ECM10
YEL029C_mRNA	YEL029C	YEL029C
YEL027W_mRNA	YEL027W	VMA3
YEL026W_mRNA	YEL026W	YEL026W
YEL025C_mRNA	YEL025C	YEL025C
YEL024W_mRNA	YEL024W	YEL024W
YEL023C_mRNA	YEL023C	YEL023C
YEL022W_mRNA	YEL022W	YEL022W
YEL021W_mRNA	YEL021W	YEL021W
YEL020W-A_mRNA	YEL020W-A	YEL020W-A
RPR1_ncRNA	RPR1	RPR1
YEL020C_mRNA	YEL020C	YEL020C
YEL019C_mRNA	YEL019C	MMS21
YEL018W_mRNA	YEL018W	YEL018W
YEL017C-A_mRNA	YEL017C-A	YEL017C-A
YEL017W_mRNA	YEL017W	YEL017W
YEL016C_mRNA	YEL016C	YEL016C
YEL015W_mRNA	YEL015W	EDC3
YEL013W_mRNA	YEL013W	VAC8
YEL012W_mRNA	YEL012W	UBC8
YEL011W_mRNA	YEL011W	GLC3
YEL009C_mRNA	YEL009C	GCN4
YEL007W_mRNA	YEL007W	MIT1
YEL006W_mRNA	YEL006W	YEA6
YEL005C_mRNA	YEL005C	VAB2
YEL004W_mRNA	YEL004W	YEL004W
YEL003W_mRNA	YEL003W	GIM4
YEL002C_mRNA	YEL002C	YEL002C
YEL001C_mRNA	YEL001C	YEL001C
YER001W_mRNA	YER001W	YER001W
YER002W_mRNA	YER002W	YER002W
YER003C_mRNA	YER003C	PMI40
YER004W_mRNA	YER004W	YER004W
YER005W_mRNA	YER005W	YND1
YER006W_mRNA	YER006W	YER006W
YER007W_mRNA	YER007W	YER007W
YER007C-A_mRNA	YER007C-A	TMA20
snR14_snRNA	snR14	SNR14
YER008C_mRNA	YER008C	SEC3
YER009W_mRNA	YER009W	YER009W
YER010C_mRNA	YER010C	YER010C
YER011W_mRNA	YER011W	TIR1
YER012W_mRNA	YER012W	YER012W
YER013W_mRNA	YER013W	YER013W
YER014W_mRNA	YER014W	YER014W
YER014C-A_mRNA	YER014C-A	YER014C-A
YER015W_mRNA	YER015W	FAA2
YER016W_mRNA	YER016W	BIM1
YER017C_mRNA	YER017C	AFG3
YER018C_mRNA	YER018C	YER018C
YER019W_mRNA	YER019W	YER019W
YER019C-A_mRNA	YER019C-A	SBH2
YER020W_mRNA	YER020W	GPA2
YER021W_mRNA	YER021W	RPN3
YER022W_mRNA	YER022W	SRB4
YER023W_mRNA	YER023W	PRO3
YER024W_mRNA	YER024W	YER024W
YER025W_mRNA	YER025W	GCD11
YER026C_mRNA	YER026C	CHO1
YER027C_mRNA	YER027C	GAL83
YER028C_mRNA	YER028C	YER028C
YER029C_mRNA	YER029C	SMB1
YER030W_mRNA	YER030W	YER030W
YER031C_mRNA	YER031C	YPT31
YER032W_mRNA	YER032W	FIR1
YER033C_mRNA	YER033C	YER033C
YER034W_mRNA	YER034W	YER034W
YER035W_mRNA	YER035W	YER035W
YER036C_mRNA	YER036C	YER036C
YER037W_mRNA	YER037W	YER037W
YER038C_mRNA	YER038C	KRE29
YER038W-A_mRNA	YER038W-A	YER038W-A
YER039C_mRNA	YER039C	HVG1
YER039C-A_mRNA	YER039C-A	YER039C-A
YER040W_mRNA	YER040W	YER040W
YER041W_mRNA	YER041W	YER041W
YER042W_mRNA	YER042W	MXR1
YER043C_mRNA	YER043C	YER043C
YER044C_mRNA	YER044C	ERG28
YER044C-A_mRNA	YER044C-A	YER044C-A
YER045C_mRNA	YER045C	YER045C
YER046W_mRNA	YER046W	YER046W
YER047C_mRNA	YER047C	YER047C
YER048C_mRNA	YER048C	YER048C
YER048W-A_mRNA	YER048W-A	YER048W-A
YER049W_mRNA	YER049W	YER049W
YER050C_mRNA	YER050C	YER050C
YER051W_mRNA	YER051W	JHD1
YER052C_mRNA	YER052C	HOM3
YER053C_mRNA	YER053C	YER053C
YER053C-A_mRNA	YER053C-A	YER053C-A
YER054C_mRNA	YER054C	YER054C
YER055C_mRNA	YER055C	YER055C
YER056C_mRNA	YER056C	FCY2
YER056C-A_mRNA	YER056C-A	RPL34A
YER057C_mRNA	YER057C	HMF1
YER058W_mRNA	YER058W	YER058W
YER059W_mRNA	YER059W	YER059W
YER060W_mRNA	YER060W	YER060W
YER060W-A_mRNA	YER060W-A	YER060W-A
YER061C_mRNA	YER061C	YER061C
YER062C_mRNA	YER062C	HOR2
YER063W_mRNA	YER063W	YER063W
YER064C_mRNA	YER064C	YER064C
YER065C_mRNA	YER065C	YER065C
YER066W_mRNA	YER066W	YER066W
YER067W_mRNA	YER067W	YER067W
YER068W_mRNA	YER068W	MOT2
YER069W_mRNA	YER069W	YER069W
YER070W_mRNA	YER070W	RNR1
YER071C_mRNA	YER071C	YER071C
YER072W_mRNA	YER072W	VTC1
YER073W_mRNA	YER073W	YER073W
YER074W_mRNA	YER074W	RPS24A
YER074W-A_mRNA	YER074W-A	YER074W-A
YER075C_mRNA	YER075C	YER075C
YER076C_mRNA	YER076C	YER076C
YER077C_mRNA	YER077C	YER077C
YER078C_mRNA	YER078C	YER078C
YER078W-A_mRNA	YER078W-A	YER078W-A
YER079W_mRNA	YER079W	YER079W
YER080W_mRNA	YER080W	AIM9
SRG1_ncRNA	SRG1	SRG1
YER081W_mRNA	YER081W	YER081W
YER082C_mRNA	YER082C	UTP7
YER083C_mRNA	YER083C	GET2
YER084W_mRNA	YER084W	YER084W
YER085C_mRNA	YER085C	YER085C
YER086W_mRNA	YER086W	ILV1
YER087W_mRNA	YER087W	YER087W
YER087C-B_mRNA	YER087C-B	SBH1
YER088C_mRNA	YER088C	DOT6
YER089C_mRNA	YER089C	YER089C
YER090W_mRNA	YER090W	YER090W
YER091C_mRNA	YER091C	YER091C
YER092W_mRNA	YER092W	YER092W
YER093C_mRNA	YER093C	TSC11
YER093C-A_mRNA	YER093C-A	AIM11
YER094C_mRNA	YER094C	PUP3
YER095W_mRNA	YER095W	RAD51
YER096W_mRNA	YER096W	YER096W
YER098W_mRNA	YER098W	YER098W
YER099C_mRNA	YER099C	YER099C
YER100W_mRNA	YER100W	UBC6
YER101C_mRNA	YER101C	YER101C
YER102W_mRNA	YER102W	RPS8B
YER103W_mRNA	YER103W	SSA4
YER104W_mRNA	YER104W	YER104W
YER105C_mRNA	YER105C	YER105C
YER106W_mRNA	YER106W	YER106W
YER107C_mRNA	YER107C	GLE2
YER110C_mRNA	YER110C	KAP123
YER111C_mRNA	YER111C	SWI4
YER112W_mRNA	YER112W	LSM4
YER113C_mRNA	YER113C	YER113C
YER114C_mRNA	YER114C	BOI2
YER115C_mRNA	YER115C	YER115C
YER116C_mRNA	YER116C	YER116C
YER117W_mRNA	YER117W	RPL23B
YER118C_mRNA	YER118C	SHO1
YER119C_mRNA	YER119C	YER119C
YER120W_mRNA	YER120W	YER120W
YER121W_mRNA	YER121W	YER121W
YER122C_mRNA	YER122C	YER122C
YER123W_mRNA	YER123W	YCK3
YER124C_mRNA	YER124C	YER124C
YER125W_mRNA	YER125W	RSP5
YER126C_mRNA	YER126C	YER126C
YER127W_mRNA	YER127W	YER127W
YER128W_mRNA	YER128W	YER128W
YER129W_mRNA	YER129W	SAK1
YER130C_mRNA	YER130C	YER130C
YER131W_mRNA	YER131W	RPS26B
YER132C_mRNA	YER132C	YER132C
YER133W_mRNA	YER133W	GLC7
YER134C_mRNA	YER134C	YER134C
YER136W_mRNA	YER136W	GDI1
YER137C_mRNA	YER137C	YER137C
SCR1_ncRNA	SCR1	SCR1
YER138W-A_mRNA	YER138W-A	YER138W-A
YER139C_mRNA	YER139C	YER139C
YER140W_mRNA	YER140W	YER140W
YER141W_mRNA	YER141W	YER141W
YER142C_mRNA	YER142C	MAG1
YER143W_mRNA	YER143W	DDI1
YER144C_mRNA	YER144C	YER144C
YER145C_mRNA	YER145C	YER145C
YER146W_mRNA	YER146W	YER146W
YER147C_mRNA	YER147C	YER147C
YER148W_mRNA	YER148W	SPT15
YER149C_mRNA	YER149C	PEA2
YER150W_mRNA	YER150W	YER150W
YER151C_mRNA	YER151C	UBP3
YER152C_mRNA	YER152C	YER152C
YER153C_mRNA	YER153C	YER153C
YER154W_mRNA	YER154W	OXA1
YER155C_mRNA	YER155C	BEM2
YER156C_mRNA	YER156C	YER156C
YER157W_mRNA	YER157W	COG3
YER158C_mRNA	YER158C	YER158C
YER159C_mRNA	YER159C	BUR6
YER161C_mRNA	YER161C	SPT2
YER162C_mRNA	YER162C	YER162C
YER163C_mRNA	YER163C	YER163C
YER164W_mRNA	YER164W	YER164W
YER165W_mRNA	YER165W	YER165W
YER166W_mRNA	YER166W	YER166W
YER167W_mRNA	YER167W	BCK2
YER168C_mRNA	YER168C	CCA1
YER169W_mRNA	YER169W	RPH1
YER170W_mRNA	YER170W	ADK2
YER171W_mRNA	YER171W	RAD3
YER172C_mRNA	YER172C	BRR2
YER173W_mRNA	YER173W	RAD24
YER174C_mRNA	YER174C	YER174C
YER175C_mRNA	YER175C	TMT1
YER175W-A_mRNA	YER175W-A	YER175W-A
YER176W_mRNA	YER176W	ECM32
YER177W_mRNA	YER177W	BMH1
YER178W_mRNA	YER178W	YER178W
YER179W_mRNA	YER179W	DMC1
YER180C_mRNA	YER180C	YER180C
YER180C-A_mRNA	YER180C-A	YER180C-A
YER182W_mRNA	YER182W	YER182W
YER183C_mRNA	YER183C	YER183C
YER184C_mRNA	YER184C	YER184C
YER185W_mRNA	YER185W	YER185W
YER186C_mRNA	YER186C	YER186C
YER187W_mRNA	YER187W	YER187W
YER188C-A_mRNA	YER188C-A	YER188C-A
YER189W_mRNA	YER189W	YER189W
YER190W_mRNA	YER190W	YRF1-2
YER190C-B_mRNA	YER190C-B	YER190C-B
YFL068W_mRNA	YFL068W	YFL068W
YFL067W_mRNA	YFL067W	YFL067W
YFL066C_mRNA	YFL066C	YFL066C
YFL065C_mRNA	YFL065C	YFL065C
YFL064C_mRNA	YFL064C	YFL064C
YFL062W_mRNA	YFL062W	YFL062W
YFL061W_mRNA	YFL061W	YFL061W
YFL060C_mRNA	YFL060C	YFL060C
YFL059W_mRNA	YFL059W	YFL059W
YFL058W_mRNA	YFL058W	YFL058W
YFL056C	YFL056C
YFL055W_mRNA	YFL055W	YFL055W
YFL054C_mRNA	YFL054C	YFL054C
YFL053W_mRNA	YFL053W	YFL053W
YFL052W_mRNA	YFL052W	YFL052W
YFL051C_mRNA	YFL051C	YFL051C
YFL050C_mRNA	YFL050C	YFL050C
YFL049W_mRNA	YFL049W	YFL049W
YFL048C_mRNA	YFL048C	YFL048C
YFL047W_mRNA	YFL047W	YFL047W
YFL046W_mRNA	YFL046W	YFL046W
YFL045C_mRNA	YFL045C	SEC53
YFL044C_mRNA	YFL044C	OTU1
YFL042C_mRNA	YFL042C	YFL042C
YFL041W-A_mRNA	YFL041W-A	YFL041W-A
YFL041W_mRNA	YFL041W	YFL041W
YFL040W_mRNA	YFL040W	YFL040W
YFL039C_mRNA	YFL039C	ACT1
YFL038C_mRNA	YFL038C	YPT1
YFL037W_mRNA	YFL037W	TUB2
RUF21_ncRNA	RUF21	RUF21
YFL036W_mRNA	YFL036W	YFL036W
YFL034C-B_mRNA	YFL034C-B	MOB2
YFL034C-A_mRNA	YFL034C-A	RPL22B
YFL034W_mRNA	YFL034W	YFL034W
YFL033C_mRNA	YFL033C	RIM15
YFL031W_mRNA	YFL031W	HAC1
YFL030W_mRNA	YFL030W	AGX1
YFL029C_mRNA	YFL029C	CAK1
YFL028C_mRNA	YFL028C	YFL028C
YFL027C_mRNA	YFL027C	YFL027C
YFL026W_mRNA	YFL026W	YFL026W
YFL025C_mRNA	YFL025C	BST1
YFL024C_mRNA	YFL024C	YFL024C
YFL023W_mRNA	YFL023W	BUD27
YFL022C_mRNA	YFL022C	FRS2
YFL021W_mRNA	YFL021W	GAT1
YFL020C_mRNA	YFL020C	YFL020C
YFL018C_mRNA	YFL018C	LPD1
YFL017W-A_mRNA	YFL017W-A	SMX2
YFL017C_mRNA	YFL017C	GNA1
YFL016C_mRNA	YFL016C	YFL016C
YFL014W_mRNA	YFL014W	HSP12
YFL013C_mRNA	YFL013C	YFL013C
YFL012W_mRNA	YFL012W	YFL012W
YFL011W_mRNA	YFL011W	YFL011W
YFL010C_mRNA	YFL010C	YFL010C
YFL010W-A_mRNA	YFL010W-A	AUA1
YFL009W_mRNA	YFL009W	YFL009W
YFL008W_mRNA	YFL008W	SMC1
YFL007W_mRNA	YFL007W	BLM10
YFL005W_mRNA	YFL005W	SEC4
RUF20_ncRNA	RUF20	RUF20
YFL004W_mRNA	YFL004W	VTC2
YFL003C_mRNA	YFL003C	YFL003C
YFL002C_mRNA	YFL002C	YFL002C
YFL001W_mRNA	YFL001W	DEG1
YFR001W_mRNA	YFR001W	YFR001W
YFR002W_mRNA	YFR002W	YFR002W
YFR003C_mRNA	YFR003C	YFR003C
YFR004W_mRNA	YFR004W	RPN11
YFR005C_mRNA	YFR005C	YFR005C
YFR006W_mRNA	YFR006W	YFR006W
YFR007W_mRNA	YFR007W	YFH7
YFR008W_mRNA	YFR008W	YFR008W
YFR009W_mRNA	YFR009W	YFR009W
YFR010W_mRNA	YFR010W	YFR010W
YFR011C_mRNA	YFR011C	AIM13
YFR012W_mRNA	YFR012W	YFR012W
YFR012W-A_mRNA	YFR012W-A	YFR012W-A
YFR013W_mRNA	YFR013W	YFR013W
YFR014C_mRNA	YFR014C	YFR014C
YFR015C_mRNA	YFR015C	YFR015C
YFR016C_mRNA	YFR016C	YFR016C
YFR017C_mRNA	YFR017C	YFR017C
YFR018C_mRNA	YFR018C	YFR018C
YFR019W_mRNA	YFR019W	FAB1
YFR020W_mRNA	YFR020W	YFR020W
YFR021W_mRNA	YFR021W	ATG18
YFR022W_mRNA	YFR022W	ROG3
RUF22_ncRNA	RUF22	RUF22
YFR023W_mRNA	YFR023W	YFR023W
YFR024C-A_mRNA	YFR024C-A	LSB3
YFR025C_mRNA	YFR025C	YFR025C
YFR026C_mRNA	YFR026C	YFR026C
[truncated: 3,843 more rows]
