# Supplementary material for: Simultaneous estimation of gene regulatory network structure and RNA kinetics from single cell gene expression
Source: bioRxiv. 2023 Sep 23:2023.09.21.558277. Preprint. [Version 1] doi: 10.1101/2023.09.21.558277 (PMC10542544; doi:10.1101/2023.09.21.558277)
Supplement: Supplement 10 [file media-10.gz › Saccharomyces_cerevisiae.R64-1-1.gtf]

#!genome-build R64-1-1
#!genome-version R64-1-1
#!genome-date 2011-09
#!genome-build-accession GCA_000146045.2
#!genebuild-last-updated 2018-10
IV	sgd	gene	1802	2953	.	+	.	gene_id "YDL248W"; gene_source "sgd"; gene_biotype "protein_coding";
IV	sgd	transcript	1802	2953	.	+	.	gene_id "YDL248W"; transcript_id "YDL248W_mRNA"; gene_source "sgd"; gene_biotype "protein_coding"; transcript_source "sgd"; transcript_biotype "protein_coding";
IV	sgd	exon	1802	2953	.	+	.	gene_id "YDL248W"; transcript_id "YDL248W_mRNA"; exon_number "1"; gene_source "sgd"; gene_biotype "protein_coding"; transcript_source "sgd"; transcript_biotype "protein_coding"; exon_id "YDL248W_mRNA-E1";
IV	sgd	CDS	1802	2950	.	+	0	gene_id "YDL248W"; transcript_id "YDL248W_mRNA"; exon_number "1"; gene_source "sgd"; gene_biotype "protein_coding"; transcript_source "sgd"; transcript_biotype "protein_coding"; protein_id "YDL248W";
IV	sgd	start_codon	1802	1804	.	+	0	gene_id "YDL248W"; transcript_id "YDL248W_mRNA"; exon_number "1"; gene_source "sgd"; gene_biotype "protein_coding"; transcript_source "sgd"; transcript_biotype "protein_coding";
IV	sgd	stop_codon	2951	2953	.	+	0	gene_id "YDL248W"; transcript_id "YDL248W_mRNA"; exon_number "1"; gene_source "sgd"; gene_biotype "protein_coding"; transcript_source "sgd"; transcript_biotype "protein_coding";
IV	sgd	gene	5985	7814	.	+	.	gene_id "YDL247W"; gene_source "sgd"; gene_biotype "protein_coding";
IV	sgd	transcript	5985	7814	.	+	.	gene_id "YDL247W"; transcript_id "YDL247W_mRNA"; gene_source "sgd"; gene_biotype "protein_coding"; transcript_source "sgd"; transcript_biotype "protein_coding";
IV	sgd	exon	5985	7814	.	+	.	gene_id "YDL247W"; transcript_id "YDL247W_mRNA"; exon_number "1"; gene_source "sgd"; gene_biotype "protein_coding"; transcript_source "sgd"; transcript_biotype "protein_coding"; exon_id "YDL247W_mRNA-E1";
IV	sgd	CDS	5985	7811	.	+	0	gene_id "YDL247W"; transcript_id "YDL247W_mRNA"; exon_number "1"; gene_source "sgd"; gene_biotype "protein_coding"; transcript_source "sgd"; transcript_biotype "protein_coding"; protein_id "YDL247W";
IV	sgd	start_codon	5985	5987	.	+	0	gene_id "YDL247W"; transcript_id "YDL247W_mRNA"; exon_number "1"; gene_source "sgd"; gene_biotype "protein_coding"; transcript_source "sgd"; transcript_biotype "protein_coding";
IV	sgd	stop_codon	7812	7814	.	+	0	gene_id "YDL247W"; transcript_id "YDL247W_mRNA"; exon_number "1"; gene_source "sgd"; gene_biotype "protein_coding"; transcript_source "sgd"; transcript_biotype "protein_coding";
IV	sgd	gene	8683	9756	.	-	.	gene_id "YDL246C"; gene_source "sgd"; gene_biotype "protein_coding";
IV	sgd	transcript	8683	9756	.	-	.	gene_id "YDL246C"; transcript_id "YDL246C_mRNA"; gene_source "sgd"; gene_biotype "protein_coding"; transcript_source "sgd"; transcript_biotype "protein_coding";
IV	sgd	exon	8683	9756	.	-	.	gene_id "YDL246C"; transcript_id "YDL246C_mRNA"; exon_number "1"; gene_source "sgd"; gene_biotype "protein_coding"; transcript_source "sgd"; transcript_biotype "protein_coding"; exon_id "YDL246C_mRNA-E1";
IV	sgd	CDS	8686	9756	.	-	0	gene_id "YDL246C"; transcript_id "YDL246C_mRNA"; exon_number "1"; gene_source "sgd"; gene_biotype "protein_coding"; transcript_source "sgd"; transcript_biotype "protein_coding"; protein_id "YDL246C";
IV	sgd	start_codon	9754	9756	.	-	0	gene_id "YDL246C"; transcript_id "YDL246C_mRNA"; exon_number "1"; gene_source "sgd"; gene_biotype "protein_coding"; transcript_source "sgd"; transcript_biotype "protein_coding";
IV	sgd	stop_codon	8683	8685	.	-	0	gene_id "YDL246C"; transcript_id "YDL246C_mRNA"; exon_number "1"; gene_source "sgd"; gene_biotype "protein_coding"; transcript_source "sgd"; transcript_biotype "protein_coding";
IV	sgd	gene	11657	13360	.	-	.	gene_id "YDL245C"; gene_source "sgd"; gene_biotype "protein_coding";
IV	sgd	transcript	11657	13360	.	-	.	gene_id "YDL245C"; transcript_id "YDL245C_mRNA"; gene_source "sgd"; gene_biotype "protein_coding"; transcript_source "sgd"; transcript_biotype "protein_coding";
IV	sgd	exon	11657	13360	.	-	.	gene_id "YDL245C"; transcript_id "YDL245C_mRNA"; exon_number "1"; gene_source "sgd"; gene_biotype "protein_coding"; transcript_source "sgd"; transcript_biotype "protein_coding"; exon_id "YDL245C_mRNA-E1";
IV	sgd	CDS	11660	13360	.	-	0	gene_id "YDL245C"; transcript_id "YDL245C_mRNA"; exon_number "1"; gene_source "sgd"; gene_biotype "protein_coding"; transcript_source "sgd"; transcript_biotype "protein_coding"; protein_id "YDL245C";
IV	sgd	start_codon	13358	13360	.	-	0	gene_id "YDL245C"; transcript_id "YDL245C_mRNA"; exon_number "1"; gene_source "sgd"; gene_biotype "protein_coding"; transcript_source "sgd"; transcript_biotype "protein_coding";
IV	sgd	stop_codon	11657	11659	.	-	0	gene_id "YDL245C"; transcript_id "YDL245C_mRNA"; exon_number "1"; gene_source "sgd"; gene_biotype "protein_coding"; transcript_source "sgd"; transcript_biotype "protein_coding";
IV	sgd	gene	16204	17226	.	+	.	gene_id "YDL244W"; gene_source "sgd"; gene_biotype "protein_coding";
IV	sgd	transcript	16204	17226	.	+	.	gene_id "YDL244W"; transcript_id "YDL244W_mRNA"; gene_source "sgd"; gene_biotype "protein_coding"; transcript_source "sgd"; transcript_biotype "protein_coding";
IV	sgd	exon	16204	17226	.	+	.	gene_id "YDL244W"; transcript_id "YDL244W_mRNA"; exon_number "1"; gene_source "sgd"; gene_biotype "protein_coding"; transcript_source "sgd"; transcript_biotype "protein_coding"; exon_id "YDL244W_mRNA-E1";
IV	sgd	CDS	16204	17223	.	+	0	gene_id "YDL244W"; transcript_id "YDL244W_mRNA"; exon_number "1"; gene_source "sgd"; gene_biotype "protein_coding"; transcript_source "sgd"; transcript_biotype "protein_coding"; protein_id "YDL244W";
IV	sgd	start_codon	16204	16206	.	+	0	gene_id "YDL244W"; transcript_id "YDL244W_mRNA"; exon_number "1"; gene_source "sgd"; gene_biotype "protein_coding"; transcript_source "sgd"; transcript_biotype "protein_coding";
IV	sgd	stop_codon	17224	17226	.	+	0	gene_id "YDL244W"; transcript_id "YDL244W_mRNA"; exon_number "1"; gene_source "sgd"; gene_biotype "protein_coding"; transcript_source "sgd"; transcript_biotype "protein_coding";
IV	sgd	gene	17467	19288	.	-	.	gene_id "YDL243C"; gene_source "sgd"; gene_biotype "protein_coding";
IV	sgd	transcript	17467	19288	.	-	.	gene_id "YDL243C"; transcript_id "YDL243C_mRNA"; gene_source "sgd"; gene_biotype "protein_coding"; transcript_source "sgd"; transcript_biotype "protein_coding";
IV	sgd	exon	17467	19288	.	-	.	gene_id "YDL243C"; transcript_id "YDL243C_mRNA"; exon_number "1"; gene_source "sgd"; gene_biotype "protein_coding"; transcript_source "sgd"; transcript_biotype "protein_coding"; exon_id "YDL243C_mRNA-E1";
IV	sgd	CDS	17580	18566	.	-	0	gene_id "YDL243C"; transcript_id "YDL243C_mRNA"; exon_number "1"; gene_source "sgd"; gene_biotype "protein_coding"; transcript_source "sgd"; transcript_biotype "protein_coding"; protein_id "YDL243C";
IV	sgd	start_codon	18564	18566	.	-	0	gene_id "YDL243C"; transcript_id "YDL243C_mRNA"; exon_number "1"; gene_source "sgd"; gene_biotype "protein_coding"; transcript_source "sgd"; transcript_biotype "protein_coding";
IV	sgd	stop_codon	17577	17579	.	-	0	gene_id "YDL243C"; transcript_id "YDL243C_mRNA"; exon_number "1"; gene_source "sgd"; gene_biotype "protein_coding"; transcript_source "sgd"; transcript_biotype "protein_coding";
IV	sgd	gene	20635	21006	.	+	.	gene_id "YDL241W"; gene_source "sgd"; gene_biotype "protein_coding";
IV	sgd	transcript	20635	21006	.	+	.	gene_id "YDL241W"; transcript_id "YDL241W_mRNA"; gene_source "sgd"; gene_biotype "protein_coding"; transcript_source "sgd"; transcript_biotype "protein_coding";
IV	sgd	exon	20635	21006	.	+	.	gene_id "YDL241W"; transcript_id "YDL241W_mRNA"; exon_number "1"; gene_source "sgd"; gene_biotype "protein_coding"; transcript_source "sgd"; transcript_biotype "protein_coding"; exon_id "YDL241W_mRNA-E1";
IV	sgd	CDS	20635	21003	.	+	0	gene_id "YDL241W"; transcript_id "YDL241W_mRNA"; exon_number "1"; gene_source "sgd"; gene_biotype "protein_coding"; transcript_source "sgd"; transcript_biotype "protein_coding"; protein_id "YDL241W";
IV	sgd	start_codon	20635	20637	.	+	0	gene_id "YDL241W"; transcript_id "YDL241W_mRNA"; exon_number "1"; gene_source "sgd"; gene_biotype "protein_coding"; transcript_source "sgd"; transcript_biotype "protein_coding";
IV	sgd	stop_codon	21004	21006	.	+	0	gene_id "YDL241W"; transcript_id "YDL241W_mRNA"; exon_number "1"; gene_source "sgd"; gene_biotype "protein_coding"; transcript_source "sgd"; transcript_biotype "protein_coding";
IV	sgd	gene	22823	25876	.	+	.	gene_id "YDL240W"; gene_source "sgd"; gene_biotype "protein_coding";
IV	sgd	transcript	22823	25876	.	+	.	gene_id "YDL240W"; transcript_id "YDL240W_mRNA"; gene_source "sgd"; gene_biotype "protein_coding"; transcript_source "sgd"; transcript_biotype "protein_coding";
IV	sgd	exon	22823	25876	.	+	.	gene_id "YDL240W"; transcript_id "YDL240W_mRNA"; exon_number "1"; gene_source "sgd"; gene_biotype "protein_coding"; transcript_source "sgd"; transcript_biotype "protein_coding"; exon_id "YDL240W_mRNA-E1";
IV	sgd	CDS	22823	25873	.	+	0	gene_id "YDL240W"; transcript_id "YDL240W_mRNA"; exon_number "1"; gene_source "sgd"; gene_biotype "protein_coding"; transcript_source "sgd"; transcript_biotype "protein_coding"; protein_id "YDL240W";
IV	sgd	start_codon	22823	22825	.	+	0	gene_id "YDL240W"; transcript_id "YDL240W_mRNA"; exon_number "1"; gene_source "sgd"; gene_biotype "protein_coding"; transcript_source "sgd"; transcript_biotype "protein_coding";
IV	sgd	stop_codon	25874	25876	.	+	0	gene_id "YDL240W"; transcript_id "YDL240W_mRNA"; exon_number "1"; gene_source "sgd"; gene_biotype "protein_coding"; transcript_source "sgd"; transcript_biotype "protein_coding";
IV	sgd	gene	26403	28775	.	-	.	gene_id "YDL239C"; gene_source "sgd"; gene_biotype "protein_coding";
IV	sgd	transcript	26403	28775	.	-	.	gene_id "YDL239C"; transcript_id "YDL239C_mRNA"; gene_source "sgd"; gene_biotype "protein_coding"; transcript_source "sgd"; transcript_biotype "protein_coding";
IV	sgd	exon	26403	28775	.	-	.	gene_id "YDL239C"; transcript_id "YDL239C_mRNA"; exon_number "1"; gene_source "sgd"; gene_biotype "protein_coding"; transcript_source "sgd"; transcript_biotype "protein_coding"; exon_id "YDL239C_mRNA-E1";
IV	sgd	CDS	26406	28775	.	-	0	gene_id "YDL239C"; transcript_id "YDL239C_mRNA"; exon_number "1"; gene_source "sgd"; gene_biotype "protein_coding"; transcript_source "sgd"; transcript_biotype "protein_coding"; protein_id "YDL239C";
IV	sgd	start_codon	28773	28775	.	-	0	gene_id "YDL239C"; transcript_id "YDL239C_mRNA"; exon_number "1"; gene_source "sgd"; gene_biotype "protein_coding"; transcript_source "sgd"; transcript_biotype "protein_coding";
IV	sgd	stop_codon	26403	26405	.	-	0	gene_id "YDL239C"; transcript_id "YDL239C_mRNA"; exon_number "1"; gene_source "sgd"; gene_biotype "protein_coding"; transcript_source "sgd"; transcript_biotype "protein_coding";
IV	sgd	gene	28919	30482	.	-	.	gene_id "YDL238C"; gene_source "sgd"; gene_biotype "protein_coding";
IV	sgd	transcript	28919	30482	.	-	.	gene_id "YDL238C"; transcript_id "YDL238C_mRNA"; gene_source "sgd"; gene_biotype "protein_coding"; transcript_source "sgd"; transcript_biotype "protein_coding";
IV	sgd	exon	28919	30482	.	-	.	gene_id "YDL238C"; transcript_id "YDL238C_mRNA"; exon_number "1"; gene_source "sgd"; gene_biotype "protein_coding"; transcript_source "sgd"; transcript_biotype "protein_coding"; exon_id "YDL238C_mRNA-E1";
IV	sgd	CDS	28988	30454	.	-	0	gene_id "YDL238C"; transcript_id "YDL238C_mRNA"; exon_number "1"; gene_source "sgd"; gene_biotype "protein_coding"; transcript_source "sgd"; transcript_biotype "protein_coding"; protein_id "YDL238C";
IV	sgd	start_codon	30452	30454	.	-	0	gene_id "YDL238C"; transcript_id "YDL238C_mRNA"; exon_number "1"; gene_source "sgd"; gene_biotype "protein_coding"; transcript_source "sgd"; transcript_biotype "protein_coding";
IV	sgd	stop_codon	28985	28987	.	-	0	gene_id "YDL238C"; transcript_id "YDL238C_mRNA"; exon_number "1"; gene_source "sgd"; gene_biotype "protein_coding"; transcript_source "sgd"; transcript_biotype "protein_coding";
IV	sgd	gene	30609	32115	.	+	.	gene_id "YDL237W"; gene_name "AIM6"; gene_source "sgd"; gene_biotype "protein_coding";
IV	sgd	transcript	30609	32115	.	+	.	gene_id "YDL237W"; transcript_id "YDL237W_mRNA"; gene_name "AIM6"; gene_source "sgd"; gene_biotype "protein_coding"; transcript_source "sgd"; transcript_biotype "protein_coding";
IV	sgd	exon	30609	32115	.	+	.	gene_id "YDL237W"; transcript_id "YDL237W_mRNA"; exon_number "1"; gene_name "AIM6"; gene_source "sgd"; gene_biotype "protein_coding"; transcript_source "sgd"; transcript_biotype "protein_coding"; exon_id "YDL237W_mRNA-E1";
IV	sgd	CDS	30657	31826	.	+	0	gene_id "YDL237W"; transcript_id "YDL237W_mRNA"; exon_number "1"; gene_name "AIM6"; gene_source "sgd"; gene_biotype "protein_coding"; transcript_source "sgd"; transcript_biotype "protein_coding"; protein_id "YDL237W";
IV	sgd	start_codon	30657	30659	.	+	0	gene_id "YDL237W"; transcript_id "YDL237W_mRNA"; exon_number "1"; gene_name "AIM6"; gene_source "sgd"; gene_biotype "protein_coding"; transcript_source "sgd"; transcript_biotype "protein_coding";
IV	sgd	stop_codon	31827	31829	.	+	0	gene_id "YDL237W"; transcript_id "YDL237W_mRNA"; exon_number "1"; gene_name "AIM6"; gene_source "sgd"; gene_biotype "protein_coding"; transcript_source "sgd"; transcript_biotype "protein_coding";
IV	sgd	gene	32245	33374	.	+	.	gene_id "YDL236W"; gene_source "sgd"; gene_biotype "protein_coding";
IV	sgd	transcript	32245	33374	.	+	.	gene_id "YDL236W"; transcript_id "YDL236W_mRNA"; gene_source "sgd"; gene_biotype "protein_coding"; transcript_source "sgd"; transcript_biotype "protein_coding";
IV	sgd	exon	32245	33374	.	+	.	gene_id "YDL236W"; transcript_id "YDL236W_mRNA"; exon_number "1"; gene_source "sgd"; gene_biotype "protein_coding"; transcript_source "sgd"; transcript_biotype "protein_coding"; exon_id "YDL236W_mRNA-E1";
IV	sgd	CDS	32296	33231	.	+	0	gene_id "YDL236W"; transcript_id "YDL236W_mRNA"; exon_number "1"; gene_source "sgd"; gene_biotype "protein_coding"; transcript_source "sgd"; transcript_biotype "protein_coding"; protein_id "YDL236W";
IV	sgd	start_codon	32296	32298	.	+	0	gene_id "YDL236W"; transcript_id "YDL236W_mRNA"; exon_number "1"; gene_source "sgd"; gene_biotype "protein_coding"; transcript_source "sgd"; transcript_biotype "protein_coding";
IV	sgd	stop_codon	33232	33234	.	+	0	gene_id "YDL236W"; transcript_id "YDL236W_mRNA"; exon_number "1"; gene_source "sgd"; gene_biotype "protein_coding"; transcript_source "sgd"; transcript_biotype "protein_coding";
IV	sgd	gene	33272	34032	.	-	.	gene_id "YDL235C"; gene_source "sgd"; gene_biotype "protein_coding";
IV	sgd	transcript	33272	34032	.	-	.	gene_id "YDL235C"; transcript_id "YDL235C_mRNA"; gene_source "sgd"; gene_biotype "protein_coding"; transcript_source "sgd"; transcript_biotype "protein_coding";
IV	sgd	exon	33272	34032	.	-	.	gene_id "YDL235C"; transcript_id "YDL235C_mRNA"; exon_number "1"; gene_source "sgd"; gene_biotype "protein_coding"; transcript_source "sgd"; transcript_biotype "protein_coding"; exon_id "YDL235C_mRNA-E1";
IV	sgd	CDS	33418	33918	.	-	0	gene_id "YDL235C"; transcript_id "YDL235C_mRNA"; exon_number "1"; gene_source "sgd"; gene_biotype "protein_coding"; transcript_source "sgd"; transcript_biotype "protein_coding"; protein_id "YDL235C";
IV	sgd	start_codon	33916	33918	.	-	0	gene_id "YDL235C"; transcript_id "YDL235C_mRNA"; exon_number "1"; gene_source "sgd"; gene_biotype "protein_coding"; transcript_source "sgd"; transcript_biotype "protein_coding";
IV	sgd	stop_codon	33415	33417	.	-	0	gene_id "YDL235C"; transcript_id "YDL235C_mRNA"; exon_number "1"; gene_source "sgd"; gene_biotype "protein_coding"; transcript_source "sgd"; transcript_biotype "protein_coding";
IV	sgd	gene	34179	36620	.	-	.	gene_id "YDL234C"; gene_source "sgd"; gene_biotype "protein_coding";
IV	sgd	transcript	34179	36620	.	-	.	gene_id "YDL234C"; transcript_id "YDL234C_mRNA"; gene_source "sgd"; gene_biotype "protein_coding"; transcript_source "sgd"; transcript_biotype "protein_coding";
IV	sgd	exon	34179	36620	.	-	.	gene_id "YDL234C"; transcript_id "YDL234C_mRNA"; exon_number "1"; gene_source "sgd"; gene_biotype "protein_coding"; transcript_source "sgd"; transcript_biotype "protein_coding"; exon_id "YDL234C_mRNA-E1";
IV	sgd	CDS	34240	36477	.	-	0	gene_id "YDL234C"; transcript_id "YDL234C_mRNA"; exon_number "1"; gene_source "sgd"; gene_biotype "protein_coding"; transcript_source "sgd"; transcript_biotype "protein_coding"; protein_id "YDL234C";
IV	sgd	start_codon	36475	36477	.	-	0	gene_id "YDL234C"; transcript_id "YDL234C_mRNA"; exon_number "1"; gene_source "sgd"; gene_biotype "protein_coding"; transcript_source "sgd"; transcript_biotype "protein_coding";
IV	sgd	stop_codon	34237	34239	.	-	0	gene_id "YDL234C"; transcript_id "YDL234C_mRNA"; exon_number "1"; gene_source "sgd"; gene_biotype "protein_coding"; transcript_source "sgd"; transcript_biotype "protein_coding";
IV	sgd	gene	36775	38340	.	+	.	gene_id "YDL233W"; gene_source "sgd"; gene_biotype "protein_coding";
IV	sgd	transcript	36775	38340	.	+	.	gene_id "YDL233W"; transcript_id "YDL233W_mRNA"; gene_source "sgd"; gene_biotype "protein_coding"; transcript_source "sgd"; transcript_biotype "protein_coding";
IV	sgd	exon	36775	38340	.	+	.	gene_id "YDL233W"; transcript_id "YDL233W_mRNA"; exon_number "1"; gene_source "sgd"; gene_biotype "protein_coding"; transcript_source "sgd"; transcript_biotype "protein_coding"; exon_id "YDL233W_mRNA-E1";
IV	sgd	CDS	36797	38170	.	+	0	gene_id "YDL233W"; transcript_id "YDL233W_mRNA"; exon_number "1"; gene_source "sgd"; gene_biotype "protein_coding"; transcript_source "sgd"; transcript_biotype "protein_coding"; protein_id "YDL233W";
IV	sgd	start_codon	36797	36799	.	+	0	gene_id "YDL233W"; transcript_id "YDL233W_mRNA"; exon_number "1"; gene_source "sgd"; gene_biotype "protein_coding"; transcript_source "sgd"; transcript_biotype "protein_coding";
IV	sgd	stop_codon	38171	38173	.	+	0	gene_id "YDL233W"; transcript_id "YDL233W_mRNA"; exon_number "1"; gene_source "sgd"; gene_biotype "protein_coding"; transcript_source "sgd"; transcript_biotype "protein_coding";
IV	sgd	gene	38450	38885	.	+	.	gene_id "YDL232W"; gene_source "sgd"; gene_biotype "protein_coding";
IV	sgd	transcript	38450	38885	.	+	.	gene_id "YDL232W"; transcript_id "YDL232W_mRNA"; gene_source "sgd"; gene_biotype "protein_coding"; transcript_source "sgd"; transcript_biotype "protein_coding";
IV	sgd	exon	38450	38885	.	+	.	gene_id "YDL232W"; transcript_id "YDL232W_mRNA"; exon_number "1"; gene_source "sgd"; gene_biotype "protein_coding"; transcript_source "sgd"; transcript_biotype "protein_coding"; exon_id "YDL232W_mRNA-E1";
IV	sgd	CDS	38487	38594	.	+	0	gene_id "YDL232W"; transcript_id "YDL232W_mRNA"; exon_number "1"; gene_source "sgd"; gene_biotype "protein_coding"; transcript_source "sgd"; transcript_biotype "protein_coding"; protein_id "YDL232W";
IV	sgd	start_codon	38487	38489	.	+	0	gene_id "YDL232W"; transcript_id "YDL232W_mRNA"; exon_number "1"; gene_source "sgd"; gene_biotype "protein_coding"; transcript_source "sgd"; transcript_biotype "protein_coding";
IV	sgd	stop_codon	38595	38597	.	+	0	gene_id "YDL232W"; transcript_id "YDL232W_mRNA"; exon_number "1"; gene_source "sgd"; gene_biotype "protein_coding"; transcript_source "sgd"; transcript_biotype "protein_coding";
IV	sgd	gene	38867	42244	.	-	.	gene_id "YDL231C"; gene_source "sgd"; gene_biotype "protein_coding";
IV	sgd	transcript	38867	42244	.	-	.	gene_id "YDL231C"; transcript_id "YDL231C_mRNA"; gene_source "sgd"; gene_biotype "protein_coding"; transcript_source "sgd"; transcript_biotype "protein_coding";
IV	sgd	exon	38867	42244	.	-	.	gene_id "YDL231C"; transcript_id "YDL231C_mRNA"; exon_number "1"; gene_source "sgd"; gene_biotype "protein_coding"; transcript_source "sgd"; transcript_biotype "protein_coding"; exon_id "YDL231C_mRNA-E1";
IV	sgd	CDS	38870	42244	.	-	0	gene_id "YDL231C"; transcript_id "YDL231C_mRNA"; exon_number "1"; gene_source "sgd"; gene_biotype "protein_coding"; transcript_source "sgd"; transcript_biotype "protein_coding"; protein_id "YDL231C";
IV	sgd	start_codon	42242	42244	.	-	0	gene_id "YDL231C"; transcript_id "YDL231C_mRNA"; exon_number "1"; gene_source "sgd"; gene_biotype "protein_coding"; transcript_source "sgd"; transcript_biotype "protein_coding";
IV	sgd	stop_codon	38867	38869	.	-	0	gene_id "YDL231C"; transcript_id "YDL231C_mRNA"; exon_number "1"; gene_source "sgd"; gene_biotype "protein_coding"; transcript_source "sgd"; transcript_biotype "protein_coding";
IV	sgd	gene	42700	43707	.	+	.	gene_id "YDL230W"; gene_source "sgd"; gene_biotype "protein_coding";
IV	sgd	transcript	42700	43707	.	+	.	gene_id "YDL230W"; transcript_id "YDL230W_mRNA"; gene_source "sgd"; gene_biotype "protein_coding"; transcript_source "sgd"; transcript_biotype "protein_coding";
IV	sgd	exon	42700	43707	.	+	.	gene_id "YDL230W"; transcript_id "YDL230W_mRNA"; exon_number "1"; gene_source "sgd"; gene_biotype "protein_coding"; transcript_source "sgd"; transcript_biotype "protein_coding"; exon_id "YDL230W_mRNA-E1";
IV	sgd	CDS	42700	43704	.	+	0	gene_id "YDL230W"; transcript_id "YDL230W_mRNA"; exon_number "1"; gene_source "sgd"; gene_biotype "protein_coding"; transcript_source "sgd"; transcript_biotype "protein_coding"; protein_id "YDL230W";
IV	sgd	start_codon	42700	42702	.	+	0	gene_id "YDL230W"; transcript_id "YDL230W_mRNA"; exon_number "1"; gene_source "sgd"; gene_biotype "protein_coding"; transcript_source "sgd"; transcript_biotype "protein_coding";
IV	sgd	stop_codon	43705	43707	.	+	0	gene_id "YDL230W"; transcript_id "YDL230W_mRNA"; exon_number "1"; gene_source "sgd"; gene_biotype "protein_coding"; transcript_source "sgd"; transcript_biotype "protein_coding";
IV	sgd	gene	43965	46036	.	+	.	gene_id "YDL229W"; gene_name "SSB1"; gene_source "sgd"; gene_biotype "protein_coding";
IV	sgd	transcript	43965	46036	.	+	.	gene_id "YDL229W"; transcript_id "YDL229W_mRNA"; gene_name "SSB1"; gene_source "sgd"; gene_biotype "protein_coding"; transcript_source "sgd"; transcript_biotype "protein_coding";
IV	sgd	exon	43965	46036	.	+	.	gene_id "YDL229W"; transcript_id "YDL229W_mRNA"; exon_number "1"; gene_name "SSB1"; gene_source "sgd"; gene_biotype "protein_coding"; transcript_source "sgd"; transcript_biotype "protein_coding"; exon_id "YDL229W_mRNA-E1";
IV	sgd	CDS	44065	45903	.	+	0	gene_id "YDL229W"; transcript_id "YDL229W_mRNA"; exon_number "1"; gene_name "SSB1"; gene_source "sgd"; gene_biotype "protein_coding"; transcript_source "sgd"; transcript_biotype "protein_coding"; protein_id "YDL229W";
IV	sgd	start_codon	44065	44067	.	+	0	gene_id "YDL229W"; transcript_id "YDL229W_mRNA"; exon_number "1"; gene_name "SSB1"; gene_source "sgd"; gene_biotype "protein_coding"; transcript_source "sgd"; transcript_biotype "protein_coding";
IV	sgd	stop_codon	45904	45906	.	+	0	gene_id "YDL229W"; transcript_id "YDL229W_mRNA"; exon_number "1"; gene_name "SSB1"; gene_source "sgd"; gene_biotype "protein_coding"; transcript_source "sgd"; transcript_biotype "protein_coding";
IV	sgd	gene	46271	48031	.	-	.	gene_id "YDL227C"; gene_source "sgd"; gene_biotype "protein_coding";
IV	sgd	transcript	46271	48031	.	-	.	gene_id "YDL227C"; transcript_id "YDL227C_mRNA"; gene_source "sgd"; gene_biotype "protein_coding"; transcript_source "sgd"; transcript_biotype "protein_coding";
IV	sgd	exon	46271	48031	.	-	.	gene_id "YDL227C"; transcript_id "YDL227C_mRNA"; exon_number "1"; gene_source "sgd"; gene_biotype "protein_coding"; transcript_source "sgd"; transcript_biotype "protein_coding"; exon_id "YDL227C_mRNA-E1";
IV	sgd	CDS	46274	48031	.	-	0	gene_id "YDL227C"; transcript_id "YDL227C_mRNA"; exon_number "1"; gene_source "sgd"; gene_biotype "protein_coding"; transcript_source "sgd"; transcript_biotype "protein_coding"; protein_id "YDL227C";
IV	sgd	start_codon	48029	48031	.	-	0	gene_id "YDL227C"; transcript_id "YDL227C_mRNA"; exon_number "1"; gene_source "sgd"; gene_biotype "protein_coding"; transcript_source "sgd"; transcript_biotype "protein_coding";
IV	sgd	stop_codon	46271	46273	.	-	0	gene_id "YDL227C"; transcript_id "YDL227C_mRNA"; exon_number "1"; gene_source "sgd"; gene_biotype "protein_coding"; transcript_source "sgd"; transcript_biotype "protein_coding";
IV	sgd	gene	50862	52204	.	-	.	gene_id "YDL226C"; gene_source "sgd"; gene_biotype "protein_coding";
IV	sgd	transcript	50862	52204	.	-	.	gene_id "YDL226C"; transcript_id "YDL226C_mRNA"; gene_source "sgd"; gene_biotype "protein_coding"; transcript_source "sgd"; transcript_biotype "protein_coding";
IV	sgd	exon	50862	52204	.	-	.	gene_id "YDL226C"; transcript_id "YDL226C_mRNA"; exon_number "1"; gene_source "sgd"; gene_biotype "protein_coding"; transcript_source "sgd"; transcript_biotype "protein_coding"; exon_id "YDL226C_mRNA-E1";
IV	sgd	CDS	51118	52173	.	-	0	gene_id "YDL226C"; transcript_id "YDL226C_mRNA"; exon_number "1"; gene_source "sgd"; gene_biotype "protein_coding"; transcript_source "sgd"; transcript_biotype "protein_coding"; protein_id "YDL226C";
IV	sgd	start_codon	52171	52173	.	-	0	gene_id "YDL226C"; transcript_id "YDL226C_mRNA"; exon_number "1"; gene_source "sgd"; gene_biotype "protein_coding"; transcript_source "sgd"; transcript_biotype "protein_coding";
IV	sgd	stop_codon	51115	51117	.	-	0	gene_id "YDL226C"; transcript_id "YDL226C_mRNA"; exon_number "1"; gene_source "sgd"; gene_biotype "protein_coding"; transcript_source "sgd"; transcript_biotype "protein_coding";
IV	sgd	gene	52375	54209	.	+	.	gene_id "YDL225W"; gene_name "SHS1"; gene_source "sgd"; gene_biotype "protein_coding";
IV	sgd	transcript	52375	54209	.	+	.	gene_id "YDL225W"; transcript_id "YDL225W_mRNA"; gene_name "SHS1"; gene_source "sgd"; gene_biotype "protein_coding"; transcript_source "sgd"; transcript_biotype "protein_coding";
IV	sgd	exon	52375	54209	.	+	.	gene_id "YDL225W"; transcript_id "YDL225W_mRNA"; exon_number "1"; gene_name "SHS1"; gene_source "sgd"; gene_biotype "protein_coding"; transcript_source "sgd"; transcript_biotype "protein_coding"; exon_id "YDL225W_mRNA-E1";
IV	sgd	CDS	52445	54097	.	+	0	gene_id "YDL225W"; transcript_id "YDL225W_mRNA"; exon_number "1"; gene_name "SHS1"; gene_source "sgd"; gene_biotype "protein_coding"; transcript_source "sgd"; transcript_biotype "protein_coding"; protein_id "YDL225W";
IV	sgd	start_codon	52445	52447	.	+	0	gene_id "YDL225W"; transcript_id "YDL225W_mRNA"; exon_number "1"; gene_name "SHS1"; gene_source "sgd"; gene_biotype "protein_coding"; transcript_source "sgd"; transcript_biotype "protein_coding";
IV	sgd	stop_codon	54098	54100	.	+	0	gene_id "YDL225W"; transcript_id "YDL225W_mRNA"; exon_number "1"; gene_name "SHS1"; gene_source "sgd"; gene_biotype "protein_coding"; transcript_source "sgd"; transcript_biotype "protein_coding";
IV	sgd	gene	54251	56710	.	-	.	gene_id "YDL224C"; gene_source "sgd"; gene_biotype "protein_coding";
IV	sgd	transcript	54251	56710	.	-	.	gene_id "YDL224C"; transcript_id "YDL224C_mRNA"; gene_source "sgd"; gene_biotype "protein_coding"; transcript_source "sgd"; transcript_biotype "protein_coding";
IV	sgd	exon	54251	56710	.	-	.	gene_id "YDL224C"; transcript_id "YDL224C_mRNA"; exon_number "1"; gene_source "sgd"; gene_biotype "protein_coding"; transcript_source "sgd"; transcript_biotype "protein_coding"; exon_id "YDL224C_mRNA-E1";
IV	sgd	CDS	54400	56346	.	-	0	gene_id "YDL224C"; transcript_id "YDL224C_mRNA"; exon_number "1"; gene_source "sgd"; gene_biotype "protein_coding"; transcript_source "sgd"; transcript_biotype "protein_coding"; protein_id "YDL224C";
IV	sgd	start_codon	56344	56346	.	-	0	gene_id "YDL224C"; transcript_id "YDL224C_mRNA"; exon_number "1"; gene_source "sgd"; gene_biotype "protein_coding"; transcript_source "sgd"; transcript_biotype "protein_coding";
IV	sgd	stop_codon	54397	54399	.	-	0	gene_id "YDL224C"; transcript_id "YDL224C_mRNA"; exon_number "1"; gene_source "sgd"; gene_biotype "protein_coding"; transcript_source "sgd"; transcript_biotype "protein_coding";
IV	sgd	gene	57265	60405	.	-	.	gene_id "YDL223C"; gene_source "sgd"; gene_biotype "protein_coding";
IV	sgd	transcript	57265	60405	.	-	.	gene_id "YDL223C"; transcript_id "YDL223C_mRNA"; gene_source "sgd"; gene_biotype "protein_coding"; transcript_source "sgd"; transcript_biotype "protein_coding";
IV	sgd	exon	57265	60405	.	-	.	gene_id "YDL223C"; transcript_id "YDL223C_mRNA"; exon_number "1"; gene_source "sgd"; gene_biotype "protein_coding"; transcript_source "sgd"; transcript_biotype "protein_coding"; exon_id "YDL223C_mRNA-E1";
IV	sgd	CDS	57268	60405	.	-	0	gene_id "YDL223C"; transcript_id "YDL223C_mRNA"; exon_number "1"; gene_source "sgd"; gene_biotype "protein_coding"; transcript_source "sgd"; transcript_biotype "protein_coding"; protein_id "YDL223C";
IV	sgd	start_codon	60403	60405	.	-	0	gene_id "YDL223C"; transcript_id "YDL223C_mRNA"; exon_number "1"; gene_source "sgd"; gene_biotype "protein_coding"; transcript_source "sgd"; transcript_biotype "protein_coding";
IV	sgd	stop_codon	57265	57267	.	-	0	gene_id "YDL223C"; transcript_id "YDL223C_mRNA"; exon_number "1"; gene_source "sgd"; gene_biotype "protein_coding"; transcript_source "sgd"; transcript_biotype "protein_coding";
IV	sgd	gene	60872	61801	.	-	.	gene_id "YDL222C"; gene_source "sgd"; gene_biotype "protein_coding";
IV	sgd	transcript	60872	61801	.	-	.	gene_id "YDL222C"; transcript_id "YDL222C_mRNA"; gene_source "sgd"; gene_biotype "protein_coding"; transcript_source "sgd"; transcript_biotype "protein_coding";
IV	sgd	exon	60872	61801	.	-	.	gene_id "YDL222C"; transcript_id "YDL222C_mRNA"; exon_number "1"; gene_source "sgd"; gene_biotype "protein_coding"; transcript_source "sgd"; transcript_biotype "protein_coding"; exon_id "YDL222C_mRNA-E1";
IV	sgd	CDS	60875	61801	.	-	0	gene_id "YDL222C"; transcript_id "YDL222C_mRNA"; exon_number "1"; gene_source "sgd"; gene_biotype "protein_coding"; transcript_source "sgd"; transcript_biotype "protein_coding"; protein_id "YDL222C";
IV	sgd	start_codon	61799	61801	.	-	0	gene_id "YDL222C"; transcript_id "YDL222C_mRNA"; exon_number "1"; gene_source "sgd"; gene_biotype "protein_coding"; transcript_source "sgd"; transcript_biotype "protein_coding";
IV	sgd	stop_codon	60872	60874	.	-	0	gene_id "YDL222C"; transcript_id "YDL222C_mRNA"; exon_number "1"; gene_source "sgd"; gene_biotype "protein_coding"; transcript_source "sgd"; transcript_biotype "protein_coding";
IV	sgd	gene	62244	65018	.	-	.	gene_id "YDL220C"; gene_name "CDC13"; gene_source "sgd"; gene_biotype "protein_coding";
IV	sgd	transcript	62244	65018	.	-	.	gene_id "YDL220C"; transcript_id "YDL220C_mRNA"; gene_name "CDC13"; gene_source "sgd"; gene_biotype "protein_coding"; transcript_source "sgd"; transcript_biotype "protein_coding";
IV	sgd	exon	62244	65018	.	-	.	gene_id "YDL220C"; transcript_id "YDL220C_mRNA"; exon_number "1"; gene_name "CDC13"; gene_source "sgd"; gene_biotype "protein_coding"; transcript_source "sgd"; transcript_biotype "protein_coding"; exon_id "YDL220C_mRNA-E1";
IV	sgd	CDS	62247	65018	.	-	0	gene_id "YDL220C"; transcript_id "YDL220C_mRNA"; exon_number "1"; gene_name "CDC13"; gene_source "sgd"; gene_biotype "protein_coding"; transcript_source "sgd"; transcript_biotype "protein_coding"; protein_id "YDL220C";
IV	sgd	start_codon	65016	65018	.	-	0	gene_id "YDL220C"; transcript_id "YDL220C_mRNA"; exon_number "1"; gene_name "CDC13"; gene_source "sgd"; gene_biotype "protein_coding"; transcript_source "sgd"; transcript_biotype "protein_coding";
IV	sgd	stop_codon	62244	62246	.	-	0	gene_id "YDL220C"; transcript_id "YDL220C_mRNA"; exon_number "1"; gene_name "CDC13"; gene_source "sgd"; gene_biotype "protein_coding"; transcript_source "sgd"; transcript_biotype "protein_coding";
IV	sgd	gene	65188	66048	.	+	.	gene_id "YDL219W"; gene_name "DTD1"; gene_source "sgd"; gene_biotype "protein_coding";
IV	sgd	transcript	65188	66048	.	+	.	gene_id "YDL219W"; transcript_id "YDL219W_mRNA"; gene_name "DTD1"; gene_source "sgd"; gene_biotype "protein_coding"; transcript_source "sgd"; transcript_biotype "protein_coding";
IV	sgd	exon	65188	65306	.	+	.	gene_id "YDL219W"; transcript_id "YDL219W_mRNA"; exon_number "1"; gene_name "DTD1"; gene_source "sgd"; gene_biotype "protein_coding"; transcript_source "sgd"; transcript_biotype "protein_coding"; exon_id "YDL219W_mRNA-E1";
IV	sgd	CDS	65242	65306	.	+	0	gene_id "YDL219W"; transcript_id "YDL219W_mRNA"; exon_number "1"; gene_name "DTD1"; gene_source "sgd"; gene_biotype "protein_coding"; transcript_source "sgd"; transcript_biotype "protein_coding"; protein_id "YDL219W";
IV	sgd	start_codon	65242	65244	.	+	0	gene_id "YDL219W"; transcript_id "YDL219W_mRNA"; exon_number "1"; gene_name "DTD1"; gene_source "sgd"; gene_biotype "protein_coding"; transcript_source "sgd"; transcript_biotype "protein_coding";
IV	sgd	exon	65378	66048	.	+	.	gene_id "YDL219W"; transcript_id "YDL219W_mRNA"; exon_number "2"; gene_name "DTD1"; gene_source "sgd"; gene_biotype "protein_coding"; transcript_source "sgd"; transcript_biotype "protein_coding"; exon_id "YDL219W_mRNA-E2";
IV	sgd	CDS	65378	65762	.	+	1	gene_id "YDL219W"; transcript_id "YDL219W_mRNA"; exon_number "2"; gene_name "DTD1"; gene_source "sgd"; gene_biotype "protein_coding"; transcript_source "sgd"; transcript_biotype "protein_coding"; protein_id "YDL219W";
IV	sgd	stop_codon	65763	65765	.	+	0	gene_id "YDL219W"; transcript_id "YDL219W_mRNA"; exon_number "2"; gene_name "DTD1"; gene_source "sgd"; gene_biotype "protein_coding"; transcript_source "sgd"; transcript_biotype "protein_coding";
IV	sgd	gene	66493	67446	.	+	.	gene_id "YDL218W"; gene_source "sgd"; gene_biotype "protein_coding";
IV	sgd	transcript	66493	67446	.	+	.	gene_id "YDL218W"; transcript_id "YDL218W_mRNA"; gene_source "sgd"; gene_biotype "protein_coding"; transcript_source "sgd"; transcript_biotype "protein_coding";
IV	sgd	exon	66493	67446	.	+	.	gene_id "YDL218W"; transcript_id "YDL218W_mRNA"; exon_number "1"; gene_source "sgd"; gene_biotype "protein_coding"; transcript_source "sgd"; transcript_biotype "protein_coding"; exon_id "YDL218W_mRNA-E1";
IV	sgd	CDS	66493	67443	.	+	0	gene_id "YDL218W"; transcript_id "YDL218W_mRNA"; exon_number "1"; gene_source "sgd"; gene_biotype "protein_coding"; transcript_source "sgd"; transcript_biotype "protein_coding"; protein_id "YDL218W";
IV	sgd	start_codon	66493	66495	.	+	0	gene_id "YDL218W"; transcript_id "YDL218W_mRNA"; exon_number "1"; gene_source "sgd"; gene_biotype "protein_coding"; transcript_source "sgd"; transcript_biotype "protein_coding";
IV	sgd	stop_codon	67444	67446	.	+	0	gene_id "YDL218W"; transcript_id "YDL218W_mRNA"; exon_number "1"; gene_source "sgd"; gene_biotype "protein_coding"; transcript_source "sgd"; transcript_biotype "protein_coding";
IV	sgd	gene	67575	68778	.	-	.	gene_id "YDL217C"; gene_source "sgd"; gene_biotype "protein_coding";
IV	sgd	transcript	67575	68778	.	-	.	gene_id "YDL217C"; transcript_id "YDL217C_mRNA"; gene_source "sgd"; gene_biotype "protein_coding"; transcript_source "sgd"; transcript_biotype "protein_coding";
IV	sgd	exon	67575	68778	.	-	.	gene_id "YDL217C"; transcript_id "YDL217C_mRNA"; exon_number "1"; gene_source "sgd"; gene_biotype "protein_coding"; transcript_source "sgd"; transcript_biotype "protein_coding"; exon_id "YDL217C_mRNA-E1";
IV	sgd	CDS	67986	68606	.	-	0	gene_id "YDL217C"; transcript_id "YDL217C_mRNA"; exon_number "1"; gene_source "sgd"; gene_biotype "protein_coding"; transcript_source "sgd"; transcript_biotype "protein_coding"; protein_id "YDL217C";
IV	sgd	start_codon	68604	68606	.	-	0	gene_id "YDL217C"; transcript_id "YDL217C_mRNA"; exon_number "1"; gene_source "sgd"; gene_biotype "protein_coding"; transcript_source "sgd"; transcript_biotype "protein_coding";
IV	sgd	stop_codon	67983	67985	.	-	0	gene_id "YDL217C"; transcript_id "YDL217C_mRNA"; exon_number "1"; gene_source "sgd"; gene_biotype "protein_coding"; transcript_source "sgd"; transcript_biotype "protein_coding";
IV	sgd	gene	68997	70319	.	-	.	gene_id "YDL216C"; gene_name "RRI1"; gene_source "sgd"; gene_biotype "protein_coding";
IV	sgd	transcript	68997	70319	.	-	.	gene_id "YDL216C"; transcript_id "YDL216C_mRNA"; gene_name "RRI1"; gene_source "sgd"; gene_biotype "protein_coding"; transcript_source "sgd"; transcript_biotype "protein_coding";
IV	sgd	exon	68997	70319	.	-	.	gene_id "YDL216C"; transcript_id "YDL216C_mRNA"; exon_number "1"; gene_name "RRI1"; gene_source "sgd"; gene_biotype "protein_coding"; transcript_source "sgd"; transcript_biotype "protein_coding"; exon_id "YDL216C_mRNA-E1";
IV	sgd	CDS	69000	70319	.	-	0	gene_id "YDL216C"; transcript_id "YDL216C_mRNA"; exon_number "1"; gene_name "RRI1"; gene_source "sgd"; gene_biotype "protein_coding"; transcript_source "sgd"; transcript_biotype "protein_coding"; protein_id "YDL216C";
IV	sgd	start_codon	70317	70319	.	-	0	gene_id "YDL216C"; transcript_id "YDL216C_mRNA"; exon_number "1"; gene_name "RRI1"; gene_source "sgd"; gene_biotype "protein_coding"; transcript_source "sgd"; transcript_biotype "protein_coding";
IV	sgd	stop_codon	68997	68999	.	-	0	gene_id "YDL216C"; transcript_id "YDL216C_mRNA"; exon_number "1"; gene_name "RRI1"; gene_source "sgd"; gene_biotype "protein_coding"; transcript_source "sgd"; transcript_biotype "protein_coding";
IV	sgd	gene	70640	73918	.	-	.	gene_id "YDL215C"; gene_name "GDH2"; gene_source "sgd"; gene_biotype "protein_coding";
IV	sgd	transcript	70640	73918	.	-	.	gene_id "YDL215C"; transcript_id "YDL215C_mRNA"; gene_name "GDH2"; gene_source "sgd"; gene_biotype "protein_coding"; transcript_source "sgd"; transcript_biotype "protein_coding";
IV	sgd	exon	70640	73918	.	-	.	gene_id "YDL215C"; transcript_id "YDL215C_mRNA"; exon_number "1"; gene_name "GDH2"; gene_source "sgd"; gene_biotype "protein_coding"; transcript_source "sgd"; transcript_biotype "protein_coding"; exon_id "YDL215C_mRNA-E1";
IV	sgd	CDS	70643	73918	.	-	0	gene_id "YDL215C"; transcript_id "YDL215C_mRNA"; exon_number "1"; gene_name "GDH2"; gene_source "sgd"; gene_biotype "protein_coding"; transcript_source "sgd"; transcript_biotype "protein_coding"; protein_id "YDL215C";
IV	sgd	start_codon	73916	73918	.	-	0	gene_id "YDL215C"; transcript_id "YDL215C_mRNA"; exon_number "1"; gene_name "GDH2"; gene_source "sgd"; gene_biotype "protein_coding"; transcript_source "sgd"; transcript_biotype "protein_coding";
IV	sgd	stop_codon	70640	70642	.	-	0	gene_id "YDL215C"; transcript_id "YDL215C_mRNA"; exon_number "1"; gene_name "GDH2"; gene_source "sgd"; gene_biotype "protein_coding"; transcript_source "sgd"; transcript_biotype "protein_coding";
IV	sgd	gene	74446	76545	.	-	.	gene_id "YDL214C"; gene_source "sgd"; gene_biotype "protein_coding";
IV	sgd	transcript	74446	76545	.	-	.	gene_id "YDL214C"; transcript_id "YDL214C_mRNA"; gene_source "sgd"; gene_biotype "protein_coding"; transcript_source "sgd"; transcript_biotype "protein_coding";
IV	sgd	exon	74446	76545	.	-	.	gene_id "YDL214C"; transcript_id "YDL214C_mRNA"; exon_number "1"; gene_source "sgd"; gene_biotype "protein_coding"; transcript_source "sgd"; transcript_biotype "protein_coding"; exon_id "YDL214C_mRNA-E1";
IV	sgd	CDS	74449	76545	.	-	0	gene_id "YDL214C"; transcript_id "YDL214C_mRNA"; exon_number "1"; gene_source "sgd"; gene_biotype "protein_coding"; transcript_source "sgd"; transcript_biotype "protein_coding"; protein_id "YDL214C";
IV	sgd	start_codon	76543	76545	.	-	0	gene_id "YDL214C"; transcript_id "YDL214C_mRNA"; exon_number "1"; gene_source "sgd"; gene_biotype "protein_coding"; transcript_source "sgd"; transcript_biotype "protein_coding";
IV	sgd	stop_codon	74446	74448	.	-	0	gene_id "YDL214C"; transcript_id "YDL214C_mRNA"; exon_number "1"; gene_source "sgd"; gene_biotype "protein_coding"; transcript_source "sgd"; transcript_biotype "protein_coding";
IV	sgd	gene	77151	78004	.	-	.	gene_id "YDL213C"; gene_source "sgd"; gene_biotype "protein_coding";
IV	sgd	transcript	77151	78004	.	-	.	gene_id "YDL213C"; transcript_id "YDL213C_mRNA"; gene_source "sgd"; gene_biotype "protein_coding"; transcript_source "sgd"; transcript_biotype "protein_coding";
IV	sgd	exon	77151	78004	.	-	.	gene_id "YDL213C"; transcript_id "YDL213C_mRNA"; exon_number "1"; gene_source "sgd"; gene_biotype "protein_coding"; transcript_source "sgd"; transcript_biotype "protein_coding"; exon_id "YDL213C_mRNA-E1";
IV	sgd	CDS	77292	77966	.	-	0	gene_id "YDL213C"; transcript_id "YDL213C_mRNA"; exon_number "1"; gene_source "sgd"; gene_biotype "protein_coding"; transcript_source "sgd"; transcript_biotype "protein_coding"; protein_id "YDL213C";
IV	sgd	start_codon	77964	77966	.	-	0	gene_id "YDL213C"; transcript_id "YDL213C_mRNA"; exon_number "1"; gene_source "sgd"; gene_biotype "protein_coding"; transcript_source "sgd"; transcript_biotype "protein_coding";
IV	sgd	stop_codon	77289	77291	.	-	0	gene_id "YDL213C"; transcript_id "YDL213C_mRNA"; exon_number "1"; gene_source "sgd"; gene_biotype "protein_coding"; transcript_source "sgd"; transcript_biotype "protein_coding";
IV	sgd	gene	78371	79264	.	+	.	gene_id "YDL212W"; gene_name "SHR3"; gene_source "sgd"; gene_biotype "protein_coding";
IV	sgd	transcript	78371	79264	.	+	.	gene_id "YDL212W"; transcript_id "YDL212W_mRNA"; gene_name "SHR3"; gene_source "sgd"; gene_biotype "protein_coding"; transcript_source "sgd"; transcript_biotype "protein_coding";
IV	sgd	exon	78371	79264	.	+	.	gene_id "YDL212W"; transcript_id "YDL212W_mRNA"; exon_number "1"; gene_name "SHR3"; gene_source "sgd"; gene_biotype "protein_coding"; transcript_source "sgd"; transcript_biotype "protein_coding"; exon_id "YDL212W_mRNA-E1";
IV	sgd	CDS	78426	79055	.	+	0	gene_id "YDL212W"; transcript_id "YDL212W_mRNA"; exon_number "1"; gene_name "SHR3"; gene_source "sgd"; gene_biotype "protein_coding"; transcript_source "sgd"; transcript_biotype "protein_coding"; protein_id "YDL212W";
IV	sgd	start_codon	78426	78428	.	+	0	gene_id "YDL212W"; transcript_id "YDL212W_mRNA"; exon_number "1"; gene_name "SHR3"; gene_source "sgd"; gene_biotype "protein_coding"; transcript_source "sgd"; transcript_biotype "protein_coding";
IV	sgd	stop_codon	79056	79058	.	+	0	gene_id "YDL212W"; transcript_id "YDL212W_mRNA"; exon_number "1"; gene_name "SHR3"; gene_source "sgd"; gene_biotype "protein_coding"; transcript_source "sgd"; transcript_biotype "protein_coding";
IV	sgd	gene	79294	80412	.	-	.	gene_id "YDL211C"; gene_source "sgd"; gene_biotype "protein_coding";
IV	sgd	transcript	79294	80412	.	-	.	gene_id "YDL211C"; transcript_id "YDL211C_mRNA"; gene_source "sgd"; gene_biotype "protein_coding"; transcript_source "sgd"; transcript_biotype "protein_coding";
IV	sgd	exon	79294	80412	.	-	.	gene_id "YDL211C"; transcript_id "YDL211C_mRNA"; exon_number "1"; gene_source "sgd"; gene_biotype "protein_coding"; transcript_source "sgd"; transcript_biotype "protein_coding"; exon_id "YDL211C_mRNA-E1";
IV	sgd	CDS	79297	80412	.	-	0	gene_id "YDL211C"; transcript_id "YDL211C_mRNA"; exon_number "1"; gene_source "sgd"; gene_biotype "protein_coding"; transcript_source "sgd"; transcript_biotype "protein_coding"; protein_id "YDL211C";
IV	sgd	start_codon	80410	80412	.	-	0	gene_id "YDL211C"; transcript_id "YDL211C_mRNA"; exon_number "1"; gene_source "sgd"; gene_biotype "protein_coding"; transcript_source "sgd"; transcript_biotype "protein_coding";
IV	sgd	stop_codon	79294	79296	.	-	0	gene_id "YDL211C"; transcript_id "YDL211C_mRNA"; exon_number "1"; gene_source "sgd"; gene_biotype "protein_coding"; transcript_source "sgd"; transcript_biotype "protein_coding";
IV	sgd	gene	84270	85985	.	+	.	gene_id "YDL210W"; gene_source "sgd"; gene_biotype "protein_coding";
IV	sgd	transcript	84270	85985	.	+	.	gene_id "YDL210W"; transcript_id "YDL210W_mRNA"; gene_source "sgd"; gene_biotype "protein_coding"; transcript_source "sgd"; transcript_biotype "protein_coding";
IV	sgd	exon	84270	85985	.	+	.	gene_id "YDL210W"; transcript_id "YDL210W_mRNA"; exon_number "1"; gene_source "sgd"; gene_biotype "protein_coding"; transcript_source "sgd"; transcript_biotype "protein_coding"; exon_id "YDL210W_mRNA-E1";
IV	sgd	CDS	84270	85982	.	+	0	gene_id "YDL210W"; transcript_id "YDL210W_mRNA"; exon_number "1"; gene_source "sgd"; gene_biotype "protein_coding"; transcript_source "sgd"; transcript_biotype "protein_coding"; protein_id "YDL210W";
IV	sgd	start_codon	84270	84272	.	+	0	gene_id "YDL210W"; transcript_id "YDL210W_mRNA"; exon_number "1"; gene_source "sgd"; gene_biotype "protein_coding"; transcript_source "sgd"; transcript_biotype "protein_coding";
IV	sgd	stop_codon	85983	85985	.	+	0	gene_id "YDL210W"; transcript_id "YDL210W_mRNA"; exon_number "1"; gene_source "sgd"; gene_biotype "protein_coding"; transcript_source "sgd"; transcript_biotype "protein_coding";
IV	sgd	gene	86011	87248	.	-	.	gene_id "YDL209C"; gene_name "CWC2"; gene_source "sgd"; gene_biotype "protein_coding";
IV	sgd	transcript	86011	87248	.	-	.	gene_id "YDL209C"; transcript_id "YDL209C_mRNA"; gene_name "CWC2"; gene_source "sgd"; gene_biotype "protein_coding"; transcript_source "sgd"; transcript_biotype "protein_coding";
IV	sgd	exon	86011	87248	.	-	.	gene_id "YDL209C"; transcript_id "YDL209C_mRNA"; exon_number "1"; gene_name "CWC2"; gene_source "sgd"; gene_biotype "protein_coding"; transcript_source "sgd"; transcript_biotype "protein_coding"; exon_id "YDL209C_mRNA-E1";
IV	sgd	CDS	86210	87226	.	-	0	gene_id "YDL209C"; transcript_id "YDL209C_mRNA"; exon_number "1"; gene_name "CWC2"; gene_source "sgd"; gene_biotype "protein_coding"; transcript_source "sgd"; transcript_biotype "protein_coding"; protein_id "YDL209C";
IV	sgd	start_codon	87224	87226	.	-	0	gene_id "YDL209C"; transcript_id "YDL209C_mRNA"; exon_number "1"; gene_name "CWC2"; gene_source "sgd"; gene_biotype "protein_coding"; transcript_source "sgd"; transcript_biotype "protein_coding";
IV	sgd	stop_codon	86207	86209	.	-	0	gene_id "YDL209C"; transcript_id "YDL209C_mRNA"; exon_number "1"; gene_name "CWC2"; gene_source "sgd"; gene_biotype "protein_coding"; transcript_source "sgd"; transcript_biotype "protein_coding";
IV	sgd	gene	87441	88135	.	+	.	gene_id "YDL208W"; gene_source "sgd"; gene_biotype "protein_coding";
IV	sgd	transcript	87441	88135	.	+	.	gene_id "YDL208W"; transcript_id "YDL208W_mRNA"; gene_source "sgd"; gene_biotype "protein_coding"; transcript_source "sgd"; transcript_biotype "protein_coding";
IV	sgd	exon	87441	88135	.	+	.	gene_id "YDL208W"; transcript_id "YDL208W_mRNA"; exon_number "1"; gene_source "sgd"; gene_biotype "protein_coding"; transcript_source "sgd"; transcript_biotype "protein_coding"; exon_id "YDL208W_mRNA-E1";
IV	sgd	CDS	87512	87979	.	+	0	gene_id "YDL208W"; transcript_id "YDL208W_mRNA"; exon_number "1"; gene_source "sgd"; gene_biotype "protein_coding"; transcript_source "sgd"; transcript_biotype "protein_coding"; protein_id "YDL208W";
IV	sgd	start_codon	87512	87514	.	+	0	gene_id "YDL208W"; transcript_id "YDL208W_mRNA"; exon_number "1"; gene_source "sgd"; gene_biotype "protein_coding"; transcript_source "sgd"; transcript_biotype "protein_coding";
IV	sgd	stop_codon	87980	87982	.	+	0	gene_id "YDL208W"; transcript_id "YDL208W_mRNA"; exon_number "1"; gene_source "sgd"; gene_biotype "protein_coding"; transcript_source "sgd"; transcript_biotype "protein_coding";
IV	sgd	gene	88248	89864	.	+	.	gene_id "YDL207W"; gene_name "GLE1"; gene_source "sgd"; gene_biotype "protein_coding";
IV	sgd	transcript	88248	89864	.	+	.	gene_id "YDL207W"; transcript_id "YDL207W_mRNA"; gene_name "GLE1"; gene_source "sgd"; gene_biotype "protein_coding"; transcript_source "sgd"; transcript_biotype "protein_coding";
IV	sgd	exon	88248	89864	.	+	.	gene_id "YDL207W"; transcript_id "YDL207W_mRNA"; exon_number "1"; gene_name "GLE1"; gene_source "sgd"; gene_biotype "protein_coding"; transcript_source "sgd"; transcript_biotype "protein_coding"; exon_id "YDL207W_mRNA-E1";
IV	sgd	CDS	88248	89861	.	+	0	gene_id "YDL207W"; transcript_id "YDL207W_mRNA"; exon_number "1"; gene_name "GLE1"; gene_source "sgd"; gene_biotype "protein_coding"; transcript_source "sgd"; transcript_biotype "protein_coding"; protein_id "YDL207W";
IV	sgd	start_codon	88248	88250	.	+	0	gene_id "YDL207W"; transcript_id "YDL207W_mRNA"; exon_number "1"; gene_name "GLE1"; gene_source "sgd"; gene_biotype "protein_coding"; transcript_source "sgd"; transcript_biotype "protein_coding";
IV	sgd	stop_codon	89862	89864	.	+	0	gene_id "YDL207W"; transcript_id "YDL207W_mRNA"; exon_number "1"; gene_name "GLE1"; gene_source "sgd"; gene_biotype "protein_coding"; transcript_source "sgd"; transcript_biotype "protein_coding";
IV	sgd	gene	90176	92464	.	+	.	gene_id "YDL206W"; gene_source "sgd"; gene_biotype "protein_coding";
IV	sgd	transcript	90176	92464	.	+	.	gene_id "YDL206W"; transcript_id "YDL206W_mRNA"; gene_source "sgd"; gene_biotype "protein_coding"; transcript_source "sgd"; transcript_biotype "protein_coding";
IV	sgd	exon	90176	92464	.	+	.	gene_id "YDL206W"; transcript_id "YDL206W_mRNA"; exon_number "1"; gene_source "sgd"; gene_biotype "protein_coding"; transcript_source "sgd"; transcript_biotype "protein_coding"; exon_id "YDL206W_mRNA-E1";
IV	sgd	CDS	90176	92461	.	+	0	gene_id "YDL206W"; transcript_id "YDL206W_mRNA"; exon_number "1"; gene_source "sgd"; gene_biotype "protein_coding"; transcript_source "sgd"; transcript_biotype "protein_coding"; protein_id "YDL206W";
IV	sgd	start_codon	90176	90178	.	+	0	gene_id "YDL206W"; transcript_id "YDL206W_mRNA"; exon_number "1"; gene_source "sgd"; gene_biotype "protein_coding"; transcript_source "sgd"; transcript_biotype "protein_coding";
IV	sgd	stop_codon	92462	92464	.	+	0	gene_id "YDL206W"; transcript_id "YDL206W_mRNA"; exon_number "1"; gene_source "sgd"; gene_biotype "protein_coding"; transcript_source "sgd"; transcript_biotype "protein_coding";
IV	sgd	gene	92596	93929	.	-	.	gene_id "YDL205C"; gene_name "HEM3"; gene_source "sgd"; gene_biotype "protein_coding";
IV	sgd	transcript	92596	93929	.	-	.	gene_id "YDL205C"; transcript_id "YDL205C_mRNA"; gene_name "HEM3"; gene_source "sgd"; gene_biotype "protein_coding"; transcript_source "sgd"; transcript_biotype "protein_coding";
IV	sgd	exon	92596	93929	.	-	.	gene_id "YDL205C"; transcript_id "YDL205C_mRNA"; exon_number "1"; gene_name "HEM3"; gene_source "sgd"; gene_biotype "protein_coding"; transcript_source "sgd"; transcript_biotype "protein_coding"; exon_id "YDL205C_mRNA-E1";
IV	sgd	CDS	92765	93745	.	-	0	gene_id "YDL205C"; transcript_id "YDL205C_mRNA"; exon_number "1"; gene_name "HEM3"; gene_source "sgd"; gene_biotype "protein_coding"; transcript_source "sgd"; transcript_biotype "protein_coding"; protein_id "YDL205C";
IV	sgd	start_codon	93743	93745	.	-	0	gene_id "YDL205C"; transcript_id "YDL205C_mRNA"; exon_number "1"; gene_name "HEM3"; gene_source "sgd"; gene_biotype "protein_coding"; transcript_source "sgd"; transcript_biotype "protein_coding";
IV	sgd	stop_codon	92762	92764	.	-	0	gene_id "YDL205C"; transcript_id "YDL205C_mRNA"; exon_number "1"; gene_name "HEM3"; gene_source "sgd"; gene_biotype "protein_coding"; transcript_source "sgd"; transcript_biotype "protein_coding";
IV	sgd	gene	94107	95965	.	+	.	gene_id "YDL204W"; gene_source "sgd"; gene_biotype "protein_coding";
IV	sgd	transcript	94107	95965	.	+	.	gene_id "YDL204W"; transcript_id "YDL204W_mRNA"; gene_source "sgd"; gene_biotype "protein_coding"; transcript_source "sgd"; transcript_biotype "protein_coding";
IV	sgd	exon	94107	95965	.	+	.	gene_id "YDL204W"; transcript_id "YDL204W_mRNA"; exon_number "1"; gene_source "sgd"; gene_biotype "protein_coding"; transcript_source "sgd"; transcript_biotype "protein_coding"; exon_id "YDL204W_mRNA-E1";
IV	sgd	CDS	94605	95783	.	+	0	gene_id "YDL204W"; transcript_id "YDL204W_mRNA"; exon_number "1"; gene_source "sgd"; gene_biotype "protein_coding"; transcript_source "sgd"; transcript_biotype "protein_coding"; protein_id "YDL204W";
IV	sgd	start_codon	94605	94607	.	+	0	gene_id "YDL204W"; transcript_id "YDL204W_mRNA"; exon_number "1"; gene_source "sgd"; gene_biotype "protein_coding"; transcript_source "sgd"; transcript_biotype "protein_coding";
IV	sgd	stop_codon	95784	95786	.	+	0	gene_id "YDL204W"; transcript_id "YDL204W_mRNA"; exon_number "1"; gene_source "sgd"; gene_biotype "protein_coding"; transcript_source "sgd"; transcript_biotype "protein_coding";
IV	sgd	gene	96082	97953	.	-	.	gene_id "YDL203C"; gene_source "sgd"; gene_biotype "protein_coding";
IV	sgd	transcript	96082	97953	.	-	.	gene_id "YDL203C"; transcript_id "YDL203C_mRNA"; gene_source "sgd"; gene_biotype "protein_coding"; transcript_source "sgd"; transcript_biotype "protein_coding";
IV	sgd	exon	96082	97953	.	-	.	gene_id "YDL203C"; transcript_id "YDL203C_mRNA"; exon_number "1"; gene_source "sgd"; gene_biotype "protein_coding"; transcript_source "sgd"; transcript_biotype "protein_coding"; exon_id "YDL203C_mRNA-E1";
IV	sgd	CDS	96085	97953	.	-	0	gene_id "YDL203C"; transcript_id "YDL203C_mRNA"; exon_number "1"; gene_source "sgd"; gene_biotype "protein_coding"; transcript_source "sgd"; transcript_biotype "protein_coding"; protein_id "YDL203C";
IV	sgd	start_codon	97951	97953	.	-	0	gene_id "YDL203C"; transcript_id "YDL203C_mRNA"; exon_number "1"; gene_source "sgd"; gene_biotype "protein_coding"; transcript_source "sgd"; transcript_biotype "protein_coding";
IV	sgd	stop_codon	96082	96084	.	-	0	gene_id "YDL203C"; transcript_id "YDL203C_mRNA"; exon_number "1"; gene_source "sgd"; gene_biotype "protein_coding"; transcript_source "sgd"; transcript_biotype "protein_coding";
IV	sgd	gene	98417	99379	.	+	.	gene_id "YDL202W"; gene_name "MRPL11"; gene_source "sgd"; gene_biotype "protein_coding";
IV	sgd	transcript	98417	99379	.	+	.	gene_id "YDL202W"; transcript_id "YDL202W_mRNA"; gene_name "MRPL11"; gene_source "sgd"; gene_biotype "protein_coding"; transcript_source "sgd"; transcript_biotype "protein_coding";
IV	sgd	exon	98417	99379	.	+	.	gene_id "YDL202W"; transcript_id "YDL202W_mRNA"; exon_number "1"; gene_name "MRPL11"; gene_source "sgd"; gene_biotype "protein_coding"; transcript_source "sgd"; transcript_biotype "protein_coding"; exon_id "YDL202W_mRNA-E1";
IV	sgd	CDS	98475	99221	.	+	0	gene_id "YDL202W"; transcript_id "YDL202W_mRNA"; exon_number "1"; gene_name "MRPL11"; gene_source "sgd"; gene_biotype "protein_coding"; transcript_source "sgd"; transcript_biotype "protein_coding"; protein_id "YDL202W";
IV	sgd	start_codon	98475	98477	.	+	0	gene_id "YDL202W"; transcript_id "YDL202W_mRNA"; exon_number "1"; gene_name "MRPL11"; gene_source "sgd"; gene_biotype "protein_coding"; transcript_source "sgd"; transcript_biotype "protein_coding";
IV	sgd	stop_codon	99222	99224	.	+	0	gene_id "YDL202W"; transcript_id "YDL202W_mRNA"; exon_number "1"; gene_name "MRPL11"; gene_source "sgd"; gene_biotype "protein_coding"; transcript_source "sgd"; transcript_biotype "protein_coding";
IV	sgd	gene	99445	100504	.	+	.	gene_id "YDL201W"; gene_source "sgd"; gene_biotype "protein_coding";
IV	sgd	transcript	99445	100504	.	+	.	gene_id "YDL201W"; transcript_id "YDL201W_mRNA"; gene_source "sgd"; gene_biotype "protein_coding"; transcript_source "sgd"; transcript_biotype "protein_coding";
IV	sgd	exon	99445	100504	.	+	.	gene_id "YDL201W"; transcript_id "YDL201W_mRNA"; exon_number "1"; gene_source "sgd"; gene_biotype "protein_coding"; transcript_source "sgd"; transcript_biotype "protein_coding"; exon_id "YDL201W_mRNA-E1";
IV	sgd	CDS	99561	100418	.	+	0	gene_id "YDL201W"; transcript_id "YDL201W_mRNA"; exon_number "1"; gene_source "sgd"; gene_biotype "protein_coding"; transcript_source "sgd"; transcript_biotype "protein_coding"; protein_id "YDL201W";
IV	sgd	start_codon	99561	99563	.	+	0	gene_id "YDL201W"; transcript_id "YDL201W_mRNA"; exon_number "1"; gene_source "sgd"; gene_biotype "protein_coding"; transcript_source "sgd"; transcript_biotype "protein_coding";
IV	sgd	stop_codon	100419	100421	.	+	0	gene_id "YDL201W"; transcript_id "YDL201W_mRNA"; exon_number "1"; gene_source "sgd"; gene_biotype "protein_coding"; transcript_source "sgd"; transcript_biotype "protein_coding";
IV	sgd	gene	100418	101108	.	-	.	gene_id "YDL200C"; gene_name "MGT1"; gene_source "sgd"; gene_biotype "protein_coding";
IV	sgd	transcript	100418	101108	.	-	.	gene_id "YDL200C"; transcript_id "YDL200C_mRNA"; gene_name "MGT1"; gene_source "sgd"; gene_biotype "protein_coding"; transcript_source "sgd"; transcript_biotype "protein_coding";
IV	sgd	exon	100418	101108	.	-	.	gene_id "YDL200C"; transcript_id "YDL200C_mRNA"; exon_number "1"; gene_name "MGT1"; gene_source "sgd"; gene_biotype "protein_coding"; transcript_source "sgd"; transcript_biotype "protein_coding"; exon_id "YDL200C_mRNA-E1";
IV	sgd	CDS	100504	101067	.	-	0	gene_id "YDL200C"; transcript_id "YDL200C_mRNA"; exon_number "1"; gene_name "MGT1"; gene_source "sgd"; gene_biotype "protein_coding"; transcript_source "sgd"; transcript_biotype "protein_coding"; protein_id "YDL200C";
IV	sgd	start_codon	101065	101067	.	-	0	gene_id "YDL200C"; transcript_id "YDL200C_mRNA"; exon_number "1"; gene_name "MGT1"; gene_source "sgd"; gene_biotype "protein_coding"; transcript_source "sgd"; transcript_biotype "protein_coding";
IV	sgd	stop_codon	100501	100503	.	-	0	gene_id "YDL200C"; transcript_id "YDL200C_mRNA"; exon_number "1"; gene_name "MGT1"; gene_source "sgd"; gene_biotype "protein_coding"; transcript_source "sgd"; transcript_biotype "protein_coding";
IV	sgd	gene	101290	103353	.	-	.	gene_id "YDL199C"; gene_source "sgd"; gene_biotype "protein_coding";
IV	sgd	transcript	101290	103353	.	-	.	gene_id "YDL199C"; transcript_id "YDL199C_mRNA"; gene_source "sgd"; gene_biotype "protein_coding"; transcript_source "sgd"; transcript_biotype "protein_coding";
IV	sgd	exon	101290	103353	.	-	.	gene_id "YDL199C"; transcript_id "YDL199C_mRNA"; exon_number "1"; gene_source "sgd"; gene_biotype "protein_coding"; transcript_source "sgd"; transcript_biotype "protein_coding"; exon_id "YDL199C_mRNA-E1";
IV	sgd	CDS	101293	103353	.	-	0	gene_id "YDL199C"; transcript_id "YDL199C_mRNA"; exon_number "1"; gene_source "sgd"; gene_biotype "protein_coding"; transcript_source "sgd"; transcript_biotype "protein_coding"; protein_id "YDL199C";
IV	sgd	start_codon	103351	103353	.	-	0	gene_id "YDL199C"; transcript_id "YDL199C_mRNA"; exon_number "1"; gene_source "sgd"; gene_biotype "protein_coding"; transcript_source "sgd"; transcript_biotype "protein_coding";
IV	sgd	stop_codon	101290	101292	.	-	0	gene_id "YDL199C"; transcript_id "YDL199C_mRNA"; exon_number "1"; gene_source "sgd"; gene_biotype "protein_coding"; transcript_source "sgd"; transcript_biotype "protein_coding";
IV	sgd	gene	103508	104668	.	-	.	gene_id "YDL198C"; gene_name "GGC1"; gene_source "sgd"; gene_biotype "protein_coding";
IV	sgd	transcript	103508	104668	.	-	.	gene_id "YDL198C"; transcript_id "YDL198C_mRNA"; gene_name "GGC1"; gene_source "sgd"; gene_biotype "protein_coding"; transcript_source "sgd"; transcript_biotype "protein_coding";
IV	sgd	exon	103508	104668	.	-	.	gene_id "YDL198C"; transcript_id "YDL198C_mRNA"; exon_number "1"; gene_name "GGC1"; gene_source "sgd"; gene_biotype "protein_coding"; transcript_source "sgd"; transcript_biotype "protein_coding"; exon_id "YDL198C_mRNA-E1";
IV	sgd	CDS	103652	104551	.	-	0	gene_id "YDL198C"; transcript_id "YDL198C_mRNA"; exon_number "1"; gene_name "GGC1"; gene_source "sgd"; gene_biotype "protein_coding"; transcript_source "sgd"; transcript_biotype "protein_coding"; protein_id "YDL198C";
IV	sgd	start_codon	104549	104551	.	-	0	gene_id "YDL198C"; transcript_id "YDL198C_mRNA"; exon_number "1"; gene_name "GGC1"; gene_source "sgd"; gene_biotype "protein_coding"; transcript_source "sgd"; transcript_biotype "protein_coding";
IV	sgd	stop_codon	103649	103651	.	-	0	gene_id "YDL198C"; transcript_id "YDL198C_mRNA"; exon_number "1"; gene_name "GGC1"; gene_source "sgd"; gene_biotype "protein_coding"; transcript_source "sgd"; transcript_biotype "protein_coding";
IV	sgd	gene	104589	106517	.	-	.	gene_id "YDL197C"; gene_source "sgd"; gene_biotype "protein_coding";
IV	sgd	transcript	104589	106517	.	-	.	gene_id "YDL197C"; transcript_id "YDL197C_mRNA"; gene_source "sgd"; gene_biotype "protein_coding"; transcript_source "sgd"; transcript_biotype "protein_coding";
IV	sgd	exon	104589	106517	.	-	.	gene_id "YDL197C"; transcript_id "YDL197C_mRNA"; exon_number "1"; gene_source "sgd"; gene_biotype "protein_coding"; transcript_source "sgd"; transcript_biotype "protein_coding"; exon_id "YDL197C_mRNA-E1";
IV	sgd	CDS	104920	106494	.	-	0	gene_id "YDL197C"; transcript_id "YDL197C_mRNA"; exon_number "1"; gene_source "sgd"; gene_biotype "protein_coding"; transcript_source "sgd"; transcript_biotype "protein_coding"; protein_id "YDL197C";
IV	sgd	start_codon	106492	106494	.	-	0	gene_id "YDL197C"; transcript_id "YDL197C_mRNA"; exon_number "1"; gene_source "sgd"; gene_biotype "protein_coding"; transcript_source "sgd"; transcript_biotype "protein_coding";
IV	sgd	stop_codon	104917	104919	.	-	0	gene_id "YDL197C"; transcript_id "YDL197C_mRNA"; exon_number "1"; gene_source "sgd"; gene_biotype "protein_coding"; transcript_source "sgd"; transcript_biotype "protein_coding";
IV	sgd	gene	107208	111029	.	+	.	gene_id "YDL195W"; gene_name "SEC31"; gene_source "sgd"; gene_biotype "protein_coding";
IV	sgd	transcript	107208	111029	.	+	.	gene_id "YDL195W"; transcript_id "YDL195W_mRNA"; gene_name "SEC31"; gene_source "sgd"; gene_biotype "protein_coding"; transcript_source "sgd"; transcript_biotype "protein_coding";
IV	sgd	exon	107208	111029	.	+	.	gene_id "YDL195W"; transcript_id "YDL195W_mRNA"; exon_number "1"; gene_name "SEC31"; gene_source "sgd"; gene_biotype "protein_coding"; transcript_source "sgd"; transcript_biotype "protein_coding"; exon_id "YDL195W_mRNA-E1";
IV	sgd	CDS	107208	111026	.	+	0	gene_id "YDL195W"; transcript_id "YDL195W_mRNA"; exon_number "1"; gene_name "SEC31"; gene_source "sgd"; gene_biotype "protein_coding"; transcript_source "sgd"; transcript_biotype "protein_coding"; protein_id "YDL195W";
IV	sgd	start_codon	107208	107210	.	+	0	gene_id "YDL195W"; transcript_id "YDL195W_mRNA"; exon_number "1"; gene_name "SEC31"; gene_source "sgd"; gene_biotype "protein_coding"; transcript_source "sgd"; transcript_biotype "protein_coding";
IV	sgd	stop_codon	111027	111029	.	+	0	gene_id "YDL195W"; transcript_id "YDL195W_mRNA"; exon_number "1"; gene_name "SEC31"; gene_source "sgd"; gene_biotype "protein_coding"; transcript_source "sgd"; transcript_biotype "protein_coding";
IV	sgd	gene	111580	114234	.	+	.	gene_id "YDL194W"; gene_source "sgd"; gene_biotype "protein_coding";
IV	sgd	transcript	111580	114234	.	+	.	gene_id "YDL194W"; transcript_id "YDL194W_mRNA"; gene_source "sgd"; gene_biotype "protein_coding"; transcript_source "sgd"; transcript_biotype "protein_coding";
IV	sgd	exon	111580	114234	.	+	.	gene_id "YDL194W"; transcript_id "YDL194W_mRNA"; exon_number "1"; gene_source "sgd"; gene_biotype "protein_coding"; transcript_source "sgd"; transcript_biotype "protein_coding"; exon_id "YDL194W_mRNA-E1";
IV	sgd	CDS	111580	114231	.	+	0	gene_id "YDL194W"; transcript_id "YDL194W_mRNA"; exon_number "1"; gene_source "sgd"; gene_biotype "protein_coding"; transcript_source "sgd"; transcript_biotype "protein_coding"; protein_id "YDL194W";
IV	sgd	start_codon	111580	111582	.	+	0	gene_id "YDL194W"; transcript_id "YDL194W_mRNA"; exon_number "1"; gene_source "sgd"; gene_biotype "protein_coding"; transcript_source "sgd"; transcript_biotype "protein_coding";
IV	sgd	stop_codon	114232	114234	.	+	0	gene_id "YDL194W"; transcript_id "YDL194W_mRNA"; exon_number "1"; gene_source "sgd"; gene_biotype "protein_coding"; transcript_source "sgd"; transcript_biotype "protein_coding";
IV	sgd	gene	114672	115799	.	+	.	gene_id "YDL193W"; gene_source "sgd"; gene_biotype "protein_coding";
IV	sgd	transcript	114672	115799	.	+	.	gene_id "YDL193W"; transcript_id "YDL193W_mRNA"; gene_source "sgd"; gene_biotype "protein_coding"; transcript_source "sgd"; transcript_biotype "protein_coding";
IV	sgd	exon	114672	115799	.	+	.	gene_id "YDL193W"; transcript_id "YDL193W_mRNA"; exon_number "1"; gene_source "sgd"; gene_biotype "protein_coding"; transcript_source "sgd"; transcript_biotype "protein_coding"; exon_id "YDL193W_mRNA-E1";
IV	sgd	CDS	114672	115796	.	+	0	gene_id "YDL193W"; transcript_id "YDL193W_mRNA"; exon_number "1"; gene_source "sgd"; gene_biotype "protein_coding"; transcript_source "sgd"; transcript_biotype "protein_coding"; protein_id "YDL193W";
IV	sgd	start_codon	114672	114674	.	+	0	gene_id "YDL193W"; transcript_id "YDL193W_mRNA"; exon_number "1"; gene_source "sgd"; gene_biotype "protein_coding"; transcript_source "sgd"; transcript_biotype "protein_coding";
IV	sgd	stop_codon	115797	115799	.	+	0	gene_id "YDL193W"; transcript_id "YDL193W_mRNA"; exon_number "1"; gene_source "sgd"; gene_biotype "protein_coding"; transcript_source "sgd"; transcript_biotype "protein_coding";
IV	sgd	gene	116203	117449	.	+	.	gene_id "YDL192W"; gene_source "sgd"; gene_biotype "protein_coding";
IV	sgd	transcript	116203	117449	.	+	.	gene_id "YDL192W"; transcript_id "YDL192W_mRNA"; gene_source "sgd"; gene_biotype "protein_coding"; transcript_source "sgd"; transcript_biotype "protein_coding";
IV	sgd	exon	116203	117449	.	+	.	gene_id "YDL192W"; transcript_id "YDL192W_mRNA"; exon_number "1"; gene_source "sgd"; gene_biotype "protein_coding"; transcript_source "sgd"; transcript_biotype "protein_coding"; exon_id "YDL192W_mRNA-E1";
IV	sgd	CDS	116321	116863	.	+	0	gene_id "YDL192W"; transcript_id "YDL192W_mRNA"; exon_number "1"; gene_source "sgd"; gene_biotype "protein_coding"; transcript_source "sgd"; transcript_biotype "protein_coding"; protein_id "YDL192W";
IV	sgd	start_codon	116321	116323	.	+	0	gene_id "YDL192W"; transcript_id "YDL192W_mRNA"; exon_number "1"; gene_source "sgd"; gene_biotype "protein_coding"; transcript_source "sgd"; transcript_biotype "protein_coding";
IV	sgd	stop_codon	116864	116866	.	+	0	gene_id "YDL192W"; transcript_id "YDL192W_mRNA"; exon_number "1"; gene_source "sgd"; gene_biotype "protein_coding"; transcript_source "sgd"; transcript_biotype "protein_coding";
IV	sgd	gene	117597	118692	.	+	.	gene_id "YDL191W"; gene_name "RPL35A"; gene_source "sgd"; gene_biotype "protein_coding";
IV	sgd	transcript	117597	118692	.	+	.	gene_id "YDL191W"; transcript_id "YDL191W_mRNA"; gene_name "RPL35A"; gene_source "sgd"; gene_biotype "protein_coding"; transcript_source "sgd"; transcript_biotype "protein_coding";
IV	sgd	exon	117597	117666	.	+	.	gene_id "YDL191W"; transcript_id "YDL191W_mRNA"; exon_number "1"; gene_name "RPL35A"; gene_source "sgd"; gene_biotype "protein_coding"; transcript_source "sgd"; transcript_biotype "protein_coding"; exon_id "YDL191W_mRNA-E1";
IV	sgd	CDS	117664	117666	.	+	0	gene_id "YDL191W"; transcript_id "YDL191W_mRNA"; exon_number "1"; gene_name "RPL35A"; gene_source "sgd"; gene_biotype "protein_coding"; transcript_source "sgd"; transcript_biotype "protein_coding"; protein_id "YDL191W";
IV	sgd	start_codon	117664	117666	.	+	0	gene_id "YDL191W"; transcript_id "YDL191W_mRNA"; exon_number "1"; gene_name "RPL35A"; gene_source "sgd"; gene_biotype "protein_coding"; transcript_source "sgd"; transcript_biotype "protein_coding";
IV	sgd	exon	118158	118692	.	+	.	gene_id "YDL191W"; transcript_id "YDL191W_mRNA"; exon_number "2"; gene_name "RPL35A"; gene_source "sgd"; gene_biotype "protein_coding"; transcript_source "sgd"; transcript_biotype "protein_coding"; exon_id "YDL191W_mRNA-E2";
IV	sgd	CDS	118158	118514	.	+	0	gene_id "YDL191W"; transcript_id "YDL191W_mRNA"; exon_number "2"; gene_name "RPL35A"; gene_source "sgd"; gene_biotype "protein_coding"; transcript_source "sgd"; transcript_biotype "protein_coding"; protein_id "YDL191W";
IV	sgd	stop_codon	118515	118517	.	+	0	gene_id "YDL191W"; transcript_id "YDL191W_mRNA"; exon_number "2"; gene_name "RPL35A"; gene_source "sgd"; gene_biotype "protein_coding"; transcript_source "sgd"; transcript_biotype "protein_coding";
IV	sgd	gene	118499	121785	.	-	.	gene_id "YDL190C"; gene_source "sgd"; gene_biotype "protein_coding";
IV	sgd	transcript	118499	121785	.	-	.	gene_id "YDL190C"; transcript_id "YDL190C_mRNA"; gene_source "sgd"; gene_biotype "protein_coding"; transcript_source "sgd"; transcript_biotype "protein_coding";
IV	sgd	exon	118499	121785	.	-	.	gene_id "YDL190C"; transcript_id "YDL190C_mRNA"; exon_number "1"; gene_source "sgd"; gene_biotype "protein_coding"; transcript_source "sgd"; transcript_biotype "protein_coding"; exon_id "YDL190C_mRNA-E1";
IV	sgd	CDS	118710	121592	.	-	0	gene_id "YDL190C"; transcript_id "YDL190C_mRNA"; exon_number "1"; gene_source "sgd"; gene_biotype "protein_coding"; transcript_source "sgd"; transcript_biotype "protein_coding"; protein_id "YDL190C";
IV	sgd	start_codon	121590	121592	.	-	0	gene_id "YDL190C"; transcript_id "YDL190C_mRNA"; exon_number "1"; gene_source "sgd"; gene_biotype "protein_coding"; transcript_source "sgd"; transcript_biotype "protein_coding";
IV	sgd	stop_codon	118707	118709	.	-	0	gene_id "YDL190C"; transcript_id "YDL190C_mRNA"; exon_number "1"; gene_source "sgd"; gene_biotype "protein_coding"; transcript_source "sgd"; transcript_biotype "protein_coding";
IV	sgd	gene	121949	123695	.	+	.	gene_id "YDL189W"; gene_source "sgd"; gene_biotype "protein_coding";
IV	sgd	transcript	121949	123695	.	+	.	gene_id "YDL189W"; transcript_id "YDL189W_mRNA"; gene_source "sgd"; gene_biotype "protein_coding"; transcript_source "sgd"; transcript_biotype "protein_coding";
IV	sgd	exon	121949	123695	.	+	.	gene_id "YDL189W"; transcript_id "YDL189W_mRNA"; exon_number "1"; gene_source "sgd"; gene_biotype "protein_coding"; transcript_source "sgd"; transcript_biotype "protein_coding"; exon_id "YDL189W_mRNA-E1";
IV	sgd	CDS	122216	123586	.	+	0	gene_id "YDL189W"; transcript_id "YDL189W_mRNA"; exon_number "1"; gene_source "sgd"; gene_biotype "protein_coding"; transcript_source "sgd"; transcript_biotype "protein_coding"; protein_id "YDL189W";
IV	sgd	start_codon	122216	122218	.	+	0	gene_id "YDL189W"; transcript_id "YDL189W_mRNA"; exon_number "1"; gene_source "sgd"; gene_biotype "protein_coding"; transcript_source "sgd"; transcript_biotype "protein_coding";
IV	sgd	stop_codon	123587	123589	.	+	0	gene_id "YDL189W"; transcript_id "YDL189W_mRNA"; exon_number "1"; gene_source "sgd"; gene_biotype "protein_coding"; transcript_source "sgd"; transcript_biotype "protein_coding";
IV	sgd	gene	123711	125180	.	-	.	gene_id "YDL188C"; gene_name "PPH22"; gene_source "sgd"; gene_biotype "protein_coding";
IV	sgd	transcript	123711	125180	.	-	.	gene_id "YDL188C"; transcript_id "YDL188C_mRNA"; gene_name "PPH22"; gene_source "sgd"; gene_biotype "protein_coding"; transcript_source "sgd"; transcript_biotype "protein_coding";
IV	sgd	exon	123711	125180	.	-	.	gene_id "YDL188C"; transcript_id "YDL188C_mRNA"; exon_number "1"; gene_name "PPH22"; gene_source "sgd"; gene_biotype "protein_coding"; transcript_source "sgd"; transcript_biotype "protein_coding"; exon_id "YDL188C_mRNA-E1";
IV	sgd	CDS	123868	124998	.	-	0	gene_id "YDL188C"; transcript_id "YDL188C_mRNA"; exon_number "1"; gene_name "PPH22"; gene_source "sgd"; gene_biotype "protein_coding"; transcript_source "sgd"; transcript_biotype "protein_coding"; protein_id "YDL188C";
IV	sgd	start_codon	124996	124998	.	-	0	gene_id "YDL188C"; transcript_id "YDL188C_mRNA"; exon_number "1"; gene_name "PPH22"; gene_source "sgd"; gene_biotype "protein_coding"; transcript_source "sgd"; transcript_biotype "protein_coding";
IV	sgd	stop_codon	123865	123867	.	-	0	gene_id "YDL188C"; transcript_id "YDL188C_mRNA"; exon_number "1"; gene_name "PPH22"; gene_source "sgd"; gene_biotype "protein_coding"; transcript_source "sgd"; transcript_biotype "protein_coding";
IV	sgd	gene	125616	126449	.	+	.	gene_id "YDL186W"; gene_source "sgd"; gene_biotype "protein_coding";
IV	sgd	transcript	125616	126449	.	+	.	gene_id "YDL186W"; transcript_id "YDL186W_mRNA"; gene_source "sgd"; gene_biotype "protein_coding"; transcript_source "sgd"; transcript_biotype "protein_coding";
IV	sgd	exon	125616	126449	.	+	.	gene_id "YDL186W"; transcript_id "YDL186W_mRNA"; exon_number "1"; gene_source "sgd"; gene_biotype "protein_coding"; transcript_source "sgd"; transcript_biotype "protein_coding"; exon_id "YDL186W_mRNA-E1";
IV	sgd	CDS	125616	126446	.	+	0	gene_id "YDL186W"; transcript_id "YDL186W_mRNA"; exon_number "1"; gene_source "sgd"; gene_biotype "protein_coding"; transcript_source "sgd"; transcript_biotype "protein_coding"; protein_id "YDL186W";
IV	sgd	start_codon	125616	125618	.	+	0	gene_id "YDL186W"; transcript_id "YDL186W_mRNA"; exon_number "1"; gene_source "sgd"; gene_biotype "protein_coding"; transcript_source "sgd"; transcript_biotype "protein_coding";
IV	sgd	stop_codon	126447	126449	.	+	0	gene_id "YDL186W"; transcript_id "YDL186W_mRNA"; exon_number "1"; gene_source "sgd"; gene_biotype "protein_coding"; transcript_source "sgd"; transcript_biotype "protein_coding";
IV	sgd	gene	126670	130152	.	+	.	gene_id "YDL185W"; gene_name "VMA1"; gene_source "sgd"; gene_biotype "protein_coding";
IV	sgd	transcript	126670	130152	.	+	.	gene_id "YDL185W"; transcript_id "YDL185W_mRNA"; gene_name "VMA1"; gene_source "sgd"; gene_biotype "protein_coding"; transcript_source "sgd"; transcript_biotype "protein_coding";
IV	sgd	exon	126670	130152	.	+	.	gene_id "YDL185W"; transcript_id "YDL185W_mRNA"; exon_number "1"; gene_name "VMA1"; gene_source "sgd"; gene_biotype "protein_coding"; transcript_source "sgd"; transcript_biotype "protein_coding"; exon_id "YDL185W_mRNA-E1";
IV	sgd	CDS	126787	129999	.	+	0	gene_id "YDL185W"; transcript_id "YDL185W_mRNA"; exon_number "1"; gene_name "VMA1"; gene_source "sgd"; gene_biotype "protein_coding"; transcript_source "sgd"; transcript_biotype "protein_coding"; protein_id "YDL185W";
IV	sgd	start_codon	126787	126789	.	+	0	gene_id "YDL185W"; transcript_id "YDL185W_mRNA"; exon_number "1"; gene_name "VMA1"; gene_source "sgd"; gene_biotype "protein_coding"; transcript_source "sgd"; transcript_biotype "protein_coding";
IV	sgd	stop_codon	130000	130002	.	+	0	gene_id "YDL185W"; transcript_id "YDL185W_mRNA"; exon_number "1"; gene_name "VMA1"; gene_source "sgd"; gene_biotype "protein_coding"; transcript_source "sgd"; transcript_biotype "protein_coding";
IV	sgd	gene	130151	130548	.	-	.	gene_id "YDL184C"; gene_name "RPL41A"; gene_source "sgd"; gene_biotype "protein_coding";
IV	sgd	transcript	130151	130548	.	-	.	gene_id "YDL184C"; transcript_id "YDL184C_mRNA"; gene_name "RPL41A"; gene_source "sgd"; gene_biotype "protein_coding"; transcript_source "sgd"; transcript_biotype "protein_coding";
IV	sgd	exon	130151	130548	.	-	.	gene_id "YDL184C"; transcript_id "YDL184C_mRNA"; exon_number "1"; gene_name "RPL41A"; gene_source "sgd"; gene_biotype "protein_coding"; transcript_source "sgd"; transcript_biotype "protein_coding"; exon_id "YDL184C_mRNA-E1";
IV	sgd	CDS	130410	130484	.	-	0	gene_id "YDL184C"; transcript_id "YDL184C_mRNA"; exon_number "1"; gene_name "RPL41A"; gene_source "sgd"; gene_biotype "protein_coding"; transcript_source "sgd"; transcript_biotype "protein_coding"; protein_id "YDL184C";
IV	sgd	start_codon	130482	130484	.	-	0	gene_id "YDL184C"; transcript_id "YDL184C_mRNA"; exon_number "1"; gene_name "RPL41A"; gene_source "sgd"; gene_biotype "protein_coding"; transcript_source "sgd"; transcript_biotype "protein_coding";
IV	sgd	stop_codon	130407	130409	.	-	0	gene_id "YDL184C"; transcript_id "YDL184C_mRNA"; exon_number "1"; gene_name "RPL41A"; gene_source "sgd"; gene_biotype "protein_coding"; transcript_source "sgd"; transcript_biotype "protein_coding";
IV	sgd	gene	130815	131907	.	-	.	gene_id "YDL183C"; gene_source "sgd"; gene_biotype "protein_coding";
IV	sgd	transcript	130815	131907	.	-	.	gene_id "YDL183C"; transcript_id "YDL183C_mRNA"; gene_source "sgd"; gene_biotype "protein_coding"; transcript_source "sgd"; transcript_biotype "protein_coding";
IV	sgd	exon	130815	131907	.	-	.	gene_id "YDL183C"; transcript_id "YDL183C_mRNA"; exon_number "1"; gene_source "sgd"; gene_biotype "protein_coding"; transcript_source "sgd"; transcript_biotype "protein_coding"; exon_id "YDL183C_mRNA-E1";
IV	sgd	CDS	130874	131833	.	-	0	gene_id "YDL183C"; transcript_id "YDL183C_mRNA"; exon_number "1"; gene_source "sgd"; gene_biotype "protein_coding"; transcript_source "sgd"; transcript_biotype "protein_coding"; protein_id "YDL183C";
IV	sgd	start_codon	131831	131833	.	-	0	gene_id "YDL183C"; transcript_id "YDL183C_mRNA"; exon_number "1"; gene_source "sgd"; gene_biotype "protein_coding"; transcript_source "sgd"; transcript_biotype "protein_coding";
IV	sgd	stop_codon	130871	130873	.	-	0	gene_id "YDL183C"; transcript_id "YDL183C_mRNA"; exon_number "1"; gene_source "sgd"; gene_biotype "protein_coding"; transcript_source "sgd"; transcript_biotype "protein_coding";
IV	sgd	gene	133391	134825	.	+	.	gene_id "YDL182W"; gene_source "sgd"; gene_biotype "protein_coding";
IV	sgd	transcript	133391	134825	.	+	.	gene_id "YDL182W"; transcript_id "YDL182W_mRNA"; gene_source "sgd"; gene_biotype "protein_coding"; transcript_source "sgd"; transcript_biotype "protein_coding";
IV	sgd	exon	133391	134825	.	+	.	gene_id "YDL182W"; transcript_id "YDL182W_mRNA"; exon_number "1"; gene_source "sgd"; gene_biotype "protein_coding"; transcript_source "sgd"; transcript_biotype "protein_coding"; exon_id "YDL182W_mRNA-E1";
IV	sgd	CDS	133437	134720	.	+	0	gene_id "YDL182W"; transcript_id "YDL182W_mRNA"; exon_number "1"; gene_source "sgd"; gene_biotype "protein_coding"; transcript_source "sgd"; transcript_biotype "protein_coding"; protein_id "YDL182W";
IV	sgd	start_codon	133437	133439	.	+	0	gene_id "YDL182W"; transcript_id "YDL182W_mRNA"; exon_number "1"; gene_source "sgd"; gene_biotype "protein_coding"; transcript_source "sgd"; transcript_biotype "protein_coding";
IV	sgd	stop_codon	134721	134723	.	+	0	gene_id "YDL182W"; transcript_id "YDL182W_mRNA"; exon_number "1"; gene_source "sgd"; gene_biotype "protein_coding"; transcript_source "sgd"; transcript_biotype "protein_coding";
IV	sgd	gene	134975	135558	.	+	.	gene_id "YDL181W"; gene_source "sgd"; gene_biotype "protein_coding";
IV	sgd	transcript	134975	135558	.	+	.	gene_id "YDL181W"; transcript_id "YDL181W_mRNA"; gene_source "sgd"; gene_biotype "protein_coding"; transcript_source "sgd"; transcript_biotype "protein_coding";
IV	sgd	exon	134975	135558	.	+	.	gene_id "YDL181W"; transcript_id "YDL181W_mRNA"; exon_number "1"; gene_source "sgd"; gene_biotype "protein_coding"; transcript_source "sgd"; transcript_biotype "protein_coding"; exon_id "YDL181W_mRNA-E1";
IV	sgd	CDS	135179	135433	.	+	0	gene_id "YDL181W"; transcript_id "YDL181W_mRNA"; exon_number "1"; gene_source "sgd"; gene_biotype "protein_coding"; transcript_source "sgd"; transcript_biotype "protein_coding"; protein_id "YDL181W";
IV	sgd	start_codon	135179	135181	.	+	0	gene_id "YDL181W"; transcript_id "YDL181W_mRNA"; exon_number "1"; gene_source "sgd"; gene_biotype "protein_coding"; transcript_source "sgd"; transcript_biotype "protein_coding";
IV	sgd	stop_codon	135434	135436	.	+	0	gene_id "YDL181W"; transcript_id "YDL181W_mRNA"; exon_number "1"; gene_source "sgd"; gene_biotype "protein_coding"; transcript_source "sgd"; transcript_biotype "protein_coding";
IV	sgd	gene	135764	137602	.	+	.	gene_id "YDL180W"; gene_source "sgd"; gene_biotype "protein_coding";
IV	sgd	transcript	135764	137602	.	+	.	gene_id "YDL180W"; transcript_id "YDL180W_mRNA"; gene_source "sgd"; gene_biotype "protein_coding"; transcript_source "sgd"; transcript_biotype "protein_coding";
IV	sgd	exon	135764	137602	.	+	.	gene_id "YDL180W"; transcript_id "YDL180W_mRNA"; exon_number "1"; gene_source "sgd"; gene_biotype "protein_coding"; transcript_source "sgd"; transcript_biotype "protein_coding"; exon_id "YDL180W_mRNA-E1";
IV	sgd	CDS	135896	137536	.	+	0	gene_id "YDL180W"; transcript_id "YDL180W_mRNA"; exon_number "1"; gene_source "sgd"; gene_biotype "protein_coding"; transcript_source "sgd"; transcript_biotype "protein_coding"; protein_id "YDL180W";
IV	sgd	start_codon	135896	135898	.	+	0	gene_id "YDL180W"; transcript_id "YDL180W_mRNA"; exon_number "1"; gene_source "sgd"; gene_biotype "protein_coding"; transcript_source "sgd"; transcript_biotype "protein_coding";
IV	sgd	stop_codon	137537	137539	.	+	0	gene_id "YDL180W"; transcript_id "YDL180W_mRNA"; exon_number "1"; gene_source "sgd"; gene_biotype "protein_coding"; transcript_source "sgd"; transcript_biotype "protein_coding";
IV	sgd	gene	138196	139371	.	+	.	gene_id "YDL179W"; gene_source "sgd"; gene_biotype "protein_coding";
IV	sgd	transcript	138196	139371	.	+	.	gene_id "YDL179W"; transcript_id "YDL179W_mRNA"; gene_source "sgd"; gene_biotype "protein_coding"; transcript_source "sgd"; transcript_biotype "protein_coding";
IV	sgd	exon	138196	139371	.	+	.	gene_id "YDL179W"; transcript_id "YDL179W_mRNA"; exon_number "1"; gene_source "sgd"; gene_biotype "protein_coding"; transcript_source "sgd"; transcript_biotype "protein_coding"; exon_id "YDL179W_mRNA-E1";
IV	sgd	CDS	138291	139202	.	+	0	gene_id "YDL179W"; transcript_id "YDL179W_mRNA"; exon_number "1"; gene_source "sgd"; gene_biotype "protein_coding"; transcript_source "sgd"; transcript_biotype "protein_coding"; protein_id "YDL179W";
IV	sgd	start_codon	138291	138293	.	+	0	gene_id "YDL179W"; transcript_id "YDL179W_mRNA"; exon_number "1"; gene_source "sgd"; gene_biotype "protein_coding"; transcript_source "sgd"; transcript_biotype "protein_coding";
IV	sgd	stop_codon	139203	139205	.	+	0	gene_id "YDL179W"; transcript_id "YDL179W_mRNA"; exon_number "1"; gene_source "sgd"; gene_biotype "protein_coding"; transcript_source "sgd"; transcript_biotype "protein_coding";
IV	sgd	gene	139497	141247	.	+	.	gene_id "YDL178W"; gene_name "DLD2"; gene_source "sgd"; gene_biotype "protein_coding";
IV	sgd	transcript	139497	141247	.	+	.	gene_id "YDL178W"; transcript_id "YDL178W_mRNA"; gene_name "DLD2"; gene_source "sgd"; gene_biotype "protein_coding"; transcript_source "sgd"; transcript_biotype "protein_coding";
IV	sgd	exon	139497	141247	.	+	.	gene_id "YDL178W"; transcript_id "YDL178W_mRNA"; exon_number "1"; gene_name "DLD2"; gene_source "sgd"; gene_biotype "protein_coding"; transcript_source "sgd"; transcript_biotype "protein_coding"; exon_id "YDL178W_mRNA-E1";
IV	sgd	CDS	139522	141111	.	+	0	gene_id "YDL178W"; transcript_id "YDL178W_mRNA"; exon_number "1"; gene_name "DLD2"; gene_source "sgd"; gene_biotype "protein_coding"; transcript_source "sgd"; transcript_biotype "protein_coding"; protein_id "YDL178W";
IV	sgd	start_codon	139522	139524	.	+	0	gene_id "YDL178W"; transcript_id "YDL178W_mRNA"; exon_number "1"; gene_name "DLD2"; gene_source "sgd"; gene_biotype "protein_coding"; transcript_source "sgd"; transcript_biotype "protein_coding";
IV	sgd	stop_codon	141112	141114	.	+	0	gene_id "YDL178W"; transcript_id "YDL178W_mRNA"; exon_number "1"; gene_name "DLD2"; gene_source "sgd"; gene_biotype "protein_coding"; transcript_source "sgd"; transcript_biotype "protein_coding";
IV	sgd	gene	141113	141816	.	-	.	gene_id "YDL177C"; gene_source "sgd"; gene_biotype "protein_coding";
IV	sgd	transcript	141113	141816	.	-	.	gene_id "YDL177C"; transcript_id "YDL177C_mRNA"; gene_source "sgd"; gene_biotype "protein_coding"; transcript_source "sgd"; transcript_biotype "protein_coding";
IV	sgd	exon	141113	141816	.	-	.	gene_id "YDL177C"; transcript_id "YDL177C_mRNA"; exon_number "1"; gene_source "sgd"; gene_biotype "protein_coding"; transcript_source "sgd"; transcript_biotype "protein_coding"; exon_id "YDL177C_mRNA-E1";
IV	sgd	CDS	141212	141721	.	-	0	gene_id "YDL177C"; transcript_id "YDL177C_mRNA"; exon_number "1"; gene_source "sgd"; gene_biotype "protein_coding"; transcript_source "sgd"; transcript_biotype "protein_coding"; protein_id "YDL177C";
IV	sgd	start_codon	141719	141721	.	-	0	gene_id "YDL177C"; transcript_id "YDL177C_mRNA"; exon_number "1"; gene_source "sgd"; gene_biotype "protein_coding"; transcript_source "sgd"; transcript_biotype "protein_coding";
IV	sgd	stop_codon	141209	141211	.	-	0	gene_id "YDL177C"; transcript_id "YDL177C_mRNA"; exon_number "1"; gene_source "sgd"; gene_biotype "protein_coding"; transcript_source "sgd"; transcript_biotype "protein_coding";
IV	sgd	gene	141960	144338	.	+	.	gene_id "YDL176W"; gene_source "sgd"; gene_biotype "protein_coding";
IV	sgd	transcript	141960	144338	.	+	.	gene_id "YDL176W"; transcript_id "YDL176W_mRNA"; gene_source "sgd"; gene_biotype "protein_coding"; transcript_source "sgd"; transcript_biotype "protein_coding";
IV	sgd	exon	141960	144338	.	+	.	gene_id "YDL176W"; transcript_id "YDL176W_mRNA"; exon_number "1"; gene_source "sgd"; gene_biotype "protein_coding"; transcript_source "sgd"; transcript_biotype "protein_coding"; exon_id "YDL176W_mRNA-E1";
IV	sgd	CDS	142097	144220	.	+	0	gene_id "YDL176W"; transcript_id "YDL176W_mRNA"; exon_number "1"; gene_source "sgd"; gene_biotype "protein_coding"; transcript_source "sgd"; transcript_biotype "protein_coding"; protein_id "YDL176W";
IV	sgd	start_codon	142097	142099	.	+	0	gene_id "YDL176W"; transcript_id "YDL176W_mRNA"; exon_number "1"; gene_source "sgd"; gene_biotype "protein_coding"; transcript_source "sgd"; transcript_biotype "protein_coding";
IV	sgd	stop_codon	144221	144223	.	+	0	gene_id "YDL176W"; transcript_id "YDL176W_mRNA"; exon_number "1"; gene_source "sgd"; gene_biotype "protein_coding"; transcript_source "sgd"; transcript_biotype "protein_coding";
IV	sgd	gene	144266	145551	.	-	.	gene_id "YDL175C"; gene_source "sgd"; gene_biotype "protein_coding";
IV	sgd	transcript	144266	145551	.	-	.	gene_id "YDL175C"; transcript_id "YDL175C_mRNA"; gene_source "sgd"; gene_biotype "protein_coding"; transcript_source "sgd"; transcript_biotype "protein_coding";
IV	sgd	exon	144266	145551	.	-	.	gene_id "YDL175C"; transcript_id "YDL175C_mRNA"; exon_number "1"; gene_source "sgd"; gene_biotype "protein_coding"; transcript_source "sgd"; transcript_biotype "protein_coding"; exon_id "YDL175C_mRNA-E1";
IV	sgd	CDS	144487	145518	.	-	0	gene_id "YDL175C"; transcript_id "YDL175C_mRNA"; exon_number "1"; gene_source "sgd"; gene_biotype "protein_coding"; transcript_source "sgd"; transcript_biotype "protein_coding"; protein_id "YDL175C";
IV	sgd	start_codon	145516	145518	.	-	0	gene_id "YDL175C"; transcript_id "YDL175C_mRNA"; exon_number "1"; gene_source "sgd"; gene_biotype "protein_coding"; transcript_source "sgd"; transcript_biotype "protein_coding";
IV	sgd	stop_codon	144484	144486	.	-	0	gene_id "YDL175C"; transcript_id "YDL175C_mRNA"; exon_number "1"; gene_source "sgd"; gene_biotype "protein_coding"; transcript_source "sgd"; transcript_biotype "protein_coding";
IV	sgd	gene	145734	147988	.	-	.	gene_id "YDL174C"; gene_source "sgd"; gene_biotype "protein_coding";
IV	sgd	transcript	145734	147988	.	-	.	gene_id "YDL174C"; transcript_id "YDL174C_mRNA"; gene_source "sgd"; gene_biotype "protein_coding"; transcript_source "sgd"; transcript_biotype "protein_coding";
IV	sgd	exon	145734	147988	.	-	.	gene_id "YDL174C"; transcript_id "YDL174C_mRNA"; exon_number "1"; gene_source "sgd"; gene_biotype "protein_coding"; transcript_source "sgd"; transcript_biotype "protein_coding"; exon_id "YDL174C_mRNA-E1";
IV	sgd	CDS	145829	147589	.	-	0	gene_id "YDL174C"; transcript_id "YDL174C_mRNA"; exon_number "1"; gene_source "sgd"; gene_biotype "protein_coding"; transcript_source "sgd"; transcript_biotype "protein_coding"; protein_id "YDL174C";
IV	sgd	start_codon	147587	147589	.	-	0	gene_id "YDL174C"; transcript_id "YDL174C_mRNA"; exon_number "1"; gene_source "sgd"; gene_biotype "protein_coding"; transcript_source "sgd"; transcript_biotype "protein_coding";
IV	sgd	stop_codon	145826	145828	.	-	0	gene_id "YDL174C"; transcript_id "YDL174C_mRNA"; exon_number "1"; gene_source "sgd"; gene_biotype "protein_coding"; transcript_source "sgd"; transcript_biotype "protein_coding";
IV	sgd	gene	148191	149078	.	+	.	gene_id "YDL173W"; gene_source "sgd"; gene_biotype "protein_coding";
IV	sgd	transcript	148191	149078	.	+	.	gene_id "YDL173W"; transcript_id "YDL173W_mRNA"; gene_source "sgd"; gene_biotype "protein_coding"; transcript_source "sgd"; transcript_biotype "protein_coding";
IV	sgd	exon	148191	149078	.	+	.	gene_id "YDL173W"; transcript_id "YDL173W_mRNA"; exon_number "1"; gene_source "sgd"; gene_biotype "protein_coding"; transcript_source "sgd"; transcript_biotype "protein_coding"; exon_id "YDL173W_mRNA-E1";
IV	sgd	CDS	148191	149075	.	+	0	gene_id "YDL173W"; transcript_id "YDL173W_mRNA"; exon_number "1"; gene_source "sgd"; gene_biotype "protein_coding"; transcript_source "sgd"; transcript_biotype "protein_coding"; protein_id "YDL173W";
IV	sgd	start_codon	148191	148193	.	+	0	gene_id "YDL173W"; transcript_id "YDL173W_mRNA"; exon_number "1"; gene_source "sgd"; gene_biotype "protein_coding"; transcript_source "sgd"; transcript_biotype "protein_coding";
IV	sgd	stop_codon	149076	149078	.	+	0	gene_id "YDL173W"; transcript_id "YDL173W_mRNA"; exon_number "1"; gene_source "sgd"; gene_biotype "protein_coding"; transcript_source "sgd"; transcript_biotype "protein_coding";
IV	sgd	gene	149203	155640	.	-	.	gene_id "YDL171C"; gene_source "sgd"; gene_biotype "protein_coding";
IV	sgd	transcript	149203	155640	.	-	.	gene_id "YDL171C"; transcript_id "YDL171C_mRNA"; gene_source "sgd"; gene_biotype "protein_coding"; transcript_source "sgd"; transcript_biotype "protein_coding";
IV	sgd	exon	149203	155640	.	-	.	gene_id "YDL171C"; transcript_id "YDL171C_mRNA"; exon_number "1"; gene_source "sgd"; gene_biotype "protein_coding"; transcript_source "sgd"; transcript_biotype "protein_coding"; exon_id "YDL171C_mRNA-E1";
IV	sgd	CDS	149206	155640	.	-	0	gene_id "YDL171C"; transcript_id "YDL171C_mRNA"; exon_number "1"; gene_source "sgd"; gene_biotype "protein_coding"; transcript_source "sgd"; transcript_biotype "protein_coding"; protein_id "YDL171C";
IV	sgd	start_codon	155638	155640	.	-	0	gene_id "YDL171C"; transcript_id "YDL171C_mRNA"; exon_number "1"; gene_source "sgd"; gene_biotype "protein_coding"; transcript_source "sgd"; transcript_biotype "protein_coding";
IV	sgd	stop_codon	149203	149205	.	-	0	gene_id "YDL171C"; transcript_id "YDL171C_mRNA"; exon_number "1"; gene_source "sgd"; gene_biotype "protein_coding"; transcript_source "sgd"; transcript_biotype "protein_coding";
IV	sgd	gene	156318	157904	.	+	.	gene_id "YDL170W"; gene_source "sgd"; gene_biotype "protein_coding";
IV	sgd	transcript	156318	157904	.	+	.	gene_id "YDL170W"; transcript_id "YDL170W_mRNA"; gene_source "sgd"; gene_biotype "protein_coding"; transcript_source "sgd"; transcript_biotype "protein_coding";
IV	sgd	exon	156318	157904	.	+	.	gene_id "YDL170W"; transcript_id "YDL170W_mRNA"; exon_number "1"; gene_source "sgd"; gene_biotype "protein_coding"; transcript_source "sgd"; transcript_biotype "protein_coding"; exon_id "YDL170W_mRNA-E1";
IV	sgd	CDS	156318	157901	.	+	0	gene_id "YDL170W"; transcript_id "YDL170W_mRNA"; exon_number "1"; gene_source "sgd"; gene_biotype "protein_coding"; transcript_source "sgd"; transcript_biotype "protein_coding"; protein_id "YDL170W";
IV	sgd	start_codon	156318	156320	.	+	0	gene_id "YDL170W"; transcript_id "YDL170W_mRNA"; exon_number "1"; gene_source "sgd"; gene_biotype "protein_coding"; transcript_source "sgd"; transcript_biotype "protein_coding";
IV	sgd	stop_codon	157902	157904	.	+	0	gene_id "YDL170W"; transcript_id "YDL170W_mRNA"; exon_number "1"; gene_source "sgd"; gene_biotype "protein_coding"; transcript_source "sgd"; transcript_biotype "protein_coding";
IV	sgd	gene	158064	158735	.	-	.	gene_id "YDL169C"; gene_source "sgd"; gene_biotype "protein_coding";
IV	sgd	transcript	158064	158735	.	-	.	gene_id "YDL169C"; transcript_id "YDL169C_mRNA"; gene_source "sgd"; gene_biotype "protein_coding"; transcript_source "sgd"; transcript_biotype "protein_coding";
IV	sgd	exon	158064	158735	.	-	.	gene_id "YDL169C"; transcript_id "YDL169C_mRNA"; exon_number "1"; gene_source "sgd"; gene_biotype "protein_coding"; transcript_source "sgd"; transcript_biotype "protein_coding"; exon_id "YDL169C_mRNA-E1";
IV	sgd	CDS	158067	158735	.	-	0	gene_id "YDL169C"; transcript_id "YDL169C_mRNA"; exon_number "1"; gene_source "sgd"; gene_biotype "protein_coding"; transcript_source "sgd"; transcript_biotype "protein_coding"; protein_id "YDL169C";
IV	sgd	start_codon	158733	158735	.	-	0	gene_id "YDL169C"; transcript_id "YDL169C_mRNA"; exon_number "1"; gene_source "sgd"; gene_biotype "protein_coding"; transcript_source "sgd"; transcript_biotype "protein_coding";
IV	sgd	stop_codon	158064	158066	.	-	0	gene_id "YDL169C"; transcript_id "YDL169C_mRNA"; exon_number "1"; gene_source "sgd"; gene_biotype "protein_coding"; transcript_source "sgd"; transcript_biotype "protein_coding";
IV	sgd	gene	159533	160967	.	+	.	gene_id "YDL168W"; gene_name "SFA1"; gene_source "sgd"; gene_biotype "protein_coding";
IV	sgd	transcript	159533	160967	.	+	.	gene_id "YDL168W"; transcript_id "YDL168W_mRNA"; gene_name "SFA1"; gene_source "sgd"; gene_biotype "protein_coding"; transcript_source "sgd"; transcript_biotype "protein_coding";
IV	sgd	exon	159533	160967	.	+	.	gene_id "YDL168W"; transcript_id "YDL168W_mRNA"; exon_number "1"; gene_name "SFA1"; gene_source "sgd"; gene_biotype "protein_coding"; transcript_source "sgd"; transcript_biotype "protein_coding"; exon_id "YDL168W_mRNA-E1";
IV	sgd	CDS	159604	160761	.	+	0	gene_id "YDL168W"; transcript_id "YDL168W_mRNA"; exon_number "1"; gene_name "SFA1"; gene_source "sgd"; gene_biotype "protein_coding"; transcript_source "sgd"; transcript_biotype "protein_coding"; protein_id "YDL168W";
IV	sgd	start_codon	159604	159606	.	+	0	gene_id "YDL168W"; transcript_id "YDL168W_mRNA"; exon_number "1"; gene_name "SFA1"; gene_source "sgd"; gene_biotype "protein_coding"; transcript_source "sgd"; transcript_biotype "protein_coding";
IV	sgd	stop_codon	160762	160764	.	+	0	gene_id "YDL168W"; transcript_id "YDL168W_mRNA"; exon_number "1"; gene_name "SFA1"; gene_source "sgd"; gene_biotype "protein_coding"; transcript_source "sgd"; transcript_biotype "protein_coding";
IV	sgd	gene	160816	163210	.	-	.	gene_id "YDL167C"; gene_source "sgd"; gene_biotype "protein_coding";
IV	sgd	transcript	160816	163210	.	-	.	gene_id "YDL167C"; transcript_id "YDL167C_mRNA"; gene_source "sgd"; gene_biotype "protein_coding"; transcript_source "sgd"; transcript_biotype "protein_coding";
IV	sgd	exon	160816	163210	.	-	.	gene_id "YDL167C"; transcript_id "YDL167C_mRNA"; exon_number "1"; gene_source "sgd"; gene_biotype "protein_coding"; transcript_source "sgd"; transcript_biotype "protein_coding"; exon_id "YDL167C_mRNA-E1";
IV	sgd	CDS	160998	163154	.	-	0	gene_id "YDL167C"; transcript_id "YDL167C_mRNA"; exon_number "1"; gene_source "sgd"; gene_biotype "protein_coding"; transcript_source "sgd"; transcript_biotype "protein_coding"; protein_id "YDL167C";
IV	sgd	start_codon	163152	163154	.	-	0	gene_id "YDL167C"; transcript_id "YDL167C_mRNA"; exon_number "1"; gene_source "sgd"; gene_biotype "protein_coding"; transcript_source "sgd"; transcript_biotype "protein_coding";
IV	sgd	stop_codon	160995	160997	.	-	0	gene_id "YDL167C"; transcript_id "YDL167C_mRNA"; exon_number "1"; gene_source "sgd"; gene_biotype "protein_coding"; transcript_source "sgd"; transcript_biotype "protein_coding";
IV	sgd	gene	163374	164096	.	-	.	gene_id "YDL166C"; gene_source "sgd"; gene_biotype "protein_coding";
IV	sgd	transcript	163374	164096	.	-	.	gene_id "YDL166C"; transcript_id "YDL166C_mRNA"; gene_source "sgd"; gene_biotype "protein_coding"; transcript_source "sgd"; transcript_biotype "protein_coding";
IV	sgd	exon	163374	164096	.	-	.	gene_id "YDL166C"; transcript_id "YDL166C_mRNA"; exon_number "1"; gene_source "sgd"; gene_biotype "protein_coding"; transcript_source "sgd"; transcript_biotype "protein_coding"; exon_id "YDL166C_mRNA-E1";
IV	sgd	CDS	163452	164042	.	-	0	gene_id "YDL166C"; transcript_id "YDL166C_mRNA"; exon_number "1"; gene_source "sgd"; gene_biotype "protein_coding"; transcript_source "sgd"; transcript_biotype "protein_coding"; protein_id "YDL166C";
IV	sgd	start_codon	164040	164042	.	-	0	gene_id "YDL166C"; transcript_id "YDL166C_mRNA"; exon_number "1"; gene_source "sgd"; gene_biotype "protein_coding"; transcript_source "sgd"; transcript_biotype "protein_coding";
IV	sgd	stop_codon	163449	163451	.	-	0	gene_id "YDL166C"; transcript_id "YDL166C_mRNA"; exon_number "1"; gene_source "sgd"; gene_biotype "protein_coding"; transcript_source "sgd"; transcript_biotype "protein_coding";
IV	sgd	gene	164228	164984	.	+	.	gene_id "YDL165W"; gene_name "CDC36"; gene_source "sgd"; gene_biotype "protein_coding";
IV	sgd	transcript	164228	164984	.	+	.	gene_id "YDL165W"; transcript_id "YDL165W_mRNA"; gene_name "CDC36"; gene_source "sgd"; gene_biotype "protein_coding"; transcript_source "sgd"; transcript_biotype "protein_coding";
IV	sgd	exon	164228	164984	.	+	.	gene_id "YDL165W"; transcript_id "YDL165W_mRNA"; exon_number "1"; gene_name "CDC36"; gene_source "sgd"; gene_biotype "protein_coding"; transcript_source "sgd"; transcript_biotype "protein_coding"; exon_id "YDL165W_mRNA-E1";
IV	sgd	CDS	164290	164862	.	+	0	gene_id "YDL165W"; transcript_id "YDL165W_mRNA"; exon_number "1"; gene_name "CDC36"; gene_source "sgd"; gene_biotype "protein_coding"; transcript_source "sgd"; transcript_biotype "protein_coding"; protein_id "YDL165W";
IV	sgd	start_codon	164290	164292	.	+	0	gene_id "YDL165W"; transcript_id "YDL165W_mRNA"; exon_number "1"; gene_name "CDC36"; gene_source "sgd"; gene_biotype "protein_coding"; transcript_source "sgd"; transcript_biotype "protein_coding";
IV	sgd	stop_codon	164863	164865	.	+	0	gene_id "YDL165W"; transcript_id "YDL165W_mRNA"; exon_number "1"; gene_name "CDC36"; gene_source "sgd"; gene_biotype "protein_coding"; transcript_source "sgd"; transcript_biotype "protein_coding";
IV	sgd	gene	164825	167305	.	-	.	gene_id "YDL164C"; gene_name "CDC9"; gene_source "sgd"; gene_biotype "protein_coding";
IV	sgd	transcript	164825	167305	.	-	.	gene_id "YDL164C"; transcript_id "YDL164C_mRNA"; gene_name "CDC9"; gene_source "sgd"; gene_biotype "protein_coding"; transcript_source "sgd"; transcript_biotype "protein_coding";
IV	sgd	exon	164825	167305	.	-	.	gene_id "YDL164C"; transcript_id "YDL164C_mRNA"; exon_number "1"; gene_name "CDC9"; gene_source "sgd"; gene_biotype "protein_coding"; transcript_source "sgd"; transcript_biotype "protein_coding"; exon_id "YDL164C_mRNA-E1";
IV	sgd	CDS	164990	167254	.	-	0	gene_id "YDL164C"; transcript_id "YDL164C_mRNA"; exon_number "1"; gene_name "CDC9"; gene_source "sgd"; gene_biotype "protein_coding"; transcript_source "sgd"; transcript_biotype "protein_coding"; protein_id "YDL164C";
IV	sgd	start_codon	167252	167254	.	-	0	gene_id "YDL164C"; transcript_id "YDL164C_mRNA"; exon_number "1"; gene_name "CDC9"; gene_source "sgd"; gene_biotype "protein_coding"; transcript_source "sgd"; transcript_biotype "protein_coding";
IV	sgd	stop_codon	164987	164989	.	-	0	gene_id "YDL164C"; transcript_id "YDL164C_mRNA"; exon_number "1"; gene_name "CDC9"; gene_source "sgd"; gene_biotype "protein_coding"; transcript_source "sgd"; transcript_biotype "protein_coding";
IV	sgd	gene	167698	169310	.	+	.	gene_id "YDL161W"; gene_source "sgd"; gene_biotype "protein_coding";
IV	sgd	transcript	167698	169310	.	+	.	gene_id "YDL161W"; transcript_id "YDL161W_mRNA"; gene_source "sgd"; gene_biotype "protein_coding"; transcript_source "sgd"; transcript_biotype "protein_coding";
IV	sgd	exon	167698	169310	.	+	.	gene_id "YDL161W"; transcript_id "YDL161W_mRNA"; exon_number "1"; gene_source "sgd"; gene_biotype "protein_coding"; transcript_source "sgd"; transcript_biotype "protein_coding"; exon_id "YDL161W_mRNA-E1";
IV	sgd	CDS	167714	169075	.	+	0	gene_id "YDL161W"; transcript_id "YDL161W_mRNA"; exon_number "1"; gene_source "sgd"; gene_biotype "protein_coding"; transcript_source "sgd"; transcript_biotype "protein_coding"; protein_id "YDL161W";
IV	sgd	start_codon	167714	167716	.	+	0	gene_id "YDL161W"; transcript_id "YDL161W_mRNA"; exon_number "1"; gene_source "sgd"; gene_biotype "protein_coding"; transcript_source "sgd"; transcript_biotype "protein_coding";
IV	sgd	stop_codon	169076	169078	.	+	0	gene_id "YDL161W"; transcript_id "YDL161W_mRNA"; exon_number "1"; gene_source "sgd"; gene_biotype "protein_coding"; transcript_source "sgd"; transcript_biotype "protein_coding";
IV	sgd	gene	169147	169641	.	-	.	gene_id "YDL160C-A"; gene_source "sgd"; gene_biotype "protein_coding";
IV	sgd	transcript	169147	169641	.	-	.	gene_id "YDL160C-A"; transcript_id "YDL160C-A_mRNA"; gene_source "sgd"; gene_biotype "protein_coding"; transcript_source "sgd"; transcript_biotype "protein_coding";
IV	sgd	exon	169147	169641	.	-	.	gene_id "YDL160C-A"; transcript_id "YDL160C-A_mRNA"; exon_number "1"; gene_source "sgd"; gene_biotype "protein_coding"; transcript_source "sgd"; transcript_biotype "protein_coding"; exon_id "YDL160C-A_mRNA-E1";
IV	sgd	CDS	169369	169608	.	-	0	gene_id "YDL160C-A"; transcript_id "YDL160C-A_mRNA"; exon_number "1"; gene_source "sgd"; gene_biotype "protein_coding"; transcript_source "sgd"; transcript_biotype "protein_coding"; protein_id "YDL160C-A";
IV	sgd	start_codon	169606	169608	.	-	0	gene_id "YDL160C-A"; transcript_id "YDL160C-A_mRNA"; exon_number "1"; gene_source "sgd"; gene_biotype "protein_coding"; transcript_source "sgd"; transcript_biotype "protein_coding";
IV	sgd	stop_codon	169366	169368	.	-	0	gene_id "YDL160C-A"; transcript_id "YDL160C-A_mRNA"; exon_number "1"; gene_source "sgd"; gene_biotype "protein_coding"; transcript_source "sgd"; transcript_biotype "protein_coding";
IV	sgd	gene	170410	171930	.	-	.	gene_id "YDL160C"; gene_source "sgd"; gene_biotype "protein_coding";
IV	sgd	transcript	170410	171930	.	-	.	gene_id "YDL160C"; transcript_id "YDL160C_mRNA"; gene_source "sgd"; gene_biotype "protein_coding"; transcript_source "sgd"; transcript_biotype "protein_coding";
IV	sgd	exon	170410	171930	.	-	.	gene_id "YDL160C"; transcript_id "YDL160C_mRNA"; exon_number "1"; gene_source "sgd"; gene_biotype "protein_coding"; transcript_source "sgd"; transcript_biotype "protein_coding"; exon_id "YDL160C_mRNA-E1";
IV	sgd	CDS	170413	171930	.	-	0	gene_id "YDL160C"; transcript_id "YDL160C_mRNA"; exon_number "1"; gene_source "sgd"; gene_biotype "protein_coding"; transcript_source "sgd"; transcript_biotype "protein_coding"; protein_id "YDL160C";
IV	sgd	start_codon	171928	171930	.	-	0	gene_id "YDL160C"; transcript_id "YDL160C_mRNA"; exon_number "1"; gene_source "sgd"; gene_biotype "protein_coding"; transcript_source "sgd"; transcript_biotype "protein_coding";
IV	sgd	stop_codon	170410	170412	.	-	0	gene_id "YDL160C"; transcript_id "YDL160C_mRNA"; exon_number "1"; gene_source "sgd"; gene_biotype "protein_coding"; transcript_source "sgd"; transcript_biotype "protein_coding";
IV	sgd	gene	172182	172313	.	+	.	gene_id "YDL159W-A"; gene_name "YDL159W-A"; gene_source "sgd"; gene_biotype "protein_coding";
IV	sgd	transcript	172182	172313	.	+	.	gene_id "YDL159W-A"; transcript_id "YDL159W-A_mRNA"; gene_name "YDL159W-A"; gene_source "sgd"; gene_biotype "protein_coding"; transcript_source "sgd"; transcript_biotype "protein_coding";
IV	sgd	exon	172182	172313	.	+	.	gene_id "YDL159W-A"; transcript_id "YDL159W-A_mRNA"; exon_number "1"; gene_name "YDL159W-A"; gene_source "sgd"; gene_biotype "protein_coding"; transcript_source "sgd"; transcript_biotype "protein_coding"; exon_id "YDL159W-A_mRNA-E1";
IV	sgd	CDS	172182	172310	.	+	0	gene_id "YDL159W-A"; transcript_id "YDL159W-A_mRNA"; exon_number "1"; gene_name "YDL159W-A"; gene_source "sgd"; gene_biotype "protein_coding"; transcript_source "sgd"; transcript_biotype "protein_coding"; protein_id "YDL159W-A";
IV	sgd	start_codon	172182	172184	.	+	0	gene_id "YDL159W-A"; transcript_id "YDL159W-A_mRNA"; exon_number "1"; gene_name "YDL159W-A"; gene_source "sgd"; gene_biotype "protein_coding"; transcript_source "sgd"; transcript_biotype "protein_coding";
IV	sgd	stop_codon	172311	172313	.	+	0	gene_id "YDL159W-A"; transcript_id "YDL159W-A_mRNA"; exon_number "1"; gene_name "YDL159W-A"; gene_source "sgd"; gene_biotype "protein_coding"; transcript_source "sgd"; transcript_biotype "protein_coding";
IV	sgd	gene	172481	174194	.	+	.	gene_id "YDL159W"; gene_source "sgd"; gene_biotype "protein_coding";
IV	sgd	transcript	172481	174194	.	+	.	gene_id "YDL159W"; transcript_id "YDL159W_mRNA"; gene_source "sgd"; gene_biotype "protein_coding"; transcript_source "sgd"; transcript_biotype "protein_coding";
IV	sgd	exon	172481	174194	.	+	.	gene_id "YDL159W"; transcript_id "YDL159W_mRNA"; exon_number "1"; gene_source "sgd"; gene_biotype "protein_coding"; transcript_source "sgd"; transcript_biotype "protein_coding"; exon_id "YDL159W_mRNA-E1";
IV	sgd	CDS	172481	174025	.	+	0	gene_id "YDL159W"; transcript_id "YDL159W_mRNA"; exon_number "1"; gene_source "sgd"; gene_biotype "protein_coding"; transcript_source "sgd"; transcript_biotype "protein_coding"; protein_id "YDL159W";
IV	sgd	start_codon	172481	172483	.	+	0	gene_id "YDL159W"; transcript_id "YDL159W_mRNA"; exon_number "1"; gene_source "sgd"; gene_biotype "protein_coding"; transcript_source "sgd"; transcript_biotype "protein_coding";
IV	sgd	stop_codon	174026	174028	.	+	0	gene_id "YDL159W"; transcript_id "YDL159W_mRNA"; exon_number "1"; gene_source "sgd"; gene_biotype "protein_coding"; transcript_source "sgd"; transcript_biotype "protein_coding";
IV	sgd	gene	174232	174588	.	-	.	gene_id "YDL157C"; gene_source "sgd"; gene_biotype "protein_coding";
IV	sgd	transcript	174232	174588	.	-	.	gene_id "YDL157C"; transcript_id "YDL157C_mRNA"; gene_source "sgd"; gene_biotype "protein_coding"; transcript_source "sgd"; transcript_biotype "protein_coding";
IV	sgd	exon	174232	174588	.	-	.	gene_id "YDL157C"; transcript_id "YDL157C_mRNA"; exon_number "1"; gene_source "sgd"; gene_biotype "protein_coding"; transcript_source "sgd"; transcript_biotype "protein_coding"; exon_id "YDL157C_mRNA-E1";
IV	sgd	CDS	174235	174588	.	-	0	gene_id "YDL157C"; transcript_id "YDL157C_mRNA"; exon_number "1"; gene_source "sgd"; gene_biotype "protein_coding"; transcript_source "sgd"; transcript_biotype "protein_coding"; protein_id "YDL157C";
IV	sgd	start_codon	174586	174588	.	-	0	gene_id "YDL157C"; transcript_id "YDL157C_mRNA"; exon_number "1"; gene_source "sgd"; gene_biotype "protein_coding"; transcript_source "sgd"; transcript_biotype "protein_coding";
IV	sgd	stop_codon	174232	174234	.	-	0	gene_id "YDL157C"; transcript_id "YDL157C_mRNA"; exon_number "1"; gene_source "sgd"; gene_biotype "protein_coding"; transcript_source "sgd"; transcript_biotype "protein_coding";
IV	sgd	gene	174918	176486	.	+	.	gene_id "YDL156W"; gene_source "sgd"; gene_biotype "protein_coding";
IV	sgd	transcript	174918	176486	.	+	.	gene_id "YDL156W"; transcript_id "YDL156W_mRNA"; gene_source "sgd"; gene_biotype "protein_coding"; transcript_source "sgd"; transcript_biotype "protein_coding";
IV	sgd	exon	174918	176486	.	+	.	gene_id "YDL156W"; transcript_id "YDL156W_mRNA"; exon_number "1"; gene_source "sgd"; gene_biotype "protein_coding"; transcript_source "sgd"; transcript_biotype "protein_coding"; exon_id "YDL156W_mRNA-E1";
IV	sgd	CDS	174918	176483	.	+	0	gene_id "YDL156W"; transcript_id "YDL156W_mRNA"; exon_number "1"; gene_source "sgd"; gene_biotype "protein_coding"; transcript_source "sgd"; transcript_biotype "protein_coding"; protein_id "YDL156W";
IV	sgd	start_codon	174918	174920	.	+	0	gene_id "YDL156W"; transcript_id "YDL156W_mRNA"; exon_number "1"; gene_source "sgd"; gene_biotype "protein_coding"; transcript_source "sgd"; transcript_biotype "protein_coding";
IV	sgd	stop_codon	176484	176486	.	+	0	gene_id "YDL156W"; transcript_id "YDL156W_mRNA"; exon_number "1"; gene_source "sgd"; gene_biotype "protein_coding"; transcript_source "sgd"; transcript_biotype "protein_coding";
IV	sgd	gene	176618	178226	.	+	.	gene_id "YDL155W"; gene_source "sgd"; gene_biotype "protein_coding";
IV	sgd	transcript	176618	178226	.	+	.	gene_id "YDL155W"; transcript_id "YDL155W_mRNA"; gene_source "sgd"; gene_biotype "protein_coding"; transcript_source "sgd"; transcript_biotype "protein_coding";
IV	sgd	exon	176618	178226	.	+	.	gene_id "YDL155W"; transcript_id "YDL155W_mRNA"; exon_number "1"; gene_source "sgd"; gene_biotype "protein_coding"; transcript_source "sgd"; transcript_biotype "protein_coding"; exon_id "YDL155W_mRNA-E1";
IV	sgd	CDS	176773	178053	.	+	0	gene_id "YDL155W"; transcript_id "YDL155W_mRNA"; exon_number "1"; gene_source "sgd"; gene_biotype "protein_coding"; transcript_source "sgd"; transcript_biotype "protein_coding"; protein_id "YDL155W";
IV	sgd	start_codon	176773	176775	.	+	0	gene_id "YDL155W"; transcript_id "YDL155W_mRNA"; exon_number "1"; gene_source "sgd"; gene_biotype "protein_coding"; transcript_source "sgd"; transcript_biotype "protein_coding";
IV	sgd	stop_codon	178054	178056	.	+	0	gene_id "YDL155W"; transcript_id "YDL155W_mRNA"; exon_number "1"; gene_source "sgd"; gene_biotype "protein_coding"; transcript_source "sgd"; transcript_biotype "protein_coding";
IV	sgd	gene	178334	181039	.	+	.	gene_id "YDL154W"; gene_source "sgd"; gene_biotype "protein_coding";
IV	sgd	transcript	178334	181039	.	+	.	gene_id "YDL154W"; transcript_id "YDL154W_mRNA"; gene_source "sgd"; gene_biotype "protein_coding"; transcript_source "sgd"; transcript_biotype "protein_coding";
IV	sgd	exon	178334	181039	.	+	.	gene_id "YDL154W"; transcript_id "YDL154W_mRNA"; exon_number "1"; gene_source "sgd"; gene_biotype "protein_coding"; transcript_source "sgd"; transcript_biotype "protein_coding"; exon_id "YDL154W_mRNA-E1";
IV	sgd	CDS	178334	181036	.	+	0	gene_id "YDL154W"; transcript_id "YDL154W_mRNA"; exon_number "1"; gene_source "sgd"; gene_biotype "protein_coding"; transcript_source "sgd"; transcript_biotype "protein_coding"; protein_id "YDL154W";
IV	sgd	start_codon	178334	178336	.	+	0	gene_id "YDL154W"; transcript_id "YDL154W_mRNA"; exon_number "1"; gene_source "sgd"; gene_biotype "protein_coding"; transcript_source "sgd"; transcript_biotype "protein_coding";
IV	sgd	stop_codon	181037	181039	.	+	0	gene_id "YDL154W"; transcript_id "YDL154W_mRNA"; exon_number "1"; gene_source "sgd"; gene_biotype "protein_coding"; transcript_source "sgd"; transcript_biotype "protein_coding";
IV	sgd	gene	181045	183055	.	-	.	gene_id "YDL153C"; gene_name "SAS10"; gene_source "sgd"; gene_biotype "protein_coding";
IV	sgd	transcript	181045	183055	.	-	.	gene_id "YDL153C"; transcript_id "YDL153C_mRNA"; gene_name "SAS10"; gene_source "sgd"; gene_biotype "protein_coding"; transcript_source "sgd"; transcript_biotype "protein_coding";
IV	sgd	exon	181045	183055	.	-	.	gene_id "YDL153C"; transcript_id "YDL153C_mRNA"; exon_number "1"; gene_name "SAS10"; gene_source "sgd"; gene_biotype "protein_coding"; transcript_source "sgd"; transcript_biotype "protein_coding"; exon_id "YDL153C_mRNA-E1";
IV	sgd	CDS	181189	183018	.	-	0	gene_id "YDL153C"; transcript_id "YDL153C_mRNA"; exon_number "1"; gene_name "SAS10"; gene_source "sgd"; gene_biotype "protein_coding"; transcript_source "sgd"; transcript_biotype "protein_coding"; protein_id "YDL153C";
IV	sgd	start_codon	183016	183018	.	-	0	gene_id "YDL153C"; transcript_id "YDL153C_mRNA"; exon_number "1"; gene_name "SAS10"; gene_source "sgd"; gene_biotype "protein_coding"; transcript_source "sgd"; transcript_biotype "protein_coding";
IV	sgd	stop_codon	181186	181188	.	-	0	gene_id "YDL153C"; transcript_id "YDL153C_mRNA"; exon_number "1"; gene_name "SAS10"; gene_source "sgd"; gene_biotype "protein_coding"; transcript_source "sgd"; transcript_biotype "protein_coding";
IV	sgd	gene	183203	184611	.	+	.	gene_id "YDL150W"; gene_name "RPC53"; gene_source "sgd"; gene_biotype "protein_coding";
IV	sgd	transcript	183203	184611	.	+	.	gene_id "YDL150W"; transcript_id "YDL150W_mRNA"; gene_name "RPC53"; gene_source "sgd"; gene_biotype "protein_coding"; transcript_source "sgd"; transcript_biotype "protein_coding";
IV	sgd	exon	183203	184611	.	+	.	gene_id "YDL150W"; transcript_id "YDL150W_mRNA"; exon_number "1"; gene_name "RPC53"; gene_source "sgd"; gene_biotype "protein_coding"; transcript_source "sgd"; transcript_biotype "protein_coding"; exon_id "YDL150W_mRNA-E1";
IV	sgd	CDS	183343	184608	.	+	0	gene_id "YDL150W"; transcript_id "YDL150W_mRNA"; exon_number "1"; gene_name "RPC53"; gene_source "sgd"; gene_biotype "protein_coding"; transcript_source "sgd"; transcript_biotype "protein_coding"; protein_id "YDL150W";
IV	sgd	start_codon	183343	183345	.	+	0	gene_id "YDL150W"; transcript_id "YDL150W_mRNA"; exon_number "1"; gene_name "RPC53"; gene_source "sgd"; gene_biotype "protein_coding"; transcript_source "sgd"; transcript_biotype "protein_coding";
IV	sgd	stop_codon	184609	184611	.	+	0	gene_id "YDL150W"; transcript_id "YDL150W_mRNA"; exon_number "1"; gene_name "RPC53"; gene_source "sgd"; gene_biotype "protein_coding"; transcript_source "sgd"; transcript_biotype "protein_coding";
IV	sgd	gene	184925	187918	.	+	.	gene_id "YDL149W"; gene_name "ATG9"; gene_source "sgd"; gene_biotype "protein_coding";
IV	sgd	transcript	184925	187918	.	+	.	gene_id "YDL149W"; transcript_id "YDL149W_mRNA"; gene_name "ATG9"; gene_source "sgd"; gene_biotype "protein_coding"; transcript_source "sgd"; transcript_biotype "protein_coding";
IV	sgd	exon	184925	187918	.	+	.	gene_id "YDL149W"; transcript_id "YDL149W_mRNA"; exon_number "1"; gene_name "ATG9"; gene_source "sgd"; gene_biotype "protein_coding"; transcript_source "sgd"; transcript_biotype "protein_coding"; exon_id "YDL149W_mRNA-E1";
IV	sgd	CDS	184925	187915	.	+	0	gene_id "YDL149W"; transcript_id "YDL149W_mRNA"; exon_number "1"; gene_name "ATG9"; gene_source "sgd"; gene_biotype "protein_coding"; transcript_source "sgd"; transcript_biotype "protein_coding"; protein_id "YDL149W";
IV	sgd	start_codon	184925	184927	.	+	0	gene_id "YDL149W"; transcript_id "YDL149W_mRNA"; exon_number "1"; gene_name "ATG9"; gene_source "sgd"; gene_biotype "protein_coding"; transcript_source "sgd"; transcript_biotype "protein_coding";
IV	sgd	stop_codon	187916	187918	.	+	0	gene_id "YDL149W"; transcript_id "YDL149W_mRNA"; exon_number "1"; gene_name "ATG9"; gene_source "sgd"; gene_biotype "protein_coding"; transcript_source "sgd"; transcript_biotype "protein_coding";
IV	sgd	gene	187865	190616	.	-	.	gene_id "YDL148C"; gene_name "NOP14"; gene_source "sgd"; gene_biotype "protein_coding";
IV	sgd	transcript	187865	190616	.	-	.	gene_id "YDL148C"; transcript_id "YDL148C_mRNA"; gene_name "NOP14"; gene_source "sgd"; gene_biotype "protein_coding"; transcript_source "sgd"; transcript_biotype "protein_coding";
IV	sgd	exon	187865	190616	.	-	.	gene_id "YDL148C"; transcript_id "YDL148C_mRNA"; exon_number "1"; gene_name "NOP14"; gene_source "sgd"; gene_biotype "protein_coding"; transcript_source "sgd"; transcript_biotype "protein_coding"; exon_id "YDL148C_mRNA-E1";
IV	sgd	CDS	188157	190586	.	-	0	gene_id "YDL148C"; transcript_id "YDL148C_mRNA"; exon_number "1"; gene_name "NOP14"; gene_source "sgd"; gene_biotype "protein_coding"; transcript_source "sgd"; transcript_biotype "protein_coding"; protein_id "YDL148C";
IV	sgd	start_codon	190584	190586	.	-	0	gene_id "YDL148C"; transcript_id "YDL148C_mRNA"; exon_number "1"; gene_name "NOP14"; gene_source "sgd"; gene_biotype "protein_coding"; transcript_source "sgd"; transcript_biotype "protein_coding";
IV	sgd	stop_codon	188154	188156	.	-	0	gene_id "YDL148C"; transcript_id "YDL148C_mRNA"; exon_number "1"; gene_name "NOP14"; gene_source "sgd"; gene_biotype "protein_coding"; transcript_source "sgd"; transcript_biotype "protein_coding";
IV	sgd	gene	190835	192413	.	+	.	gene_id "YDL147W"; gene_name "RPN5"; gene_source "sgd"; gene_biotype "protein_coding";
IV	sgd	transcript	190835	192413	.	+	.	gene_id "YDL147W"; transcript_id "YDL147W_mRNA"; gene_name "RPN5"; gene_source "sgd"; gene_biotype "protein_coding"; transcript_source "sgd"; transcript_biotype "protein_coding";
IV	sgd	exon	190835	192413	.	+	.	gene_id "YDL147W"; transcript_id "YDL147W_mRNA"; exon_number "1"; gene_name "RPN5"; gene_source "sgd"; gene_biotype "protein_coding"; transcript_source "sgd"; transcript_biotype "protein_coding"; exon_id "YDL147W_mRNA-E1";
IV	sgd	CDS	190924	192258	.	+	0	gene_id "YDL147W"; transcript_id "YDL147W_mRNA"; exon_number "1"; gene_name "RPN5"; gene_source "sgd"; gene_biotype "protein_coding"; transcript_source "sgd"; transcript_biotype "protein_coding"; protein_id "YDL147W";
IV	sgd	start_codon	190924	190926	.	+	0	gene_id "YDL147W"; transcript_id "YDL147W_mRNA"; exon_number "1"; gene_name "RPN5"; gene_source "sgd"; gene_biotype "protein_coding"; transcript_source "sgd"; transcript_biotype "protein_coding";
IV	sgd	stop_codon	192259	192261	.	+	0	gene_id "YDL147W"; transcript_id "YDL147W_mRNA"; exon_number "1"; gene_name "RPN5"; gene_source "sgd"; gene_biotype "protein_coding"; transcript_source "sgd"; transcript_biotype "protein_coding";
IV	sgd	gene	192750	194225	.	+	.	gene_id "YDL146W"; gene_source "sgd"; gene_biotype "protein_coding";
IV	sgd	transcript	192750	194225	.	+	.	gene_id "YDL146W"; transcript_id "YDL146W_mRNA"; gene_source "sgd"; gene_biotype "protein_coding"; transcript_source "sgd"; transcript_biotype "protein_coding";
IV	sgd	exon	192750	194225	.	+	.	gene_id "YDL146W"; transcript_id "YDL146W_mRNA"; exon_number "1"; gene_source "sgd"; gene_biotype "protein_coding"; transcript_source "sgd"; transcript_biotype "protein_coding"; exon_id "YDL146W_mRNA-E1";
IV	sgd	CDS	192750	194222	.	+	0	gene_id "YDL146W"; transcript_id "YDL146W_mRNA"; exon_number "1"; gene_source "sgd"; gene_biotype "protein_coding"; transcript_source "sgd"; transcript_biotype "protein_coding"; protein_id "YDL146W";
IV	sgd	start_codon	192750	192752	.	+	0	gene_id "YDL146W"; transcript_id "YDL146W_mRNA"; exon_number "1"; gene_source "sgd"; gene_biotype "protein_coding"; transcript_source "sgd"; transcript_biotype "protein_coding";
IV	sgd	stop_codon	194223	194225	.	+	0	gene_id "YDL146W"; transcript_id "YDL146W_mRNA"; exon_number "1"; gene_source "sgd"; gene_biotype "protein_coding"; transcript_source "sgd"; transcript_biotype "protein_coding";
IV	sgd	gene	194571	198176	.	-	.	gene_id "YDL145C"; gene_name "COP1"; gene_source "sgd"; gene_biotype "protein_coding";
IV	sgd	transcript	194571	198176	.	-	.	gene_id "YDL145C"; transcript_id "YDL145C_mRNA"; gene_name "COP1"; gene_source "sgd"; gene_biotype "protein_coding"; transcript_source "sgd"; transcript_biotype "protein_coding";
IV	sgd	exon	194571	198176	.	-	.	gene_id "YDL145C"; transcript_id "YDL145C_mRNA"; exon_number "1"; gene_name "COP1"; gene_source "sgd"; gene_biotype "protein_coding"; transcript_source "sgd"; transcript_biotype "protein_coding"; exon_id "YDL145C_mRNA-E1";
IV	sgd	CDS	194574	198176	.	-	0	gene_id "YDL145C"; transcript_id "YDL145C_mRNA"; exon_number "1"; gene_name "COP1"; gene_source "sgd"; gene_biotype "protein_coding"; transcript_source "sgd"; transcript_biotype "protein_coding"; protein_id "YDL145C";
IV	sgd	start_codon	198174	198176	.	-	0	gene_id "YDL145C"; transcript_id "YDL145C_mRNA"; exon_number "1"; gene_name "COP1"; gene_source "sgd"; gene_biotype "protein_coding"; transcript_source "sgd"; transcript_biotype "protein_coding";
IV	sgd	stop_codon	194571	194573	.	-	0	gene_id "YDL145C"; transcript_id "YDL145C_mRNA"; exon_number "1"; gene_name "COP1"; gene_source "sgd"; gene_biotype "protein_coding"; transcript_source "sgd"; transcript_biotype "protein_coding";
IV	sgd	gene	198570	199785	.	-	.	gene_id "YDL144C"; gene_source "sgd"; gene_biotype "protein_coding";
IV	sgd	transcript	198570	199785	.	-	.	gene_id "YDL144C"; transcript_id "YDL144C_mRNA"; gene_source "sgd"; gene_biotype "protein_coding"; transcript_source "sgd"; transcript_biotype "protein_coding";
IV	sgd	exon	198570	199785	.	-	.	gene_id "YDL144C"; transcript_id "YDL144C_mRNA"; exon_number "1"; gene_source "sgd"; gene_biotype "protein_coding"; transcript_source "sgd"; transcript_biotype "protein_coding"; exon_id "YDL144C_mRNA-E1";
IV	sgd	CDS	198665	199732	.	-	0	gene_id "YDL144C"; transcript_id "YDL144C_mRNA"; exon_number "1"; gene_source "sgd"; gene_biotype "protein_coding"; transcript_source "sgd"; transcript_biotype "protein_coding"; protein_id "YDL144C";
IV	sgd	start_codon	199730	199732	.	-	0	gene_id "YDL144C"; transcript_id "YDL144C_mRNA"; exon_number "1"; gene_source "sgd"; gene_biotype "protein_coding"; transcript_source "sgd"; transcript_biotype "protein_coding";
IV	sgd	stop_codon	198662	198664	.	-	0	gene_id "YDL144C"; transcript_id "YDL144C_mRNA"; exon_number "1"; gene_source "sgd"; gene_biotype "protein_coding"; transcript_source "sgd"; transcript_biotype "protein_coding";
IV	sgd	gene	199939	201842	.	+	.	gene_id "YDL143W"; gene_name "CCT4"; gene_source "sgd"; gene_biotype "protein_coding";
IV	sgd	transcript	199939	201842	.	+	.	gene_id "YDL143W"; transcript_id "YDL143W_mRNA"; gene_name "CCT4"; gene_source "sgd"; gene_biotype "protein_coding"; transcript_source "sgd"; transcript_biotype "protein_coding";
IV	sgd	exon	199939	201842	.	+	.	gene_id "YDL143W"; transcript_id "YDL143W_mRNA"; exon_number "1"; gene_name "CCT4"; gene_source "sgd"; gene_biotype "protein_coding"; transcript_source "sgd"; transcript_biotype "protein_coding"; exon_id "YDL143W_mRNA-E1";
IV	sgd	CDS	199996	201579	.	+	0	gene_id "YDL143W"; transcript_id "YDL143W_mRNA"; exon_number "1"; gene_name "CCT4"; gene_source "sgd"; gene_biotype "protein_coding"; transcript_source "sgd"; transcript_biotype "protein_coding"; protein_id "YDL143W";
IV	sgd	start_codon	199996	199998	.	+	0	gene_id "YDL143W"; transcript_id "YDL143W_mRNA"; exon_number "1"; gene_name "CCT4"; gene_source "sgd"; gene_biotype "protein_coding"; transcript_source "sgd"; transcript_biotype "protein_coding";
IV	sgd	stop_codon	201580	201582	.	+	0	gene_id "YDL143W"; transcript_id "YDL143W_mRNA"; exon_number "1"; gene_name "CCT4"; gene_source "sgd"; gene_biotype "protein_coding"; transcript_source "sgd"; transcript_biotype "protein_coding";
IV	sgd	gene	201592	202649	.	-	.	gene_id "YDL142C"; gene_name "CRD1"; gene_source "sgd"; gene_biotype "protein_coding";
IV	sgd	transcript	201592	202649	.	-	.	gene_id "YDL142C"; transcript_id "YDL142C_mRNA"; gene_name "CRD1"; gene_source "sgd"; gene_biotype "protein_coding"; transcript_source "sgd"; transcript_biotype "protein_coding";
IV	sgd	exon	201592	202649	.	-	.	gene_id "YDL142C"; transcript_id "YDL142C_mRNA"; exon_number "1"; gene_name "CRD1"; gene_source "sgd"; gene_biotype "protein_coding"; transcript_source "sgd"; transcript_biotype "protein_coding"; exon_id "YDL142C_mRNA-E1";
IV	sgd	CDS	201722	202570	.	-	0	gene_id "YDL142C"; transcript_id "YDL142C_mRNA"; exon_number "1"; gene_name "CRD1"; gene_source "sgd"; gene_biotype "protein_coding"; transcript_source "sgd"; transcript_biotype "protein_coding"; protein_id "YDL142C";
IV	sgd	start_codon	202568	202570	.	-	0	gene_id "YDL142C"; transcript_id "YDL142C_mRNA"; exon_number "1"; gene_name "CRD1"; gene_source "sgd"; gene_biotype "protein_coding"; transcript_source "sgd"; transcript_biotype "protein_coding";
IV	sgd	stop_codon	201719	201721	.	-	0	gene_id "YDL142C"; transcript_id "YDL142C_mRNA"; exon_number "1"; gene_name "CRD1"; gene_source "sgd"; gene_biotype "protein_coding"; transcript_source "sgd"; transcript_biotype "protein_coding";
IV	sgd	gene	202800	205380	.	+	.	gene_id "YDL141W"; gene_name "BPL1"; gene_source "sgd"; gene_biotype "protein_coding";
IV	sgd	transcript	202800	205380	.	+	.	gene_id "YDL141W"; transcript_id "YDL141W_mRNA"; gene_name "BPL1"; gene_source "sgd"; gene_biotype "protein_coding"; transcript_source "sgd"; transcript_biotype "protein_coding";
IV	sgd	exon	202800	205380	.	+	.	gene_id "YDL141W"; transcript_id "YDL141W_mRNA"; exon_number "1"; gene_name "BPL1"; gene_source "sgd"; gene_biotype "protein_coding"; transcript_source "sgd"; transcript_biotype "protein_coding"; exon_id "YDL141W_mRNA-E1";
IV	sgd	CDS	203039	205108	.	+	0	gene_id "YDL141W"; transcript_id "YDL141W_mRNA"; exon_number "1"; gene_name "BPL1"; gene_source "sgd"; gene_biotype "protein_coding"; transcript_source "sgd"; transcript_biotype "protein_coding"; protein_id "YDL141W";
IV	sgd	start_codon	203039	203041	.	+	0	gene_id "YDL141W"; transcript_id "YDL141W_mRNA"; exon_number "1"; gene_name "BPL1"; gene_source "sgd"; gene_biotype "protein_coding"; transcript_source "sgd"; transcript_biotype "protein_coding";
IV	sgd	stop_codon	205109	205111	.	+	0	gene_id "YDL141W"; transcript_id "YDL141W_mRNA"; exon_number "1"; gene_name "BPL1"; gene_source "sgd"; gene_biotype "protein_coding"; transcript_source "sgd"; transcript_biotype "protein_coding";
IV	sgd	gene	205260	210561	.	-	.	gene_id "YDL140C"; gene_name "RPO21"; gene_source "sgd"; gene_biotype "protein_coding";
IV	sgd	transcript	205260	210561	.	-	.	gene_id "YDL140C"; transcript_id "YDL140C_mRNA"; gene_name "RPO21"; gene_source "sgd"; gene_biotype "protein_coding"; transcript_source "sgd"; transcript_biotype "protein_coding";
IV	sgd	exon	205260	210561	.	-	.	gene_id "YDL140C"; transcript_id "YDL140C_mRNA"; exon_number "1"; gene_name "RPO21"; gene_source "sgd"; gene_biotype "protein_coding"; transcript_source "sgd"; transcript_biotype "protein_coding"; exon_id "YDL140C_mRNA-E1";
IV	sgd	CDS	205363	210561	.	-	0	gene_id "YDL140C"; transcript_id "YDL140C_mRNA"; exon_number "1"; gene_name "RPO21"; gene_source "sgd"; gene_biotype "protein_coding"; transcript_source "sgd"; transcript_biotype "protein_coding"; protein_id "YDL140C";
IV	sgd	start_codon	210559	210561	.	-	0	gene_id "YDL140C"; transcript_id "YDL140C_mRNA"; exon_number "1"; gene_name "RPO21"; gene_source "sgd"; gene_biotype "protein_coding"; transcript_source "sgd"; transcript_biotype "protein_coding";
IV	sgd	stop_codon	205360	205362	.	-	0	gene_id "YDL140C"; transcript_id "YDL140C_mRNA"; exon_number "1"; gene_name "RPO21"; gene_source "sgd"; gene_biotype "protein_coding"; transcript_source "sgd"; transcript_biotype "protein_coding";
IV	sgd	gene	211375	212046	.	-	.	gene_id "YDL139C"; gene_source "sgd"; gene_biotype "protein_coding";
IV	sgd	transcript	211375	212046	.	-	.	gene_id "YDL139C"; transcript_id "YDL139C_mRNA"; gene_source "sgd"; gene_biotype "protein_coding"; transcript_source "sgd"; transcript_biotype "protein_coding";
IV	sgd	exon	211375	212046	.	-	.	gene_id "YDL139C"; transcript_id "YDL139C_mRNA"; exon_number "1"; gene_source "sgd"; gene_biotype "protein_coding"; transcript_source "sgd"; transcript_biotype "protein_coding"; exon_id "YDL139C_mRNA-E1";
IV	sgd	CDS	211378	212046	.	-	0	gene_id "YDL139C"; transcript_id "YDL139C_mRNA"; exon_number "1"; gene_source "sgd"; gene_biotype "protein_coding"; transcript_source "sgd"; transcript_biotype "protein_coding"; protein_id "YDL139C";
IV	sgd	start_codon	212044	212046	.	-	0	gene_id "YDL139C"; transcript_id "YDL139C_mRNA"; exon_number "1"; gene_source "sgd"; gene_biotype "protein_coding"; transcript_source "sgd"; transcript_biotype "protein_coding";
IV	sgd	stop_codon	211375	211377	.	-	0	gene_id "YDL139C"; transcript_id "YDL139C_mRNA"; exon_number "1"; gene_source "sgd"; gene_biotype "protein_coding"; transcript_source "sgd"; transcript_biotype "protein_coding";
IV	sgd	gene	213351	215642	.	+	.	gene_id "YDL138W"; gene_source "sgd"; gene_biotype "protein_coding";
IV	sgd	transcript	213351	215642	.	+	.	gene_id "YDL138W"; transcript_id "YDL138W_mRNA"; gene_source "sgd"; gene_biotype "protein_coding"; transcript_source "sgd"; transcript_biotype "protein_coding";
IV	sgd	exon	213351	215642	.	+	.	gene_id "YDL138W"; transcript_id "YDL138W_mRNA"; exon_number "1"; gene_source "sgd"; gene_biotype "protein_coding"; transcript_source "sgd"; transcript_biotype "protein_coding"; exon_id "YDL138W_mRNA-E1";
IV	sgd	CDS	213351	215639	.	+	0	gene_id "YDL138W"; transcript_id "YDL138W_mRNA"; exon_number "1"; gene_source "sgd"; gene_biotype "protein_coding"; transcript_source "sgd"; transcript_biotype "protein_coding"; protein_id "YDL138W";
IV	sgd	start_codon	213351	213353	.	+	0	gene_id "YDL138W"; transcript_id "YDL138W_mRNA"; exon_number "1"; gene_source "sgd"; gene_biotype "protein_coding"; transcript_source "sgd"; transcript_biotype "protein_coding";
IV	sgd	stop_codon	215640	215642	.	+	0	gene_id "YDL138W"; transcript_id "YDL138W_mRNA"; exon_number "1"; gene_source "sgd"; gene_biotype "protein_coding"; transcript_source "sgd"; transcript_biotype "protein_coding";
IV	sgd	gene	216009	217288	.	+	.	gene_id "YDL137W"; gene_source "sgd"; gene_biotype "protein_coding";
IV	sgd	transcript	216009	217288	.	+	.	gene_id "YDL137W"; transcript_id "YDL137W_mRNA"; gene_source "sgd"; gene_biotype "protein_coding"; transcript_source "sgd"; transcript_biotype "protein_coding";
IV	sgd	exon	216009	217288	.	+	.	gene_id "YDL137W"; transcript_id "YDL137W_mRNA"; exon_number "1"; gene_source "sgd"; gene_biotype "protein_coding"; transcript_source "sgd"; transcript_biotype "protein_coding"; exon_id "YDL137W_mRNA-E1";
IV	sgd	CDS	216529	217071	.	+	0	gene_id "YDL137W"; transcript_id "YDL137W_mRNA"; exon_number "1"; gene_source "sgd"; gene_biotype "protein_coding"; transcript_source "sgd"; transcript_biotype "protein_coding"; protein_id "YDL137W";
IV	sgd	start_codon	216529	216531	.	+	0	gene_id "YDL137W"; transcript_id "YDL137W_mRNA"; exon_number "1"; gene_source "sgd"; gene_biotype "protein_coding"; transcript_source "sgd"; transcript_biotype "protein_coding";
IV	sgd	stop_codon	217072	217074	.	+	0	gene_id "YDL137W"; transcript_id "YDL137W_mRNA"; exon_number "1"; gene_source "sgd"; gene_biotype "protein_coding"; transcript_source "sgd"; transcript_biotype "protein_coding";
IV	sgd	gene	217535	218512	.	+	.	gene_id "YDL136W"; gene_name "RPL35B"; gene_source "sgd"; gene_biotype "protein_coding";
IV	sgd	transcript	217535	218512	.	+	.	gene_id "YDL136W"; transcript_id "YDL136W_mRNA"; gene_name "RPL35B"; gene_source "sgd"; gene_biotype "protein_coding"; transcript_source "sgd"; transcript_biotype "protein_coding";
IV	sgd	exon	217535	217602	.	+	.	gene_id "YDL136W"; transcript_id "YDL136W_mRNA"; exon_number "1"; gene_name "RPL35B"; gene_source "sgd"; gene_biotype "protein_coding"; transcript_source "sgd"; transcript_biotype "protein_coding"; exon_id "YDL136W_mRNA-E1";
IV	sgd	CDS	217600	217602	.	+	0	gene_id "YDL136W"; transcript_id "YDL136W_mRNA"; exon_number "1"; gene_name "RPL35B"; gene_source "sgd"; gene_biotype "protein_coding"; transcript_source "sgd"; transcript_biotype "protein_coding"; protein_id "YDL136W";
IV	sgd	start_codon	217600	217602	.	+	0	gene_id "YDL136W"; transcript_id "YDL136W_mRNA"; exon_number "1"; gene_name "RPL35B"; gene_source "sgd"; gene_biotype "protein_coding"; transcript_source "sgd"; transcript_biotype "protein_coding";
IV	sgd	exon	218008	218512	.	+	.	gene_id "YDL136W"; transcript_id "YDL136W_mRNA"; exon_number "2"; gene_name "RPL35B"; gene_source "sgd"; gene_biotype "protein_coding"; transcript_source "sgd"; transcript_biotype "protein_coding"; exon_id "YDL136W_mRNA-E2";
IV	sgd	CDS	218008	218364	.	+	0	gene_id "YDL136W"; transcript_id "YDL136W_mRNA"; exon_number "2"; gene_name "RPL35B"; gene_source "sgd"; gene_biotype "protein_coding"; transcript_source "sgd"; transcript_biotype "protein_coding"; protein_id "YDL136W";
IV	sgd	stop_codon	218365	218367	.	+	0	gene_id "YDL136W"; transcript_id "YDL136W_mRNA"; exon_number "2"; gene_name "RPL35B"; gene_source "sgd"; gene_biotype "protein_coding"; transcript_source "sgd"; transcript_biotype "protein_coding";
IV	sgd	gene	218371	219333	.	-	.	gene_id "YDL135C"; gene_source "sgd"; gene_biotype "protein_coding";
IV	sgd	transcript	218371	219333	.	-	.	gene_id "YDL135C"; transcript_id "YDL135C_mRNA"; gene_source "sgd"; gene_biotype "protein_coding"; transcript_source "sgd"; transcript_biotype "protein_coding";
IV	sgd	exon	218371	219333	.	-	.	gene_id "YDL135C"; transcript_id "YDL135C_mRNA"; exon_number "1"; gene_source "sgd"; gene_biotype "protein_coding"; transcript_source "sgd"; transcript_biotype "protein_coding"; exon_id "YDL135C_mRNA-E1";
IV	sgd	CDS	218683	219288	.	-	0	gene_id "YDL135C"; transcript_id "YDL135C_mRNA"; exon_number "1"; gene_source "sgd"; gene_biotype "protein_coding"; transcript_source "sgd"; transcript_biotype "protein_coding"; protein_id "YDL135C";
IV	sgd	start_codon	219286	219288	.	-	0	gene_id "YDL135C"; transcript_id "YDL135C_mRNA"; exon_number "1"; gene_source "sgd"; gene_biotype "protein_coding"; transcript_source "sgd"; transcript_biotype "protein_coding";
IV	sgd	stop_codon	218680	218682	.	-	0	gene_id "YDL135C"; transcript_id "YDL135C_mRNA"; exon_number "1"; gene_source "sgd"; gene_biotype "protein_coding"; transcript_source "sgd"; transcript_biotype "protein_coding";
IV	sgd	gene	219544	221305	.	-	.	gene_id "YDL134C"; gene_name "PPH21"; gene_source "sgd"; gene_biotype "protein_coding";
IV	sgd	transcript	219544	221305	.	-	.	gene_id "YDL134C"; transcript_id "YDL134C_mRNA"; gene_name "PPH21"; gene_source "sgd"; gene_biotype "protein_coding"; transcript_source "sgd"; transcript_biotype "protein_coding";
IV	sgd	exon	219544	221305	.	-	.	gene_id "YDL134C"; transcript_id "YDL134C_mRNA"; exon_number "1"; gene_name "PPH21"; gene_source "sgd"; gene_biotype "protein_coding"; transcript_source "sgd"; transcript_biotype "protein_coding"; exon_id "YDL134C_mRNA-E1";
IV	sgd	CDS	219665	220771	.	-	0	gene_id "YDL134C"; transcript_id "YDL134C_mRNA"; exon_number "1"; gene_name "PPH21"; gene_source "sgd"; gene_biotype "protein_coding"; transcript_source "sgd"; transcript_biotype "protein_coding"; protein_id "YDL134C";
IV	sgd	start_codon	220769	220771	.	-	0	gene_id "YDL134C"; transcript_id "YDL134C_mRNA"; exon_number "1"; gene_name "PPH21"; gene_source "sgd"; gene_biotype "protein_coding"; transcript_source "sgd"; transcript_biotype "protein_coding";
IV	sgd	stop_codon	219662	219664	.	-	0	gene_id "YDL134C"; transcript_id "YDL134C_mRNA"; exon_number "1"; gene_name "PPH21"; gene_source "sgd"; gene_biotype "protein_coding"; transcript_source "sgd"; transcript_biotype "protein_coding";
IV	sgd	gene	221493	221882	.	-	.	gene_id "YDL133C-A"; gene_name "RPL41B"; gene_source "sgd"; gene_biotype "protein_coding";
IV	sgd	transcript	221493	221882	.	-	.	gene_id "YDL133C-A"; transcript_id "YDL133C-A_mRNA"; gene_name "RPL41B"; gene_source "sgd"; gene_biotype "protein_coding"; transcript_source "sgd"; transcript_biotype "protein_coding";
IV	sgd	exon	221493	221882	.	-	.	gene_id "YDL133C-A"; transcript_id "YDL133C-A_mRNA"; exon_number "1"; gene_name "RPL41B"; gene_source "sgd"; gene_biotype "protein_coding"; transcript_source "sgd"; transcript_biotype "protein_coding"; exon_id "YDL133C-A_mRNA-E1";
IV	sgd	CDS	221727	221801	.	-	0	gene_id "YDL133C-A"; transcript_id "YDL133C-A_mRNA"; exon_number "1"; gene_name "RPL41B"; gene_source "sgd"; gene_biotype "protein_coding"; transcript_source "sgd"; transcript_biotype "protein_coding"; protein_id "YDL133C-A";
IV	sgd	start_codon	221799	221801	.	-	0	gene_id "YDL133C-A"; transcript_id "YDL133C-A_mRNA"; exon_number "1"; gene_name "RPL41B"; gene_source "sgd"; gene_biotype "protein_coding"; transcript_source "sgd"; transcript_biotype "protein_coding";
IV	sgd	stop_codon	221724	221726	.	-	0	gene_id "YDL133C-A"; transcript_id "YDL133C-A_mRNA"; exon_number "1"; gene_name "RPL41B"; gene_source "sgd"; gene_biotype "protein_coding"; transcript_source "sgd"; transcript_biotype "protein_coding";
IV	sgd	gene	222271	223847	.	+	.	gene_id "YDL133W"; gene_source "sgd"; gene_biotype "protein_coding";
IV	sgd	transcript	222271	223847	.	+	.	gene_id "YDL133W"; transcript_id "YDL133W_mRNA"; gene_source "sgd"; gene_biotype "protein_coding"; transcript_source "sgd"; transcript_biotype "protein_coding";
IV	sgd	exon	222271	223847	.	+	.	gene_id "YDL133W"; transcript_id "YDL133W_mRNA"; exon_number "1"; gene_source "sgd"; gene_biotype "protein_coding"; transcript_source "sgd"; transcript_biotype "protein_coding"; exon_id "YDL133W_mRNA-E1";
IV	sgd	CDS	222427	223737	.	+	0	gene_id "YDL133W"; transcript_id "YDL133W_mRNA"; exon_number "1"; gene_source "sgd"; gene_biotype "protein_coding"; transcript_source "sgd"; transcript_biotype "protein_coding"; protein_id "YDL133W";
IV	sgd	start_codon	222427	222429	.	+	0	gene_id "YDL133W"; transcript_id "YDL133W_mRNA"; exon_number "1"; gene_source "sgd"; gene_biotype "protein_coding"; transcript_source "sgd"; transcript_biotype "protein_coding";
IV	sgd	stop_codon	223738	223740	.	+	0	gene_id "YDL133W"; transcript_id "YDL133W_mRNA"; exon_number "1"; gene_source "sgd"; gene_biotype "protein_coding"; transcript_source "sgd"; transcript_biotype "protein_coding";
IV	sgd	gene	224304	226751	.	+	.	gene_id "YDL132W"; gene_source "sgd"; gene_biotype "protein_coding";
IV	sgd	transcript	224304	226751	.	+	.	gene_id "YDL132W"; transcript_id "YDL132W_mRNA"; gene_source "sgd"; gene_biotype "protein_coding"; transcript_source "sgd"; transcript_biotype "protein_coding";
IV	sgd	exon	224304	226751	.	+	.	gene_id "YDL132W"; transcript_id "YDL132W_mRNA"; exon_number "1"; gene_source "sgd"; gene_biotype "protein_coding"; transcript_source "sgd"; transcript_biotype "protein_coding"; exon_id "YDL132W_mRNA-E1";
IV	sgd	CDS	224304	226748	.	+	0	gene_id "YDL132W"; transcript_id "YDL132W_mRNA"; exon_number "1"; gene_source "sgd"; gene_biotype "protein_coding"; transcript_source "sgd"; transcript_biotype "protein_coding"; protein_id "YDL132W";
IV	sgd	start_codon	224304	224306	.	+	0	gene_id "YDL132W"; transcript_id "YDL132W_mRNA"; exon_number "1"; gene_source "sgd"; gene_biotype "protein_coding"; transcript_source "sgd"; transcript_biotype "protein_coding";
IV	sgd	stop_codon	226749	226751	.	+	0	gene_id "YDL132W"; transcript_id "YDL132W_mRNA"; exon_number "1"; gene_source "sgd"; gene_biotype "protein_coding"; transcript_source "sgd"; transcript_biotype "protein_coding";
IV	sgd	gene	227288	228849	.	+	.	gene_id "YDL131W"; gene_source "sgd"; gene_biotype "protein_coding";
IV	sgd	transcript	227288	228849	.	+	.	gene_id "YDL131W"; transcript_id "YDL131W_mRNA"; gene_source "sgd"; gene_biotype "protein_coding"; transcript_source "sgd"; transcript_biotype "protein_coding";
IV	sgd	exon	227288	228849	.	+	.	gene_id "YDL131W"; transcript_id "YDL131W_mRNA"; exon_number "1"; gene_source "sgd"; gene_biotype "protein_coding"; transcript_source "sgd"; transcript_biotype "protein_coding"; exon_id "YDL131W_mRNA-E1";
IV	sgd	CDS	227393	228712	.	+	0	gene_id "YDL131W"; transcript_id "YDL131W_mRNA"; exon_number "1"; gene_source "sgd"; gene_biotype "protein_coding"; transcript_source "sgd"; transcript_biotype "protein_coding"; protein_id "YDL131W";
IV	sgd	start_codon	227393	227395	.	+	0	gene_id "YDL131W"; transcript_id "YDL131W_mRNA"; exon_number "1"; gene_source "sgd"; gene_biotype "protein_coding"; transcript_source "sgd"; transcript_biotype "protein_coding";
IV	sgd	stop_codon	228713	228715	.	+	0	gene_id "YDL131W"; transcript_id "YDL131W_mRNA"; exon_number "1"; gene_source "sgd"; gene_biotype "protein_coding"; transcript_source "sgd"; transcript_biotype "protein_coding";
IV	sgd	gene	229095	229617	.	+	.	gene_id "YDL130W-A"; gene_name "STF1"; gene_source "sgd"; gene_biotype "protein_coding";
IV	sgd	transcript	229095	229617	.	+	.	gene_id "YDL130W-A"; transcript_id "YDL130W-A_mRNA"; gene_name "STF1"; gene_source "sgd"; gene_biotype "protein_coding"; transcript_source "sgd"; transcript_biotype "protein_coding";
IV	sgd	exon	229095	229617	.	+	.	gene_id "YDL130W-A"; transcript_id "YDL130W-A_mRNA"; exon_number "1"; gene_name "STF1"; gene_source "sgd"; gene_biotype "protein_coding"; transcript_source "sgd"; transcript_biotype "protein_coding"; exon_id "YDL130W-A_mRNA-E1";
IV	sgd	CDS	229171	229428	.	+	0	gene_id "YDL130W-A"; transcript_id "YDL130W-A_mRNA"; exon_number "1"; gene_name "STF1"; gene_source "sgd"; gene_biotype "protein_coding"; transcript_source "sgd"; transcript_biotype "protein_coding"; protein_id "YDL130W-A";
IV	sgd	start_codon	229171	229173	.	+	0	gene_id "YDL130W-A"; transcript_id "YDL130W-A_mRNA"; exon_number "1"; gene_name "STF1"; gene_source "sgd"; gene_biotype "protein_coding"; transcript_source "sgd"; transcript_biotype "protein_coding";
IV	sgd	stop_codon	229429	229431	.	+	0	gene_id "YDL130W-A"; transcript_id "YDL130W-A_mRNA"; exon_number "1"; gene_name "STF1"; gene_source "sgd"; gene_biotype "protein_coding"; transcript_source "sgd"; transcript_biotype "protein_coding";
IV	sgd	gene	229906	230663	.	+	.	gene_id "YDL130W"; gene_name "RPP1B"; gene_source "sgd"; gene_biotype "protein_coding";
IV	sgd	transcript	229906	230663	.	+	.	gene_id "YDL130W"; transcript_id "YDL130W_mRNA"; gene_name "RPP1B"; gene_source "sgd"; gene_biotype "protein_coding"; transcript_source "sgd"; transcript_biotype "protein_coding";
IV	sgd	exon	229906	230019	.	+	.	gene_id "YDL130W"; transcript_id "YDL130W_mRNA"; exon_number "1"; gene_name "RPP1B"; gene_source "sgd"; gene_biotype "protein_coding"; transcript_source "sgd"; transcript_biotype "protein_coding"; exon_id "YDL130W_mRNA-E1";
IV	sgd	CDS	229906	230019	.	+	0	gene_id "YDL130W"; transcript_id "YDL130W_mRNA"; exon_number "1"; gene_name "RPP1B"; gene_source "sgd"; gene_biotype "protein_coding"; transcript_source "sgd"; transcript_biotype "protein_coding"; protein_id "YDL130W";
IV	sgd	start_codon	229906	229908	.	+	0	gene_id "YDL130W"; transcript_id "YDL130W_mRNA"; exon_number "1"; gene_name "RPP1B"; gene_source "sgd"; gene_biotype "protein_coding"; transcript_source "sgd"; transcript_biotype "protein_coding";
IV	sgd	exon	230321	230663	.	+	.	gene_id "YDL130W"; transcript_id "YDL130W_mRNA"; exon_number "2"; gene_name "RPP1B"; gene_source "sgd"; gene_biotype "protein_coding"; transcript_source "sgd"; transcript_biotype "protein_coding"; exon_id "YDL130W_mRNA-E2";
IV	sgd	CDS	230321	230524	.	+	0	gene_id "YDL130W"; transcript_id "YDL130W_mRNA"; exon_number "2"; gene_name "RPP1B"; gene_source "sgd"; gene_biotype "protein_coding"; transcript_source "sgd"; transcript_biotype "protein_coding"; protein_id "YDL130W";
IV	sgd	stop_codon	230525	230527	.	+	0	gene_id "YDL130W"; transcript_id "YDL130W_mRNA"; exon_number "2"; gene_name "RPP1B"; gene_source "sgd"; gene_biotype "protein_coding"; transcript_source "sgd"; transcript_biotype "protein_coding";
IV	sgd	gene	231024	231899	.	+	.	gene_id "YDL129W"; gene_source "sgd"; gene_biotype "protein_coding";
IV	sgd	transcript	231024	231899	.	+	.	gene_id "YDL129W"; transcript_id "YDL129W_mRNA"; gene_source "sgd"; gene_biotype "protein_coding"; transcript_source "sgd"; transcript_biotype "protein_coding";
IV	sgd	exon	231024	231899	.	+	.	gene_id "YDL129W"; transcript_id "YDL129W_mRNA"; exon_number "1"; gene_source "sgd"; gene_biotype "protein_coding"; transcript_source "sgd"; transcript_biotype "protein_coding"; exon_id "YDL129W_mRNA-E1";
IV	sgd	CDS	231024	231896	.	+	0	gene_id "YDL129W"; transcript_id "YDL129W_mRNA"; exon_number "1"; gene_source "sgd"; gene_biotype "protein_coding"; transcript_source "sgd"; transcript_biotype "protein_coding"; protein_id "YDL129W";
IV	sgd	start_codon	231024	231026	.	+	0	gene_id "YDL129W"; transcript_id "YDL129W_mRNA"; exon_number "1"; gene_source "sgd"; gene_biotype "protein_coding"; transcript_source "sgd"; transcript_biotype "protein_coding";
IV	sgd	stop_codon	231897	231899	.	+	0	gene_id "YDL129W"; transcript_id "YDL129W_mRNA"; exon_number "1"; gene_source "sgd"; gene_biotype "protein_coding"; transcript_source "sgd"; transcript_biotype "protein_coding";
IV	sgd	gene	232536	234079	.	+	.	gene_id "YDL128W"; gene_name "VCX1"; gene_source "sgd"; gene_biotype "protein_coding";
IV	sgd	transcript	232536	234079	.	+	.	gene_id "YDL128W"; transcript_id "YDL128W_mRNA"; gene_name "VCX1"; gene_source "sgd"; gene_biotype "protein_coding"; transcript_source "sgd"; transcript_biotype "protein_coding";
IV	sgd	exon	232536	234079	.	+	.	gene_id "YDL128W"; transcript_id "YDL128W_mRNA"; exon_number "1"; gene_name "VCX1"; gene_source "sgd"; gene_biotype "protein_coding"; transcript_source "sgd"; transcript_biotype "protein_coding"; exon_id "YDL128W_mRNA-E1";
IV	sgd	CDS	232652	233884	.	+	0	gene_id "YDL128W"; transcript_id "YDL128W_mRNA"; exon_number "1"; gene_name "VCX1"; gene_source "sgd"; gene_biotype "protein_coding"; transcript_source "sgd"; transcript_biotype "protein_coding"; protein_id "YDL128W";
IV	sgd	start_codon	232652	232654	.	+	0	gene_id "YDL128W"; transcript_id "YDL128W_mRNA"; exon_number "1"; gene_name "VCX1"; gene_source "sgd"; gene_biotype "protein_coding"; transcript_source "sgd"; transcript_biotype "protein_coding";
IV	sgd	stop_codon	233885	233887	.	+	0	gene_id "YDL128W"; transcript_id "YDL128W_mRNA"; exon_number "1"; gene_name "VCX1"; gene_source "sgd"; gene_biotype "protein_coding"; transcript_source "sgd"; transcript_biotype "protein_coding";
IV	sgd	gene	234927	235853	.	+	.	gene_id "YDL127W"; gene_name "PCL2"; gene_source "sgd"; gene_biotype "protein_coding";
IV	sgd	transcript	234927	235853	.	+	.	gene_id "YDL127W"; transcript_id "YDL127W_mRNA"; gene_name "PCL2"; gene_source "sgd"; gene_biotype "protein_coding"; transcript_source "sgd"; transcript_biotype "protein_coding";
IV	sgd	exon	234927	235853	.	+	.	gene_id "YDL127W"; transcript_id "YDL127W_mRNA"; exon_number "1"; gene_name "PCL2"; gene_source "sgd"; gene_biotype "protein_coding"; transcript_source "sgd"; transcript_biotype "protein_coding"; exon_id "YDL127W_mRNA-E1";
IV	sgd	CDS	234927	235850	.	+	0	gene_id "YDL127W"; transcript_id "YDL127W_mRNA"; exon_number "1"; gene_name "PCL2"; gene_source "sgd"; gene_biotype "protein_coding"; transcript_source "sgd"; transcript_biotype "protein_coding"; protein_id "YDL127W";
IV	sgd	start_codon	234927	234929	.	+	0	gene_id "YDL127W"; transcript_id "YDL127W_mRNA"; exon_number "1"; gene_name "PCL2"; gene_source "sgd"; gene_biotype "protein_coding"; transcript_source "sgd"; transcript_biotype "protein_coding";
IV	sgd	stop_codon	235851	235853	.	+	0	gene_id "YDL127W"; transcript_id "YDL127W_mRNA"; exon_number "1"; gene_name "PCL2"; gene_source "sgd"; gene_biotype "protein_coding"; transcript_source "sgd"; transcript_biotype "protein_coding";
IV	sgd	gene	236066	238740	.	-	.	gene_id "YDL126C"; gene_source "sgd"; gene_biotype "protein_coding";
IV	sgd	transcript	236066	238740	.	-	.	gene_id "YDL126C"; transcript_id "YDL126C_mRNA"; gene_source "sgd"; gene_biotype "protein_coding"; transcript_source "sgd"; transcript_biotype "protein_coding";
IV	sgd	exon	236066	238740	.	-	.	gene_id "YDL126C"; transcript_id "YDL126C_mRNA"; exon_number "1"; gene_source "sgd"; gene_biotype "protein_coding"; transcript_source "sgd"; transcript_biotype "protein_coding"; exon_id "YDL126C_mRNA-E1";
IV	sgd	CDS	236160	238664	.	-	0	gene_id "YDL126C"; transcript_id "YDL126C_mRNA"; exon_number "1"; gene_source "sgd"; gene_biotype "protein_coding"; transcript_source "sgd"; transcript_biotype "protein_coding"; protein_id "YDL126C";
IV	sgd	start_codon	238662	238664	.	-	0	gene_id "YDL126C"; transcript_id "YDL126C_mRNA"; exon_number "1"; gene_source "sgd"; gene_biotype "protein_coding"; transcript_source "sgd"; transcript_biotype "protein_coding";
IV	sgd	stop_codon	236157	236159	.	-	0	gene_id "YDL126C"; transcript_id "YDL126C_mRNA"; exon_number "1"; gene_source "sgd"; gene_biotype "protein_coding"; transcript_source "sgd"; transcript_biotype "protein_coding";
IV	sgd	gene	238870	239816	.	-	.	gene_id "YDL125C"; gene_source "sgd"; gene_biotype "protein_coding";
IV	sgd	transcript	238870	239816	.	-	.	gene_id "YDL125C"; transcript_id "YDL125C_mRNA"; gene_source "sgd"; gene_biotype "protein_coding"; transcript_source "sgd"; transcript_biotype "protein_coding";
IV	sgd	exon	239510	239816	.	-	.	gene_id "YDL125C"; transcript_id "YDL125C_mRNA"; exon_number "1"; gene_source "sgd"; gene_biotype "protein_coding"; transcript_source "sgd"; transcript_biotype "protein_coding"; exon_id "YDL125C_mRNA-E1";
IV	sgd	CDS	239510	239606	.	-	0	gene_id "YDL125C"; transcript_id "YDL125C_mRNA"; exon_number "1"; gene_source "sgd"; gene_biotype "protein_coding"; transcript_source "sgd"; transcript_biotype "protein_coding"; protein_id "YDL125C";
IV	sgd	start_codon	239604	239606	.	-	0	gene_id "YDL125C"; transcript_id "YDL125C_mRNA"; exon_number "1"; gene_source "sgd"; gene_biotype "protein_coding"; transcript_source "sgd"; transcript_biotype "protein_coding";
IV	sgd	exon	238870	239398	.	-	.	gene_id "YDL125C"; transcript_id "YDL125C_mRNA"; exon_number "2"; gene_source "sgd"; gene_biotype "protein_coding"; transcript_source "sgd"; transcript_biotype "protein_coding"; exon_id "YDL125C_mRNA-E2";
IV	sgd	CDS	239022	239398	.	-	2	gene_id "YDL125C"; transcript_id "YDL125C_mRNA"; exon_number "2"; gene_source "sgd"; gene_biotype "protein_coding"; transcript_source "sgd"; transcript_biotype "protein_coding"; protein_id "YDL125C";
IV	sgd	stop_codon	239019	239021	.	-	0	gene_id "YDL125C"; transcript_id "YDL125C_mRNA"; exon_number "2"; gene_source "sgd"; gene_biotype "protein_coding"; transcript_source "sgd"; transcript_biotype "protein_coding";
IV	sgd	gene	240206	241269	.	+	.	gene_id "YDL124W"; gene_source "sgd"; gene_biotype "protein_coding";
IV	sgd	transcript	240206	241269	.	+	.	gene_id "YDL124W"; transcript_id "YDL124W_mRNA"; gene_source "sgd"; gene_biotype "protein_coding"; transcript_source "sgd"; transcript_biotype "protein_coding";
IV	sgd	exon	240206	241269	.	+	.	gene_id "YDL124W"; transcript_id "YDL124W_mRNA"; exon_number "1"; gene_source "sgd"; gene_biotype "protein_coding"; transcript_source "sgd"; transcript_biotype "protein_coding"; exon_id "YDL124W_mRNA-E1";
IV	sgd	CDS	240259	241194	.	+	0	gene_id "YDL124W"; transcript_id "YDL124W_mRNA"; exon_number "1"; gene_source "sgd"; gene_biotype "protein_coding"; transcript_source "sgd"; transcript_biotype "protein_coding"; protein_id "YDL124W";
IV	sgd	start_codon	240259	240261	.	+	0	gene_id "YDL124W"; transcript_id "YDL124W_mRNA"; exon_number "1"; gene_source "sgd"; gene_biotype "protein_coding"; transcript_source "sgd"; transcript_biotype "protein_coding";
IV	sgd	stop_codon	241195	241197	.	+	0	gene_id "YDL124W"; transcript_id "YDL124W_mRNA"; exon_number "1"; gene_source "sgd"; gene_biotype "protein_coding"; transcript_source "sgd"; transcript_biotype "protein_coding";
IV	sgd	gene	241388	242328	.	+	.	gene_id "YDL123W"; gene_source "sgd"; gene_biotype "protein_coding";
IV	sgd	transcript	241388	242328	.	+	.	gene_id "YDL123W"; transcript_id "YDL123W_mRNA"; gene_source "sgd"; gene_biotype "protein_coding"; transcript_source "sgd"; transcript_biotype "protein_coding";
IV	sgd	exon	241388	242328	.	+	.	gene_id "YDL123W"; transcript_id "YDL123W_mRNA"; exon_number "1"; gene_source "sgd"; gene_biotype "protein_coding"; transcript_source "sgd"; transcript_biotype "protein_coding"; exon_id "YDL123W_mRNA-E1";
IV	sgd	CDS	241418	241837	.	+	0	gene_id "YDL123W"; transcript_id "YDL123W_mRNA"; exon_number "1"; gene_source "sgd"; gene_biotype "protein_coding"; transcript_source "sgd"; transcript_biotype "protein_coding"; protein_id "YDL123W";
IV	sgd	start_codon	241418	241420	.	+	0	gene_id "YDL123W"; transcript_id "YDL123W_mRNA"; exon_number "1"; gene_source "sgd"; gene_biotype "protein_coding"; transcript_source "sgd"; transcript_biotype "protein_coding";
IV	sgd	stop_codon	241838	241840	.	+	0	gene_id "YDL123W"; transcript_id "YDL123W_mRNA"; exon_number "1"; gene_source "sgd"; gene_biotype "protein_coding"; transcript_source "sgd"; transcript_biotype "protein_coding";
IV	sgd	gene	242552	244981	.	+	.	gene_id "YDL122W"; gene_source "sgd"; gene_biotype "protein_coding";
IV	sgd	transcript	242552	244981	.	+	.	gene_id "YDL122W"; transcript_id "YDL122W_mRNA"; gene_source "sgd"; gene_biotype "protein_coding"; transcript_source "sgd"; transcript_biotype "protein_coding";
IV	sgd	exon	242552	244981	.	+	.	gene_id "YDL122W"; transcript_id "YDL122W_mRNA"; exon_number "1"; gene_source "sgd"; gene_biotype "protein_coding"; transcript_source "sgd"; transcript_biotype "protein_coding"; exon_id "YDL122W_mRNA-E1";
IV	sgd	CDS	242552	244978	.	+	0	gene_id "YDL122W"; transcript_id "YDL122W_mRNA"; exon_number "1"; gene_source "sgd"; gene_biotype "protein_coding"; transcript_source "sgd"; transcript_biotype "protein_coding"; protein_id "YDL122W";
IV	sgd	start_codon	242552	242554	.	+	0	gene_id "YDL122W"; transcript_id "YDL122W_mRNA"; exon_number "1"; gene_source "sgd"; gene_biotype "protein_coding"; transcript_source "sgd"; transcript_biotype "protein_coding";
IV	sgd	stop_codon	244979	244981	.	+	0	gene_id "YDL122W"; transcript_id "YDL122W_mRNA"; exon_number "1"; gene_source "sgd"; gene_biotype "protein_coding"; transcript_source "sgd"; transcript_biotype "protein_coding";
IV	sgd	gene	244933	245608	.	-	.	gene_id "YDL121C"; gene_source "sgd"; gene_biotype "protein_coding";
IV	sgd	transcript	244933	245608	.	-	.	gene_id "YDL121C"; transcript_id "YDL121C_mRNA"; gene_source "sgd"; gene_biotype "protein_coding"; transcript_source "sgd"; transcript_biotype "protein_coding";
IV	sgd	exon	244933	245608	.	-	.	gene_id "YDL121C"; transcript_id "YDL121C_mRNA"; exon_number "1"; gene_source "sgd"; gene_biotype "protein_coding"; transcript_source "sgd"; transcript_biotype "protein_coding"; exon_id "YDL121C_mRNA-E1";
IV	sgd	CDS	245136	245582	.	-	0	gene_id "YDL121C"; transcript_id "YDL121C_mRNA"; exon_number "1"; gene_source "sgd"; gene_biotype "protein_coding"; transcript_source "sgd"; transcript_biotype "protein_coding"; protein_id "YDL121C";
IV	sgd	start_codon	245580	245582	.	-	0	gene_id "YDL121C"; transcript_id "YDL121C_mRNA"; exon_number "1"; gene_source "sgd"; gene_biotype "protein_coding"; transcript_source "sgd"; transcript_biotype "protein_coding";
IV	sgd	stop_codon	245133	245135	.	-	0	gene_id "YDL121C"; transcript_id "YDL121C_mRNA"; exon_number "1"; gene_source "sgd"; gene_biotype "protein_coding"; transcript_source "sgd"; transcript_biotype "protein_coding";
IV	sgd	gene	245827	246651	.	+	.	gene_id "YDL120W"; gene_source "sgd"; gene_biotype "protein_coding";
IV	sgd	transcript	245827	246651	.	+	.	gene_id "YDL120W"; transcript_id "YDL120W_mRNA"; gene_source "sgd"; gene_biotype "protein_coding"; transcript_source "sgd"; transcript_biotype "protein_coding";
IV	sgd	exon	245827	246651	.	+	.	gene_id "YDL120W"; transcript_id "YDL120W_mRNA"; exon_number "1"; gene_source "sgd"; gene_biotype "protein_coding"; transcript_source "sgd"; transcript_biotype "protein_coding"; exon_id "YDL120W_mRNA-E1";
IV	sgd	CDS	245923	246444	.	+	0	gene_id "YDL120W"; transcript_id "YDL120W_mRNA"; exon_number "1"; gene_source "sgd"; gene_biotype "protein_coding"; transcript_source "sgd"; transcript_biotype "protein_coding"; protein_id "YDL120W";
IV	sgd	start_codon	245923	245925	.	+	0	gene_id "YDL120W"; transcript_id "YDL120W_mRNA"; exon_number "1"; gene_source "sgd"; gene_biotype "protein_coding"; transcript_source "sgd"; transcript_biotype "protein_coding";
IV	sgd	stop_codon	246445	246447	.	+	0	gene_id "YDL120W"; transcript_id "YDL120W_mRNA"; exon_number "1"; gene_source "sgd"; gene_biotype "protein_coding"; transcript_source "sgd"; transcript_biotype "protein_coding";
IV	sgd	gene	246689	247612	.	-	.	gene_id "YDL119C"; gene_source "sgd"; gene_biotype "protein_coding";
IV	sgd	transcript	246689	247612	.	-	.	gene_id "YDL119C"; transcript_id "YDL119C_mRNA"; gene_source "sgd"; gene_biotype "protein_coding"; transcript_source "sgd"; transcript_biotype "protein_coding";
IV	sgd	exon	246689	247612	.	-	.	gene_id "YDL119C"; transcript_id "YDL119C_mRNA"; exon_number "1"; gene_source "sgd"; gene_biotype "protein_coding"; transcript_source "sgd"; transcript_biotype "protein_coding"; exon_id "YDL119C_mRNA-E1";
IV	sgd	CDS	246692	247612	.	-	0	gene_id "YDL119C"; transcript_id "YDL119C_mRNA"; exon_number "1"; gene_source "sgd"; gene_biotype "protein_coding"; transcript_source "sgd"; transcript_biotype "protein_coding"; protein_id "YDL119C";
IV	sgd	start_codon	247610	247612	.	-	0	gene_id "YDL119C"; transcript_id "YDL119C_mRNA"; exon_number "1"; gene_source "sgd"; gene_biotype "protein_coding"; transcript_source "sgd"; transcript_biotype "protein_coding";
IV	sgd	stop_codon	246689	246691	.	-	0	gene_id "YDL119C"; transcript_id "YDL119C_mRNA"; exon_number "1"; gene_source "sgd"; gene_biotype "protein_coding"; transcript_source "sgd"; transcript_biotype "protein_coding";
IV	sgd	gene	248284	251366	.	+	.	gene_id "YDL117W"; gene_source "sgd"; gene_biotype "protein_coding";
IV	sgd	transcript	248284	251366	.	+	.	gene_id "YDL117W"; transcript_id "YDL117W_mRNA"; gene_source "sgd"; gene_biotype "protein_coding"; transcript_source "sgd"; transcript_biotype "protein_coding";
IV	sgd	exon	248284	251366	.	+	.	gene_id "YDL117W"; transcript_id "YDL117W_mRNA"; exon_number "1"; gene_source "sgd"; gene_biotype "protein_coding"; transcript_source "sgd"; transcript_biotype "protein_coding"; exon_id "YDL117W_mRNA-E1";
IV	sgd	CDS	248581	251235	.	+	0	gene_id "YDL117W"; transcript_id "YDL117W_mRNA"; exon_number "1"; gene_source "sgd"; gene_biotype "protein_coding"; transcript_source "sgd"; transcript_biotype "protein_coding"; protein_id "YDL117W";
IV	sgd	start_codon	248581	248583	.	+	0	gene_id "YDL117W"; transcript_id "YDL117W_mRNA"; exon_number "1"; gene_source "sgd"; gene_biotype "protein_coding"; transcript_source "sgd"; transcript_biotype "protein_coding";
IV	sgd	stop_codon	251236	251238	.	+	0	gene_id "YDL117W"; transcript_id "YDL117W_mRNA"; exon_number "1"; gene_source "sgd"; gene_biotype "protein_coding"; transcript_source "sgd"; transcript_biotype "protein_coding";
IV	sgd	gene	251504	253822	.	+	.	gene_id "YDL116W"; gene_source "sgd"; gene_biotype "protein_coding";
IV	sgd	transcript	251504	253822	.	+	.	gene_id "YDL116W"; transcript_id "YDL116W_mRNA"; gene_source "sgd"; gene_biotype "protein_coding"; transcript_source "sgd"; transcript_biotype "protein_coding";
IV	sgd	exon	251504	253822	.	+	.	gene_id "YDL116W"; transcript_id "YDL116W_mRNA"; exon_number "1"; gene_source "sgd"; gene_biotype "protein_coding"; transcript_source "sgd"; transcript_biotype "protein_coding"; exon_id "YDL116W_mRNA-E1";
IV	sgd	CDS	251566	253743	.	+	0	gene_id "YDL116W"; transcript_id "YDL116W_mRNA"; exon_number "1"; gene_source "sgd"; gene_biotype "protein_coding"; transcript_source "sgd"; transcript_biotype "protein_coding"; protein_id "YDL116W";
IV	sgd	start_codon	251566	251568	.	+	0	gene_id "YDL116W"; transcript_id "YDL116W_mRNA"; exon_number "1"; gene_source "sgd"; gene_biotype "protein_coding"; transcript_source "sgd"; transcript_biotype "protein_coding";
IV	sgd	stop_codon	253744	253746	.	+	0	gene_id "YDL116W"; transcript_id "YDL116W_mRNA"; exon_number "1"; gene_source "sgd"; gene_biotype "protein_coding"; transcript_source "sgd"; transcript_biotype "protein_coding";
IV	sgd	gene	253903	255175	.	-	.	gene_id "YDL115C"; gene_source "sgd"; gene_biotype "protein_coding";
IV	sgd	transcript	253903	255175	.	-	.	gene_id "YDL115C"; transcript_id "YDL115C_mRNA"; gene_source "sgd"; gene_biotype "protein_coding"; transcript_source "sgd"; transcript_biotype "protein_coding";
IV	sgd	exon	255045	255175	.	-	.	gene_id "YDL115C"; transcript_id "YDL115C_mRNA"; exon_number "1"; gene_source "sgd"; gene_biotype "protein_coding"; transcript_source "sgd"; transcript_biotype "protein_coding"; exon_id "YDL115C_mRNA-E1";
IV	sgd	CDS	255045	255126	.	-	0	gene_id "YDL115C"; transcript_id "YDL115C_mRNA"; exon_number "1"; gene_source "sgd"; gene_biotype "protein_coding"; transcript_source "sgd"; transcript_biotype "protein_coding"; protein_id "YDL115C";
IV	sgd	start_codon	255124	255126	.	-	0	gene_id "YDL115C"; transcript_id "YDL115C_mRNA"; exon_number "1"; gene_source "sgd"; gene_biotype "protein_coding"; transcript_source "sgd"; transcript_biotype "protein_coding";
IV	sgd	exon	253903	254974	.	-	.	gene_id "YDL115C"; transcript_id "YDL115C_mRNA"; exon_number "2"; gene_source "sgd"; gene_biotype "protein_coding"; transcript_source "sgd"; transcript_biotype "protein_coding"; exon_id "YDL115C_mRNA-E2";
IV	sgd	CDS	253998	254974	.	-	2	gene_id "YDL115C"; transcript_id "YDL115C_mRNA"; exon_number "2"; gene_source "sgd"; gene_biotype "protein_coding"; transcript_source "sgd"; transcript_biotype "protein_coding"; protein_id "YDL115C";
IV	sgd	stop_codon	253995	253997	.	-	0	gene_id "YDL115C"; transcript_id "YDL115C_mRNA"; exon_number "2"; gene_source "sgd"; gene_biotype "protein_coding"; transcript_source "sgd"; transcript_biotype "protein_coding";
IV	sgd	gene	255604	256530	.	+	.	gene_id "YDL114W"; gene_source "sgd"; gene_biotype "protein_coding";
IV	sgd	transcript	255604	256530	.	+	.	gene_id "YDL114W"; transcript_id "YDL114W_mRNA"; gene_source "sgd"; gene_biotype "protein_coding"; transcript_source "sgd"; transcript_biotype "protein_coding";
IV	sgd	exon	255604	256530	.	+	.	gene_id "YDL114W"; transcript_id "YDL114W_mRNA"; exon_number "1"; gene_source "sgd"; gene_biotype "protein_coding"; transcript_source "sgd"; transcript_biotype "protein_coding"; exon_id "YDL114W_mRNA-E1";
IV	sgd	CDS	255604	256527	.	+	0	gene_id "YDL114W"; transcript_id "YDL114W_mRNA"; exon_number "1"; gene_source "sgd"; gene_biotype "protein_coding"; transcript_source "sgd"; transcript_biotype "protein_coding"; protein_id "YDL114W";
IV	sgd	start_codon	255604	255606	.	+	0	gene_id "YDL114W"; transcript_id "YDL114W_mRNA"; exon_number "1"; gene_source "sgd"; gene_biotype "protein_coding"; transcript_source "sgd"; transcript_biotype "protein_coding";
IV	sgd	stop_codon	256528	256530	.	+	0	gene_id "YDL114W"; transcript_id "YDL114W_mRNA"; exon_number "1"; gene_source "sgd"; gene_biotype "protein_coding"; transcript_source "sgd"; transcript_biotype "protein_coding";
IV	sgd	gene	256513	258625	.	-	.	gene_id "YDL113C"; gene_name "ATG20"; gene_source "sgd"; gene_biotype "protein_coding";
IV	sgd	transcript	256513	258625	.	-	.	gene_id "YDL113C"; transcript_id "YDL113C_mRNA"; gene_name "ATG20"; gene_source "sgd"; gene_biotype "protein_coding"; transcript_source "sgd"; transcript_biotype "protein_coding";
IV	sgd	exon	256513	258625	.	-	.	gene_id "YDL113C"; transcript_id "YDL113C_mRNA"; exon_number "1"; gene_name "ATG20"; gene_source "sgd"; gene_biotype "protein_coding"; transcript_source "sgd"; transcript_biotype "protein_coding"; exon_id "YDL113C_mRNA-E1";
IV	sgd	CDS	256636	258555	.	-	0	gene_id "YDL113C"; transcript_id "YDL113C_mRNA"; exon_number "1"; gene_name "ATG20"; gene_source "sgd"; gene_biotype "protein_coding"; transcript_source "sgd"; transcript_biotype "protein_coding"; protein_id "YDL113C";
IV	sgd	start_codon	258553	258555	.	-	0	gene_id "YDL113C"; transcript_id "YDL113C_mRNA"; exon_number "1"; gene_name "ATG20"; gene_source "sgd"; gene_biotype "protein_coding"; transcript_source "sgd"; transcript_biotype "protein_coding";
IV	sgd	stop_codon	256633	256635	.	-	0	gene_id "YDL113C"; transcript_id "YDL113C_mRNA"; exon_number "1"; gene_name "ATG20"; gene_source "sgd"; gene_biotype "protein_coding"; transcript_source "sgd"; transcript_biotype "protein_coding";
IV	sgd	gene	258915	263336	.	+	.	gene_id "YDL112W"; gene_source "sgd"; gene_biotype "protein_coding";
IV	sgd	transcript	258915	263336	.	+	.	gene_id "YDL112W"; transcript_id "YDL112W_mRNA"; gene_source "sgd"; gene_biotype "protein_coding"; transcript_source "sgd"; transcript_biotype "protein_coding";
IV	sgd	exon	258915	263336	.	+	.	gene_id "YDL112W"; transcript_id "YDL112W_mRNA"; exon_number "1"; gene_source "sgd"; gene_biotype "protein_coding"; transcript_source "sgd"; transcript_biotype "protein_coding"; exon_id "YDL112W_mRNA-E1";
IV	sgd	CDS	258915	263222	.	+	0	gene_id "YDL112W"; transcript_id "YDL112W_mRNA"; exon_number "1"; gene_source "sgd"; gene_biotype "protein_coding"; transcript_source "sgd"; transcript_biotype "protein_coding"; protein_id "YDL112W";
IV	sgd	start_codon	258915	258917	.	+	0	gene_id "YDL112W"; transcript_id "YDL112W_mRNA"; exon_number "1"; gene_source "sgd"; gene_biotype "protein_coding"; transcript_source "sgd"; transcript_biotype "protein_coding";
IV	sgd	stop_codon	263223	263225	.	+	0	gene_id "YDL112W"; transcript_id "YDL112W_mRNA"; exon_number "1"; gene_source "sgd"; gene_biotype "protein_coding"; transcript_source "sgd"; transcript_biotype "protein_coding";
IV	sgd	gene	263241	264179	.	-	.	gene_id "YDL111C"; gene_source "sgd"; gene_biotype "protein_coding";
IV	sgd	transcript	263241	264179	.	-	.	gene_id "YDL111C"; transcript_id "YDL111C_mRNA"; gene_source "sgd"; gene_biotype "protein_coding"; transcript_source "sgd"; transcript_biotype "protein_coding";
IV	sgd	exon	263241	264179	.	-	.	gene_id "YDL111C"; transcript_id "YDL111C_mRNA"; exon_number "1"; gene_source "sgd"; gene_biotype "protein_coding"; transcript_source "sgd"; transcript_biotype "protein_coding"; exon_id "YDL111C_mRNA-E1";
IV	sgd	CDS	263316	264110	.	-	0	gene_id "YDL111C"; transcript_id "YDL111C_mRNA"; exon_number "1"; gene_source "sgd"; gene_biotype "protein_coding"; transcript_source "sgd"; transcript_biotype "protein_coding"; protein_id "YDL111C";
IV	sgd	start_codon	264108	264110	.	-	0	gene_id "YDL111C"; transcript_id "YDL111C_mRNA"; exon_number "1"; gene_source "sgd"; gene_biotype "protein_coding"; transcript_source "sgd"; transcript_biotype "protein_coding";
IV	sgd	stop_codon	263313	263315	.	-	0	gene_id "YDL111C"; transcript_id "YDL111C_mRNA"; exon_number "1"; gene_source "sgd"; gene_biotype "protein_coding"; transcript_source "sgd"; transcript_biotype "protein_coding";
IV	sgd	gene	264316	265021	.	-	.	gene_id "YDL110C"; gene_source "sgd"; gene_biotype "protein_coding";
IV	sgd	transcript	264316	265021	.	-	.	gene_id "YDL110C"; transcript_id "YDL110C_mRNA"; gene_source "sgd"; gene_biotype "protein_coding"; transcript_source "sgd"; transcript_biotype "protein_coding";
IV	sgd	exon	264316	265021	.	-	.	gene_id "YDL110C"; transcript_id "YDL110C_mRNA"; exon_number "1"; gene_source "sgd"; gene_biotype "protein_coding"; transcript_source "sgd"; transcript_biotype "protein_coding"; exon_id "YDL110C_mRNA-E1";
IV	sgd	CDS	264515	264964	.	-	0	gene_id "YDL110C"; transcript_id "YDL110C_mRNA"; exon_number "1"; gene_source "sgd"; gene_biotype "protein_coding"; transcript_source "sgd"; transcript_biotype "protein_coding"; protein_id "YDL110C";
IV	sgd	start_codon	264962	264964	.	-	0	gene_id "YDL110C"; transcript_id "YDL110C_mRNA"; exon_number "1"; gene_source "sgd"; gene_biotype "protein_coding"; transcript_source "sgd"; transcript_biotype "protein_coding";
IV	sgd	stop_codon	264512	264514	.	-	0	gene_id "YDL110C"; transcript_id "YDL110C_mRNA"; exon_number "1"; gene_source "sgd"; gene_biotype "protein_coding"; transcript_source "sgd"; transcript_biotype "protein_coding";
IV	sgd	gene	265258	267201	.	-	.	gene_id "YDL109C"; gene_source "sgd"; gene_biotype "protein_coding";
IV	sgd	transcript	265258	267201	.	-	.	gene_id "YDL109C"; transcript_id "YDL109C_mRNA"; gene_source "sgd"; gene_biotype "protein_coding"; transcript_source "sgd"; transcript_biotype "protein_coding";
IV	sgd	exon	265258	267201	.	-	.	gene_id "YDL109C"; transcript_id "YDL109C_mRNA"; exon_number "1"; gene_source "sgd"; gene_biotype "protein_coding"; transcript_source "sgd"; transcript_biotype "protein_coding"; exon_id "YDL109C_mRNA-E1";
IV	sgd	CDS	265261	267201	.	-	0	gene_id "YDL109C"; transcript_id "YDL109C_mRNA"; exon_number "1"; gene_source "sgd"; gene_biotype "protein_coding"; transcript_source "sgd"; transcript_biotype "protein_coding"; protein_id "YDL109C";
IV	sgd	start_codon	267199	267201	.	-	0	gene_id "YDL109C"; transcript_id "YDL109C_mRNA"; exon_number "1"; gene_source "sgd"; gene_biotype "protein_coding"; transcript_source "sgd"; transcript_biotype "protein_coding";
IV	sgd	stop_codon	265258	265260	.	-	0	gene_id "YDL109C"; transcript_id "YDL109C_mRNA"; exon_number "1"; gene_source "sgd"; gene_biotype "protein_coding"; transcript_source "sgd"; transcript_biotype "protein_coding";
IV	sgd	gene	267666	268785	.	+	.	gene_id "YDL108W"; gene_source "sgd"; gene_biotype "protein_coding";
IV	sgd	transcript	267666	268785	.	+	.	gene_id "YDL108W"; transcript_id "YDL108W_mRNA"; gene_source "sgd"; gene_biotype "protein_coding"; transcript_source "sgd"; transcript_biotype "protein_coding";
IV	sgd	exon	267666	267725	.	+	.	gene_id "YDL108W"; transcript_id "YDL108W_mRNA"; exon_number "1"; gene_source "sgd"; gene_biotype "protein_coding"; transcript_source "sgd"; transcript_biotype "protein_coding"; exon_id "YDL108W_mRNA-E1";
IV	sgd	CDS	267698	267725	.	+	0	gene_id "YDL108W"; transcript_id "YDL108W_mRNA"; exon_number "1"; gene_source "sgd"; gene_biotype "protein_coding"; transcript_source "sgd"; transcript_biotype "protein_coding"; protein_id "YDL108W";
IV	sgd	start_codon	267698	267700	.	+	0	gene_id "YDL108W"; transcript_id "YDL108W_mRNA"; exon_number "1"; gene_source "sgd"; gene_biotype "protein_coding"; transcript_source "sgd"; transcript_biotype "protein_coding";
IV	sgd	exon	267807	268785	.	+	.	gene_id "YDL108W"; transcript_id "YDL108W_mRNA"; exon_number "2"; gene_source "sgd"; gene_biotype "protein_coding"; transcript_source "sgd"; transcript_biotype "protein_coding"; exon_id "YDL108W_mRNA-E2";
IV	sgd	CDS	267807	268696	.	+	2	gene_id "YDL108W"; transcript_id "YDL108W_mRNA"; exon_number "2"; gene_source "sgd"; gene_biotype "protein_coding"; transcript_source "sgd"; transcript_biotype "protein_coding"; protein_id "YDL108W";
IV	sgd	stop_codon	268697	268699	.	+	0	gene_id "YDL108W"; transcript_id "YDL108W_mRNA"; exon_number "2"; gene_source "sgd"; gene_biotype "protein_coding"; transcript_source "sgd"; transcript_biotype "protein_coding";
IV	sgd	gene	268921	269976	.	+	.	gene_id "YDL107W"; gene_source "sgd"; gene_biotype "protein_coding";
IV	sgd	transcript	268921	269976	.	+	.	gene_id "YDL107W"; transcript_id "YDL107W_mRNA"; gene_source "sgd"; gene_biotype "protein_coding"; transcript_source "sgd"; transcript_biotype "protein_coding";
IV	sgd	exon	268921	269976	.	+	.	gene_id "YDL107W"; transcript_id "YDL107W_mRNA"; exon_number "1"; gene_source "sgd"; gene_biotype "protein_coding"; transcript_source "sgd"; transcript_biotype "protein_coding"; exon_id "YDL107W_mRNA-E1";
IV	sgd	CDS	268921	269973	.	+	0	gene_id "YDL107W"; transcript_id "YDL107W_mRNA"; exon_number "1"; gene_source "sgd"; gene_biotype "protein_coding"; transcript_source "sgd"; transcript_biotype "protein_coding"; protein_id "YDL107W";
IV	sgd	start_codon	268921	268923	.	+	0	gene_id "YDL107W"; transcript_id "YDL107W_mRNA"; exon_number "1"; gene_source "sgd"; gene_biotype "protein_coding"; transcript_source "sgd"; transcript_biotype "protein_coding";
IV	sgd	stop_codon	269974	269976	.	+	0	gene_id "YDL107W"; transcript_id "YDL107W_mRNA"; exon_number "1"; gene_source "sgd"; gene_biotype "protein_coding"; transcript_source "sgd"; transcript_biotype "protein_coding";
IV	sgd	gene	270222	271901	.	-	.	gene_id "YDL106C"; gene_name "PHO2"; gene_source "sgd"; gene_biotype "protein_coding";
IV	sgd	transcript	270222	271901	.	-	.	gene_id "YDL106C"; transcript_id "YDL106C_mRNA"; gene_name "PHO2"; gene_source "sgd"; gene_biotype "protein_coding"; transcript_source "sgd"; transcript_biotype "protein_coding";
IV	sgd	exon	270222	271901	.	-	.	gene_id "YDL106C"; transcript_id "YDL106C_mRNA"; exon_number "1"; gene_name "PHO2"; gene_source "sgd"; gene_biotype "protein_coding"; transcript_source "sgd"; transcript_biotype "protein_coding"; exon_id "YDL106C_mRNA-E1";
IV	sgd	CDS	270225	271901	.	-	0	gene_id "YDL106C"; transcript_id "YDL106C_mRNA"; exon_number "1"; gene_name "PHO2"; gene_source "sgd"; gene_biotype "protein_coding"; transcript_source "sgd"; transcript_biotype "protein_coding"; protein_id "YDL106C";
IV	sgd	start_codon	271899	271901	.	-	0	gene_id "YDL106C"; transcript_id "YDL106C_mRNA"; exon_number "1"; gene_name "PHO2"; gene_source "sgd"; gene_biotype "protein_coding"; transcript_source "sgd"; transcript_biotype "protein_coding";
IV	sgd	stop_codon	270222	270224	.	-	0	gene_id "YDL106C"; transcript_id "YDL106C_mRNA"; exon_number "1"; gene_name "PHO2"; gene_source "sgd"; gene_biotype "protein_coding"; transcript_source "sgd"; transcript_biotype "protein_coding";
IV	sgd	gene	272389	273597	.	+	.	gene_id "YDL105W"; gene_name "NSE4"; gene_source "sgd"; gene_biotype "protein_coding";
IV	sgd	transcript	272389	273597	.	+	.	gene_id "YDL105W"; transcript_id "YDL105W_mRNA"; gene_name "NSE4"; gene_source "sgd"; gene_biotype "protein_coding"; transcript_source "sgd"; transcript_biotype "protein_coding";
IV	sgd	exon	272389	273597	.	+	.	gene_id "YDL105W"; transcript_id "YDL105W_mRNA"; exon_number "1"; gene_name "NSE4"; gene_source "sgd"; gene_biotype "protein_coding"; transcript_source "sgd"; transcript_biotype "protein_coding"; exon_id "YDL105W_mRNA-E1";
IV	sgd	CDS	272389	273594	.	+	0	gene_id "YDL105W"; transcript_id "YDL105W_mRNA"; exon_number "1"; gene_name "NSE4"; gene_source "sgd"; gene_biotype "protein_coding"; transcript_source "sgd"; transcript_biotype "protein_coding"; protein_id "YDL105W";
IV	sgd	start_codon	272389	272391	.	+	0	gene_id "YDL105W"; transcript_id "YDL105W_mRNA"; exon_number "1"; gene_name "NSE4"; gene_source "sgd"; gene_biotype "protein_coding"; transcript_source "sgd"; transcript_biotype "protein_coding";
IV	sgd	stop_codon	273595	273597	.	+	0	gene_id "YDL105W"; transcript_id "YDL105W_mRNA"; exon_number "1"; gene_name "NSE4"; gene_source "sgd"; gene_biotype "protein_coding"; transcript_source "sgd"; transcript_biotype "protein_coding";
IV	sgd	gene	273653	274876	.	-	.	gene_id "YDL104C"; gene_source "sgd"; gene_biotype "protein_coding";
IV	sgd	transcript	273653	274876	.	-	.	gene_id "YDL104C"; transcript_id "YDL104C_mRNA"; gene_source "sgd"; gene_biotype "protein_coding"; transcript_source "sgd"; transcript_biotype "protein_coding";
IV	sgd	exon	273653	274876	.	-	.	gene_id "YDL104C"; transcript_id "YDL104C_mRNA"; exon_number "1"; gene_source "sgd"; gene_biotype "protein_coding"; transcript_source "sgd"; transcript_biotype "protein_coding"; exon_id "YDL104C_mRNA-E1";
IV	sgd	CDS	273656	274876	.	-	0	gene_id "YDL104C"; transcript_id "YDL104C_mRNA"; exon_number "1"; gene_source "sgd"; gene_biotype "protein_coding"; transcript_source "sgd"; transcript_biotype "protein_coding"; protein_id "YDL104C";
IV	sgd	start_codon	274874	274876	.	-	0	gene_id "YDL104C"; transcript_id "YDL104C_mRNA"; exon_number "1"; gene_source "sgd"; gene_biotype "protein_coding"; transcript_source "sgd"; transcript_biotype "protein_coding";
IV	sgd	stop_codon	273653	273655	.	-	0	gene_id "YDL104C"; transcript_id "YDL104C_mRNA"; exon_number "1"; gene_source "sgd"; gene_biotype "protein_coding"; transcript_source "sgd"; transcript_biotype "protein_coding";
IV	sgd	gene	274943	276654	.	-	.	gene_id "YDL103C"; gene_name "QRI1"; gene_source "sgd"; gene_biotype "protein_coding";
IV	sgd	transcript	274943	276654	.	-	.	gene_id "YDL103C"; transcript_id "YDL103C_mRNA"; gene_name "QRI1"; gene_source "sgd"; gene_biotype "protein_coding"; transcript_source "sgd"; transcript_biotype "protein_coding";
IV	sgd	exon	274943	276654	.	-	.	gene_id "YDL103C"; transcript_id "YDL103C_mRNA"; exon_number "1"; gene_name "QRI1"; gene_source "sgd"; gene_biotype "protein_coding"; transcript_source "sgd"; transcript_biotype "protein_coding"; exon_id "YDL103C_mRNA-E1";
IV	sgd	CDS	275151	276581	.	-	0	gene_id "YDL103C"; transcript_id "YDL103C_mRNA"; exon_number "1"; gene_name "QRI1"; gene_source "sgd"; gene_biotype "protein_coding"; transcript_source "sgd"; transcript_biotype "protein_coding"; protein_id "YDL103C";
IV	sgd	start_codon	276579	276581	.	-	0	gene_id "YDL103C"; transcript_id "YDL103C_mRNA"; exon_number "1"; gene_name "QRI1"; gene_source "sgd"; gene_biotype "protein_coding"; transcript_source "sgd"; transcript_biotype "protein_coding";
IV	sgd	stop_codon	275148	275150	.	-	0	gene_id "YDL103C"; transcript_id "YDL103C_mRNA"; exon_number "1"; gene_name "QRI1"; gene_source "sgd"; gene_biotype "protein_coding"; transcript_source "sgd"; transcript_biotype "protein_coding";
IV	sgd	gene	276872	280165	.	+	.	gene_id "YDL102W"; gene_name "POL3"; gene_source "sgd"; gene_biotype "protein_coding";
IV	sgd	transcript	276872	280165	.	+	.	gene_id "YDL102W"; transcript_id "YDL102W_mRNA"; gene_name "POL3"; gene_source "sgd"; gene_biotype "protein_coding"; transcript_source "sgd"; transcript_biotype "protein_coding";
IV	sgd	exon	276872	280165	.	+	.	gene_id "YDL102W"; transcript_id "YDL102W_mRNA"; exon_number "1"; gene_name "POL3"; gene_source "sgd"; gene_biotype "protein_coding"; transcript_source "sgd"; transcript_biotype "protein_coding"; exon_id "YDL102W_mRNA-E1";
IV	sgd	CDS	276872	280162	.	+	0	gene_id "YDL102W"; transcript_id "YDL102W_mRNA"; exon_number "1"; gene_name "POL3"; gene_source "sgd"; gene_biotype "protein_coding"; transcript_source "sgd"; transcript_biotype "protein_coding"; protein_id "YDL102W";
IV	sgd	start_codon	276872	276874	.	+	0	gene_id "YDL102W"; transcript_id "YDL102W_mRNA"; exon_number "1"; gene_name "POL3"; gene_source "sgd"; gene_biotype "protein_coding"; transcript_source "sgd"; transcript_biotype "protein_coding";
IV	sgd	stop_codon	280163	280165	.	+	0	gene_id "YDL102W"; transcript_id "YDL102W_mRNA"; exon_number "1"; gene_name "POL3"; gene_source "sgd"; gene_biotype "protein_coding"; transcript_source "sgd"; transcript_biotype "protein_coding";
IV	sgd	gene	280179	281909	.	-	.	gene_id "YDL101C"; gene_source "sgd"; gene_biotype "protein_coding";
IV	sgd	transcript	280179	281909	.	-	.	gene_id "YDL101C"; transcript_id "YDL101C_mRNA"; gene_source "sgd"; gene_biotype "protein_coding"; transcript_source "sgd"; transcript_biotype "protein_coding";
IV	sgd	exon	280179	281909	.	-	.	gene_id "YDL101C"; transcript_id "YDL101C_mRNA"; exon_number "1"; gene_source "sgd"; gene_biotype "protein_coding"; transcript_source "sgd"; transcript_biotype "protein_coding"; exon_id "YDL101C_mRNA-E1";
IV	sgd	CDS	280310	281848	.	-	0	gene_id "YDL101C"; transcript_id "YDL101C_mRNA"; exon_number "1"; gene_source "sgd"; gene_biotype "protein_coding"; transcript_source "sgd"; transcript_biotype "protein_coding"; protein_id "YDL101C";
IV	sgd	start_codon	281846	281848	.	-	0	gene_id "YDL101C"; transcript_id "YDL101C_mRNA"; exon_number "1"; gene_source "sgd"; gene_biotype "protein_coding"; transcript_source "sgd"; transcript_biotype "protein_coding";
IV	sgd	stop_codon	280307	280309	.	-	0	gene_id "YDL101C"; transcript_id "YDL101C_mRNA"; exon_number "1"; gene_source "sgd"; gene_biotype "protein_coding"; transcript_source "sgd"; transcript_biotype "protein_coding";
IV	sgd	gene	282012	283232	.	-	.	gene_id "YDL100C"; gene_name "GET3"; gene_source "sgd"; gene_biotype "protein_coding";
IV	sgd	transcript	282012	283232	.	-	.	gene_id "YDL100C"; transcript_id "YDL100C_mRNA"; gene_name "GET3"; gene_source "sgd"; gene_biotype "protein_coding"; transcript_source "sgd"; transcript_biotype "protein_coding";
IV	sgd	exon	282012	283232	.	-	.	gene_id "YDL100C"; transcript_id "YDL100C_mRNA"; exon_number "1"; gene_name "GET3"; gene_source "sgd"; gene_biotype "protein_coding"; transcript_source "sgd"; transcript_biotype "protein_coding"; exon_id "YDL100C_mRNA-E1";
IV	sgd	CDS	282115	283176	.	-	0	gene_id "YDL100C"; transcript_id "YDL100C_mRNA"; exon_number "1"; gene_name "GET3"; gene_source "sgd"; gene_biotype "protein_coding"; transcript_source "sgd"; transcript_biotype "protein_coding"; protein_id "YDL100C";
IV	sgd	start_codon	283174	283176	.	-	0	gene_id "YDL100C"; transcript_id "YDL100C_mRNA"; exon_number "1"; gene_name "GET3"; gene_source "sgd"; gene_biotype "protein_coding"; transcript_source "sgd"; transcript_biotype "protein_coding";
IV	sgd	stop_codon	282112	282114	.	-	0	gene_id "YDL100C"; transcript_id "YDL100C_mRNA"; exon_number "1"; gene_name "GET3"; gene_source "sgd"; gene_biotype "protein_coding"; transcript_source "sgd"; transcript_biotype "protein_coding";
IV	sgd	gene	283365	284525	.	+	.	gene_id "YDL099W"; gene_source "sgd"; gene_biotype "protein_coding";
IV	sgd	transcript	283365	284525	.	+	.	gene_id "YDL099W"; transcript_id "YDL099W_mRNA"; gene_source "sgd"; gene_biotype "protein_coding"; transcript_source "sgd"; transcript_biotype "protein_coding";
IV	sgd	exon	283365	284525	.	+	.	gene_id "YDL099W"; transcript_id "YDL099W_mRNA"; exon_number "1"; gene_source "sgd"; gene_biotype "protein_coding"; transcript_source "sgd"; transcript_biotype "protein_coding"; exon_id "YDL099W_mRNA-E1";
IV	sgd	CDS	283419	284441	.	+	0	gene_id "YDL099W"; transcript_id "YDL099W_mRNA"; exon_number "1"; gene_source "sgd"; gene_biotype "protein_coding"; transcript_source "sgd"; transcript_biotype "protein_coding"; protein_id "YDL099W";
IV	sgd	start_codon	283419	283421	.	+	0	gene_id "YDL099W"; transcript_id "YDL099W_mRNA"; exon_number "1"; gene_source "sgd"; gene_biotype "protein_coding"; transcript_source "sgd"; transcript_biotype "protein_coding";
IV	sgd	stop_codon	284442	284444	.	+	0	gene_id "YDL099W"; transcript_id "YDL099W_mRNA"; exon_number "1"; gene_source "sgd"; gene_biotype "protein_coding"; transcript_source "sgd"; transcript_biotype "protein_coding";
IV	sgd	gene	284443	285175	.	-	.	gene_id "YDL098C"; gene_source "sgd"; gene_biotype "protein_coding";
IV	sgd	transcript	284443	285175	.	-	.	gene_id "YDL098C"; transcript_id "YDL098C_mRNA"; gene_source "sgd"; gene_biotype "protein_coding"; transcript_source "sgd"; transcript_biotype "protein_coding";
IV	sgd	exon	284443	285175	.	-	.	gene_id "YDL098C"; transcript_id "YDL098C_mRNA"; exon_number "1"; gene_source "sgd"; gene_biotype "protein_coding"; transcript_source "sgd"; transcript_biotype "protein_coding"; exon_id "YDL098C_mRNA-E1";
IV	sgd	CDS	284584	285165	.	-	0	gene_id "YDL098C"; transcript_id "YDL098C_mRNA"; exon_number "1"; gene_source "sgd"; gene_biotype "protein_coding"; transcript_source "sgd"; transcript_biotype "protein_coding"; protein_id "YDL098C";
IV	sgd	start_codon	285163	285165	.	-	0	gene_id "YDL098C"; transcript_id "YDL098C_mRNA"; exon_number "1"; gene_source "sgd"; gene_biotype "protein_coding"; transcript_source "sgd"; transcript_biotype "protein_coding";
IV	sgd	stop_codon	284581	284583	.	-	0	gene_id "YDL098C"; transcript_id "YDL098C_mRNA"; exon_number "1"; gene_source "sgd"; gene_biotype "protein_coding"; transcript_source "sgd"; transcript_biotype "protein_coding";
IV	sgd	gene	285293	286753	.	-	.	gene_id "YDL097C"; gene_name "RPN6"; gene_source "sgd"; gene_biotype "protein_coding";
IV	sgd	transcript	285293	286753	.	-	.	gene_id "YDL097C"; transcript_id "YDL097C_mRNA"; gene_name "RPN6"; gene_source "sgd"; gene_biotype "protein_coding"; transcript_source "sgd"; transcript_biotype "protein_coding";
IV	sgd	exon	285293	286753	.	-	.	gene_id "YDL097C"; transcript_id "YDL097C_mRNA"; exon_number "1"; gene_name "RPN6"; gene_source "sgd"; gene_biotype "protein_coding"; transcript_source "sgd"; transcript_biotype "protein_coding"; exon_id "YDL097C_mRNA-E1";
IV	sgd	CDS	285394	286695	.	-	0	gene_id "YDL097C"; transcript_id "YDL097C_mRNA"; exon_number "1"; gene_name "RPN6"; gene_source "sgd"; gene_biotype "protein_coding"; transcript_source "sgd"; transcript_biotype "protein_coding"; protein_id "YDL097C";
IV	sgd	start_codon	286693	286695	.	-	0	gene_id "YDL097C"; transcript_id "YDL097C_mRNA"; exon_number "1"; gene_name "RPN6"; gene_source "sgd"; gene_biotype "protein_coding"; transcript_source "sgd"; transcript_biotype "protein_coding";
IV	sgd	stop_codon	285391	285393	.	-	0	gene_id "YDL097C"; transcript_id "YDL097C_mRNA"; exon_number "1"; gene_name "RPN6"; gene_source "sgd"; gene_biotype "protein_coding"; transcript_source "sgd"; transcript_biotype "protein_coding";
IV	sgd	gene	286979	289674	.	+	.	gene_id "YDL095W"; gene_source "sgd"; gene_biotype "protein_coding";
IV	sgd	transcript	286979	289674	.	+	.	gene_id "YDL095W"; transcript_id "YDL095W_mRNA"; gene_source "sgd"; gene_biotype "protein_coding"; transcript_source "sgd"; transcript_biotype "protein_coding";
IV	sgd	exon	286979	289674	.	+	.	gene_id "YDL095W"; transcript_id "YDL095W_mRNA"; exon_number "1"; gene_source "sgd"; gene_biotype "protein_coding"; transcript_source "sgd"; transcript_biotype "protein_coding"; exon_id "YDL095W_mRNA-E1";
IV	sgd	CDS	287059	289509	.	+	0	gene_id "YDL095W"; transcript_id "YDL095W_mRNA"; exon_number "1"; gene_source "sgd"; gene_biotype "protein_coding"; transcript_source "sgd"; transcript_biotype "protein_coding"; protein_id "YDL095W";
IV	sgd	start_codon	287059	287061	.	+	0	gene_id "YDL095W"; transcript_id "YDL095W_mRNA"; exon_number "1"; gene_source "sgd"; gene_biotype "protein_coding"; transcript_source "sgd"; transcript_biotype "protein_coding";
IV	sgd	stop_codon	289510	289512	.	+	0	gene_id "YDL095W"; transcript_id "YDL095W_mRNA"; exon_number "1"; gene_source "sgd"; gene_biotype "protein_coding"; transcript_source "sgd"; transcript_biotype "protein_coding";
IV	sgd	gene	289861	292420	.	+	.	gene_id "YDL093W"; gene_source "sgd"; gene_biotype "protein_coding";
IV	sgd	transcript	289861	292420	.	+	.	gene_id "YDL093W"; transcript_id "YDL093W_mRNA"; gene_source "sgd"; gene_biotype "protein_coding"; transcript_source "sgd"; transcript_biotype "protein_coding";
IV	sgd	exon	289861	292420	.	+	.	gene_id "YDL093W"; transcript_id "YDL093W_mRNA"; exon_number "1"; gene_source "sgd"; gene_biotype "protein_coding"; transcript_source "sgd"; transcript_biotype "protein_coding"; exon_id "YDL093W_mRNA-E1";
IV	sgd	CDS	289909	292137	.	+	0	gene_id "YDL093W"; transcript_id "YDL093W_mRNA"; exon_number "1"; gene_source "sgd"; gene_biotype "protein_coding"; transcript_source "sgd"; transcript_biotype "protein_coding"; protein_id "YDL093W";
IV	sgd	start_codon	289909	289911	.	+	0	gene_id "YDL093W"; transcript_id "YDL093W_mRNA"; exon_number "1"; gene_source "sgd"; gene_biotype "protein_coding"; transcript_source "sgd"; transcript_biotype "protein_coding";
IV	sgd	stop_codon	292138	292140	.	+	0	gene_id "YDL093W"; transcript_id "YDL093W_mRNA"; exon_number "1"; gene_source "sgd"; gene_biotype "protein_coding"; transcript_source "sgd"; transcript_biotype "protein_coding";
IV	sgd	gene	292758	293415	.	+	.	gene_id "YDL092W"; gene_source "sgd"; gene_biotype "protein_coding";
IV	sgd	transcript	292758	293415	.	+	.	gene_id "YDL092W"; transcript_id "YDL092W_mRNA"; gene_source "sgd"; gene_biotype "protein_coding"; transcript_source "sgd"; transcript_biotype "protein_coding";
IV	sgd	exon	292758	293415	.	+	.	gene_id "YDL092W"; transcript_id "YDL092W_mRNA"; exon_number "1"; gene_source "sgd"; gene_biotype "protein_coding"; transcript_source "sgd"; transcript_biotype "protein_coding"; exon_id "YDL092W_mRNA-E1";
IV	sgd	CDS	292781	293218	.	+	0	gene_id "YDL092W"; transcript_id "YDL092W_mRNA"; exon_number "1"; gene_source "sgd"; gene_biotype "protein_coding"; transcript_source "sgd"; transcript_biotype "protein_coding"; protein_id "YDL092W";
IV	sgd	start_codon	292781	292783	.	+	0	gene_id "YDL092W"; transcript_id "YDL092W_mRNA"; exon_number "1"; gene_source "sgd"; gene_biotype "protein_coding"; transcript_source "sgd"; transcript_biotype "protein_coding";
IV	sgd	stop_codon	293219	293221	.	+	0	gene_id "YDL092W"; transcript_id "YDL092W_mRNA"; exon_number "1"; gene_source "sgd"; gene_biotype "protein_coding"; transcript_source "sgd"; transcript_biotype "protein_coding";
IV	sgd	gene	293290	294853	.	-	.	gene_id "YDL091C"; gene_source "sgd"; gene_biotype "protein_coding";
IV	sgd	transcript	293290	294853	.	-	.	gene_id "YDL091C"; transcript_id "YDL091C_mRNA"; gene_source "sgd"; gene_biotype "protein_coding"; transcript_source "sgd"; transcript_biotype "protein_coding";
IV	sgd	exon	293290	294853	.	-	.	gene_id "YDL091C"; transcript_id "YDL091C_mRNA"; exon_number "1"; gene_source "sgd"; gene_biotype "protein_coding"; transcript_source "sgd"; transcript_biotype "protein_coding"; exon_id "YDL091C_mRNA-E1";
IV	sgd	CDS	293395	294759	.	-	0	gene_id "YDL091C"; transcript_id "YDL091C_mRNA"; exon_number "1"; gene_source "sgd"; gene_biotype "protein_coding"; transcript_source "sgd"; transcript_biotype "protein_coding"; protein_id "YDL091C";
IV	sgd	start_codon	294757	294759	.	-	0	gene_id "YDL091C"; transcript_id "YDL091C_mRNA"; exon_number "1"; gene_source "sgd"; gene_biotype "protein_coding"; transcript_source "sgd"; transcript_biotype "protein_coding";
IV	sgd	stop_codon	293392	293394	.	-	0	gene_id "YDL091C"; transcript_id "YDL091C_mRNA"; exon_number "1"; gene_source "sgd"; gene_biotype "protein_coding"; transcript_source "sgd"; transcript_biotype "protein_coding";
IV	sgd	gene	294903	296337	.	-	.	gene_id "YDL090C"; gene_name "RAM1"; gene_source "sgd"; gene_biotype "protein_coding";
IV	sgd	transcript	294903	296337	.	-	.	gene_id "YDL090C"; transcript_id "YDL090C_mRNA"; gene_name "RAM1"; gene_source "sgd"; gene_biotype "protein_coding"; transcript_source "sgd"; transcript_biotype "protein_coding";
IV	sgd	exon	294903	296337	.	-	.	gene_id "YDL090C"; transcript_id "YDL090C_mRNA"; exon_number "1"; gene_name "RAM1"; gene_source "sgd"; gene_biotype "protein_coding"; transcript_source "sgd"; transcript_biotype "protein_coding"; exon_id "YDL090C_mRNA-E1";
IV	sgd	CDS	295037	296329	.	-	0	gene_id "YDL090C"; transcript_id "YDL090C_mRNA"; exon_number "1"; gene_name "RAM1"; gene_source "sgd"; gene_biotype "protein_coding"; transcript_source "sgd"; transcript_biotype "protein_coding"; protein_id "YDL090C";
IV	sgd	start_codon	296327	296329	.	-	0	gene_id "YDL090C"; transcript_id "YDL090C_mRNA"; exon_number "1"; gene_name "RAM1"; gene_source "sgd"; gene_biotype "protein_coding"; transcript_source "sgd"; transcript_biotype "protein_coding";
IV	sgd	stop_codon	295034	295036	.	-	0	gene_id "YDL090C"; transcript_id "YDL090C_mRNA"; exon_number "1"; gene_name "RAM1"; gene_source "sgd"; gene_biotype "protein_coding"; transcript_source "sgd"; transcript_biotype "protein_coding";
IV	sgd	gene	296521	298356	.	+	.	gene_id "YDL089W"; gene_source "sgd"; gene_biotype "protein_coding";
IV	sgd	transcript	296521	298356	.	+	.	gene_id "YDL089W"; transcript_id "YDL089W_mRNA"; gene_source "sgd"; gene_biotype "protein_coding"; transcript_source "sgd"; transcript_biotype "protein_coding";
IV	sgd	exon	296521	298356	.	+	.	gene_id "YDL089W"; transcript_id "YDL089W_mRNA"; exon_number "1"; gene_source "sgd"; gene_biotype "protein_coding"; transcript_source "sgd"; transcript_biotype "protein_coding"; exon_id "YDL089W_mRNA-E1";
IV	sgd	CDS	296820	298271	.	+	0	gene_id "YDL089W"; transcript_id "YDL089W_mRNA"; exon_number "1"; gene_source "sgd"; gene_biotype "protein_coding"; transcript_source "sgd"; transcript_biotype "protein_coding"; protein_id "YDL089W";
IV	sgd	start_codon	296820	296822	.	+	0	gene_id "YDL089W"; transcript_id "YDL089W_mRNA"; exon_number "1"; gene_source "sgd"; gene_biotype "protein_coding"; transcript_source "sgd"; transcript_biotype "protein_coding";
IV	sgd	stop_codon	298272	298274	.	+	0	gene_id "YDL089W"; transcript_id "YDL089W_mRNA"; exon_number "1"; gene_source "sgd"; gene_biotype "protein_coding"; transcript_source "sgd"; transcript_biotype "protein_coding";
IV	sgd	gene	298263	300131	.	-	.	gene_id "YDL088C"; gene_name "ASM4"; gene_source "sgd"; gene_biotype "protein_coding";
IV	sgd	transcript	298263	300131	.	-	.	gene_id "YDL088C"; transcript_id "YDL088C_mRNA"; gene_name "ASM4"; gene_source "sgd"; gene_biotype "protein_coding"; transcript_source "sgd"; transcript_biotype "protein_coding";
IV	sgd	exon	298263	300131	.	-	.	gene_id "YDL088C"; transcript_id "YDL088C_mRNA"; exon_number "1"; gene_name "ASM4"; gene_source "sgd"; gene_biotype "protein_coding"; transcript_source "sgd"; transcript_biotype "protein_coding"; exon_id "YDL088C_mRNA-E1";
IV	sgd	CDS	298420	300003	.	-	0	gene_id "YDL088C"; transcript_id "YDL088C_mRNA"; exon_number "1"; gene_name "ASM4"; gene_source "sgd"; gene_biotype "protein_coding"; transcript_source "sgd"; transcript_biotype "protein_coding"; protein_id "YDL088C";
IV	sgd	start_codon	300001	300003	.	-	0	gene_id "YDL088C"; transcript_id "YDL088C_mRNA"; exon_number "1"; gene_name "ASM4"; gene_source "sgd"; gene_biotype "protein_coding"; transcript_source "sgd"; transcript_biotype "protein_coding";
IV	sgd	stop_codon	298417	298419	.	-	0	gene_id "YDL088C"; transcript_id "YDL088C_mRNA"; exon_number "1"; gene_name "ASM4"; gene_source "sgd"; gene_biotype "protein_coding"; transcript_source "sgd"; transcript_biotype "protein_coding";
IV	sgd	gene	300214	300999	.	-	.	gene_id "YDL087C"; gene_name "LUC7"; gene_source "sgd"; gene_biotype "protein_coding";
IV	sgd	transcript	300214	300999	.	-	.	gene_id "YDL087C"; transcript_id "YDL087C_mRNA"; gene_name "LUC7"; gene_source "sgd"; gene_biotype "protein_coding"; transcript_source "sgd"; transcript_biotype "protein_coding";
IV	sgd	exon	300214	300999	.	-	.	gene_id "YDL087C"; transcript_id "YDL087C_mRNA"; exon_number "1"; gene_name "LUC7"; gene_source "sgd"; gene_biotype "protein_coding"; transcript_source "sgd"; transcript_biotype "protein_coding"; exon_id "YDL087C_mRNA-E1";
IV	sgd	CDS	300217	300999	.	-	0	gene_id "YDL087C"; transcript_id "YDL087C_mRNA"; exon_number "1"; gene_name "LUC7"; gene_source "sgd"; gene_biotype "protein_coding"; transcript_source "sgd"; transcript_biotype "protein_coding"; protein_id "YDL087C";
IV	sgd	start_codon	300997	300999	.	-	0	gene_id "YDL087C"; transcript_id "YDL087C_mRNA"; exon_number "1"; gene_name "LUC7"; gene_source "sgd"; gene_biotype "protein_coding"; transcript_source "sgd"; transcript_biotype "protein_coding";
IV	sgd	stop_codon	300214	300216	.	-	0	gene_id "YDL087C"; transcript_id "YDL087C_mRNA"; exon_number "1"; gene_name "LUC7"; gene_source "sgd"; gene_biotype "protein_coding"; transcript_source "sgd"; transcript_biotype "protein_coding";
IV	sgd	gene	301374	302323	.	+	.	gene_id "YDL086W"; gene_source "sgd"; gene_biotype "protein_coding";
IV	sgd	transcript	301374	302323	.	+	.	gene_id "YDL086W"; transcript_id "YDL086W_mRNA"; gene_source "sgd"; gene_biotype "protein_coding"; transcript_source "sgd"; transcript_biotype "protein_coding";
IV	sgd	exon	301374	302323	.	+	.	gene_id "YDL086W"; transcript_id "YDL086W_mRNA"; exon_number "1"; gene_source "sgd"; gene_biotype "protein_coding"; transcript_source "sgd"; transcript_biotype "protein_coding"; exon_id "YDL086W_mRNA-E1";
IV	sgd	CDS	301413	302231	.	+	0	gene_id "YDL086W"; transcript_id "YDL086W_mRNA"; exon_number "1"; gene_source "sgd"; gene_biotype "protein_coding"; transcript_source "sgd"; transcript_biotype "protein_coding"; protein_id "YDL086W";
IV	sgd	start_codon	301413	301415	.	+	0	gene_id "YDL086W"; transcript_id "YDL086W_mRNA"; exon_number "1"; gene_source "sgd"; gene_biotype "protein_coding"; transcript_source "sgd"; transcript_biotype "protein_coding";
IV	sgd	stop_codon	302232	302234	.	+	0	gene_id "YDL086W"; transcript_id "YDL086W_mRNA"; exon_number "1"; gene_source "sgd"; gene_biotype "protein_coding"; transcript_source "sgd"; transcript_biotype "protein_coding";
IV	sgd	gene	302219	302735	.	-	.	gene_id "YDL085C-A"; gene_source "sgd"; gene_biotype "protein_coding";
IV	sgd	transcript	302219	302735	.	-	.	gene_id "YDL085C-A"; transcript_id "YDL085C-A_mRNA"; gene_source "sgd"; gene_biotype "protein_coding"; transcript_source "sgd"; transcript_biotype "protein_coding";
IV	sgd	exon	302219	302735	.	-	.	gene_id "YDL085C-A"; transcript_id "YDL085C-A_mRNA"; exon_number "1"; gene_source "sgd"; gene_biotype "protein_coding"; transcript_source "sgd"; transcript_biotype "protein_coding"; exon_id "YDL085C-A_mRNA-E1";
IV	sgd	CDS	302467	302670	.	-	0	gene_id "YDL085C-A"; transcript_id "YDL085C-A_mRNA"; exon_number "1"; gene_source "sgd"; gene_biotype "protein_coding"; transcript_source "sgd"; transcript_biotype "protein_coding"; protein_id "YDL085C-A";
IV	sgd	start_codon	302668	302670	.	-	0	gene_id "YDL085C-A"; transcript_id "YDL085C-A_mRNA"; exon_number "1"; gene_source "sgd"; gene_biotype "protein_coding"; transcript_source "sgd"; transcript_biotype "protein_coding";
IV	sgd	stop_codon	302464	302466	.	-	0	gene_id "YDL085C-A"; transcript_id "YDL085C-A_mRNA"; exon_number "1"; gene_source "sgd"; gene_biotype "protein_coding"; transcript_source "sgd"; transcript_biotype "protein_coding";
IV	sgd	gene	303211	304848	.	+	.	gene_id "YDL085W"; gene_name "NDE2"; gene_source "sgd"; gene_biotype "protein_coding";
IV	sgd	transcript	303211	304848	.	+	.	gene_id "YDL085W"; transcript_id "YDL085W_mRNA"; gene_name "NDE2"; gene_source "sgd"; gene_biotype "protein_coding"; transcript_source "sgd"; transcript_biotype "protein_coding";
IV	sgd	exon	303211	304848	.	+	.	gene_id "YDL085W"; transcript_id "YDL085W_mRNA"; exon_number "1"; gene_name "NDE2"; gene_source "sgd"; gene_biotype "protein_coding"; transcript_source "sgd"; transcript_biotype "protein_coding"; exon_id "YDL085W_mRNA-E1";
IV	sgd	CDS	303211	304845	.	+	0	gene_id "YDL085W"; transcript_id "YDL085W_mRNA"; exon_number "1"; gene_name "NDE2"; gene_source "sgd"; gene_biotype "protein_coding"; transcript_source "sgd"; transcript_biotype "protein_coding"; protein_id "YDL085W";
IV	sgd	start_codon	303211	303213	.	+	0	gene_id "YDL085W"; transcript_id "YDL085W_mRNA"; exon_number "1"; gene_name "NDE2"; gene_source "sgd"; gene_biotype "protein_coding"; transcript_source "sgd"; transcript_biotype "protein_coding";
IV	sgd	stop_codon	304846	304848	.	+	0	gene_id "YDL085W"; transcript_id "YDL085W_mRNA"; exon_number "1"; gene_name "NDE2"; gene_source "sgd"; gene_biotype "protein_coding"; transcript_source "sgd"; transcript_biotype "protein_coding";
IV	sgd	gene	305022	306706	.	+	.	gene_id "YDL084W"; gene_source "sgd"; gene_biotype "protein_coding";
IV	sgd	transcript	305022	306706	.	+	.	gene_id "YDL084W"; transcript_id "YDL084W_mRNA"; gene_source "sgd"; gene_biotype "protein_coding"; transcript_source "sgd"; transcript_biotype "protein_coding";
IV	sgd	exon	305022	306706	.	+	.	gene_id "YDL084W"; transcript_id "YDL084W_mRNA"; exon_number "1"; gene_source "sgd"; gene_biotype "protein_coding"; transcript_source "sgd"; transcript_biotype "protein_coding"; exon_id "YDL084W_mRNA-E1";
IV	sgd	CDS	305237	306574	.	+	0	gene_id "YDL084W"; transcript_id "YDL084W_mRNA"; exon_number "1"; gene_source "sgd"; gene_biotype "protein_coding"; transcript_source "sgd"; transcript_biotype "protein_coding"; protein_id "YDL084W";
IV	sgd	start_codon	305237	305239	.	+	0	gene_id "YDL084W"; transcript_id "YDL084W_mRNA"; exon_number "1"; gene_source "sgd"; gene_biotype "protein_coding"; transcript_source "sgd"; transcript_biotype "protein_coding";
IV	sgd	stop_codon	306575	306577	.	+	0	gene_id "YDL084W"; transcript_id "YDL084W_mRNA"; exon_number "1"; gene_source "sgd"; gene_biotype "protein_coding"; transcript_source "sgd"; transcript_biotype "protein_coding";
IV	sgd	gene	306551	307872	.	-	.	gene_id "YDL083C"; gene_name "RPS16B"; gene_source "sgd"; gene_biotype "protein_coding";
IV	sgd	transcript	306551	307872	.	-	.	gene_id "YDL083C"; transcript_id "YDL083C_mRNA"; gene_name "RPS16B"; gene_source "sgd"; gene_biotype "protein_coding"; transcript_source "sgd"; transcript_biotype "protein_coding";
IV	sgd	exon	307766	307872	.	-	.	gene_id "YDL083C"; transcript_id "YDL083C_mRNA"; exon_number "1"; gene_name "RPS16B"; gene_source "sgd"; gene_biotype "protein_coding"; transcript_source "sgd"; transcript_biotype "protein_coding"; exon_id "YDL083C_mRNA-E1";
IV	sgd	CDS	307766	307789	.	-	0	gene_id "YDL083C"; transcript_id "YDL083C_mRNA"; exon_number "1"; gene_name "RPS16B"; gene_source "sgd"; gene_biotype "protein_coding"; transcript_source "sgd"; transcript_biotype "protein_coding"; protein_id "YDL083C";
IV	sgd	start_codon	307787	307789	.	-	0	gene_id "YDL083C"; transcript_id "YDL083C_mRNA"; exon_number "1"; gene_name "RPS16B"; gene_source "sgd"; gene_biotype "protein_coding"; transcript_source "sgd"; transcript_biotype "protein_coding";
IV	sgd	exon	306551	307333	.	-	.	gene_id "YDL083C"; transcript_id "YDL083C_mRNA"; exon_number "2"; gene_name "RPS16B"; gene_source "sgd"; gene_biotype "protein_coding"; transcript_source "sgd"; transcript_biotype "protein_coding"; exon_id "YDL083C_mRNA-E2";
IV	sgd	CDS	306929	307333	.	-	0	gene_id "YDL083C"; transcript_id "YDL083C_mRNA"; exon_number "2"; gene_name "RPS16B"; gene_source "sgd"; gene_biotype "protein_coding"; transcript_source "sgd"; transcript_biotype "protein_coding"; protein_id "YDL083C";
IV	sgd	stop_codon	306926	306928	.	-	0	gene_id "YDL083C"; transcript_id "YDL083C_mRNA"; exon_number "2"; gene_name "RPS16B"; gene_source "sgd"; gene_biotype "protein_coding"; transcript_source "sgd"; transcript_biotype "protein_coding";
IV	sgd	gene	308356	309567	.	+	.	gene_id "YDL082W"; gene_name "RPL13A"; gene_source "sgd"; gene_biotype "protein_coding";
IV	sgd	transcript	308356	309567	.	+	.	gene_id "YDL082W"; transcript_id "YDL082W_mRNA"; gene_name "RPL13A"; gene_source "sgd"; gene_biotype "protein_coding"; transcript_source "sgd"; transcript_biotype "protein_coding";
IV	sgd	exon	308356	308427	.	+	.	gene_id "YDL082W"; transcript_id "YDL082W_mRNA"; exon_number "1"; gene_name "RPL13A"; gene_source "sgd"; gene_biotype "protein_coding"; transcript_source "sgd"; transcript_biotype "protein_coding"; exon_id "YDL082W_mRNA-E1";
IV	sgd	CDS	308424	308427	.	+	0	gene_id "YDL082W"; transcript_id "YDL082W_mRNA"; exon_number "1"; gene_name "RPL13A"; gene_source "sgd"; gene_biotype "protein_coding"; transcript_source "sgd"; transcript_biotype "protein_coding"; protein_id "YDL082W";
IV	sgd	start_codon	308424	308426	.	+	0	gene_id "YDL082W"; transcript_id "YDL082W_mRNA"; exon_number "1"; gene_name "RPL13A"; gene_source "sgd"; gene_biotype "protein_coding"; transcript_source "sgd"; transcript_biotype "protein_coding";
IV	sgd	exon	308793	309567	.	+	.	gene_id "YDL082W"; transcript_id "YDL082W_mRNA"; exon_number "2"; gene_name "RPL13A"; gene_source "sgd"; gene_biotype "protein_coding"; transcript_source "sgd"; transcript_biotype "protein_coding"; exon_id "YDL082W_mRNA-E2";
IV	sgd	CDS	308793	309385	.	+	2	gene_id "YDL082W"; transcript_id "YDL082W_mRNA"; exon_number "2"; gene_name "RPL13A"; gene_source "sgd"; gene_biotype "protein_coding"; transcript_source "sgd"; transcript_biotype "protein_coding"; protein_id "YDL082W";
IV	sgd	stop_codon	309386	309388	.	+	0	gene_id "YDL082W"; transcript_id "YDL082W_mRNA"; exon_number "2"; gene_name "RPL13A"; gene_source "sgd"; gene_biotype "protein_coding"; transcript_source "sgd"; transcript_biotype "protein_coding";
IV	sgd	gene	309689	310235	.	-	.	gene_id "YDL081C"; gene_name "RPP1A"; gene_source "sgd"; gene_biotype "protein_coding";
IV	sgd	transcript	309689	310235	.	-	.	gene_id "YDL081C"; transcript_id "YDL081C_mRNA"; gene_name "RPP1A"; gene_source "sgd"; gene_biotype "protein_coding"; transcript_source "sgd"; transcript_biotype "protein_coding";
IV	sgd	exon	309689	310235	.	-	.	gene_id "YDL081C"; transcript_id "YDL081C_mRNA"; exon_number "1"; gene_name "RPP1A"; gene_source "sgd"; gene_biotype "protein_coding"; transcript_source "sgd"; transcript_biotype "protein_coding"; exon_id "YDL081C_mRNA-E1";
IV	sgd	CDS	309805	310122	.	-	0	gene_id "YDL081C"; transcript_id "YDL081C_mRNA"; exon_number "1"; gene_name "RPP1A"; gene_source "sgd"; gene_biotype "protein_coding"; transcript_source "sgd"; transcript_biotype "protein_coding"; protein_id "YDL081C";
IV	sgd	start_codon	310120	310122	.	-	0	gene_id "YDL081C"; transcript_id "YDL081C_mRNA"; exon_number "1"; gene_name "RPP1A"; gene_source "sgd"; gene_biotype "protein_coding"; transcript_source "sgd"; transcript_biotype "protein_coding";
IV	sgd	stop_codon	309802	309804	.	-	0	gene_id "YDL081C"; transcript_id "YDL081C_mRNA"; exon_number "1"; gene_name "RPP1A"; gene_source "sgd"; gene_biotype "protein_coding"; transcript_source "sgd"; transcript_biotype "protein_coding";
IV	sgd	gene	310475	312656	.	-	.	gene_id "YDL080C"; gene_name "THI3"; gene_source "sgd"; gene_biotype "protein_coding";
IV	sgd	transcript	310475	312656	.	-	.	gene_id "YDL080C"; transcript_id "YDL080C_mRNA"; gene_name "THI3"; gene_source "sgd"; gene_biotype "protein_coding"; transcript_source "sgd"; transcript_biotype "protein_coding";
IV	sgd	exon	310475	312656	.	-	.	gene_id "YDL080C"; transcript_id "YDL080C_mRNA"; exon_number "1"; gene_name "THI3"; gene_source "sgd"; gene_biotype "protein_coding"; transcript_source "sgd"; transcript_biotype "protein_coding"; exon_id "YDL080C_mRNA-E1";
IV	sgd	CDS	310645	312471	.	-	0	gene_id "YDL080C"; transcript_id "YDL080C_mRNA"; exon_number "1"; gene_name "THI3"; gene_source "sgd"; gene_biotype "protein_coding"; transcript_source "sgd"; transcript_biotype "protein_coding"; protein_id "YDL080C";
IV	sgd	start_codon	312469	312471	.	-	0	gene_id "YDL080C"; transcript_id "YDL080C_mRNA"; exon_number "1"; gene_name "THI3"; gene_source "sgd"; gene_biotype "protein_coding"; transcript_source "sgd"; transcript_biotype "protein_coding";
IV	sgd	stop_codon	310642	310644	.	-	0	gene_id "YDL080C"; transcript_id "YDL080C_mRNA"; exon_number "1"; gene_name "THI3"; gene_source "sgd"; gene_biotype "protein_coding"; transcript_source "sgd"; transcript_biotype "protein_coding";
IV	sgd	gene	312823	314831	.	-	.	gene_id "YDL079C"; gene_source "sgd"; gene_biotype "protein_coding";
IV	sgd	transcript	312823	314831	.	-	.	gene_id "YDL079C"; transcript_id "YDL079C_mRNA"; gene_source "sgd"; gene_biotype "protein_coding"; transcript_source "sgd"; transcript_biotype "protein_coding";
IV	sgd	exon	314337	314831	.	-	.	gene_id "YDL079C"; transcript_id "YDL079C_mRNA"; exon_number "1"; gene_source "sgd"; gene_biotype "protein_coding"; transcript_source "sgd"; transcript_biotype "protein_coding"; exon_id "YDL079C_mRNA-E1";
IV	sgd	CDS	314337	314748	.	-	0	gene_id "YDL079C"; transcript_id "YDL079C_mRNA"; exon_number "1"; gene_source "sgd"; gene_biotype "protein_coding"; transcript_source "sgd"; transcript_biotype "protein_coding"; protein_id "YDL079C";
IV	sgd	start_codon	314746	314748	.	-	0	gene_id "YDL079C"; transcript_id "YDL079C_mRNA"; exon_number "1"; gene_source "sgd"; gene_biotype "protein_coding"; transcript_source "sgd"; transcript_biotype "protein_coding";
IV	sgd	exon	312823	314044	.	-	.	gene_id "YDL079C"; transcript_id "YDL079C_mRNA"; exon_number "2"; gene_source "sgd"; gene_biotype "protein_coding"; transcript_source "sgd"; transcript_biotype "protein_coding"; exon_id "YDL079C_mRNA-E2";
IV	sgd	CDS	312954	314044	.	-	2	gene_id "YDL079C"; transcript_id "YDL079C_mRNA"; exon_number "2"; gene_source "sgd"; gene_biotype "protein_coding"; transcript_source "sgd"; transcript_biotype "protein_coding"; protein_id "YDL079C";
IV	sgd	stop_codon	312951	312953	.	-	0	gene_id "YDL079C"; transcript_id "YDL079C_mRNA"; exon_number "2"; gene_source "sgd"; gene_biotype "protein_coding"; transcript_source "sgd"; transcript_biotype "protein_coding";
IV	sgd	gene	315226	316467	.	-	.	gene_id "YDL078C"; gene_source "sgd"; gene_biotype "protein_coding";
IV	sgd	transcript	315226	316467	.	-	.	gene_id "YDL078C"; transcript_id "YDL078C_mRNA"; gene_source "sgd"; gene_biotype "protein_coding"; transcript_source "sgd"; transcript_biotype "protein_coding";
IV	sgd	exon	315226	316467	.	-	.	gene_id "YDL078C"; transcript_id "YDL078C_mRNA"; exon_number "1"; gene_source "sgd"; gene_biotype "protein_coding"; transcript_source "sgd"; transcript_biotype "protein_coding"; exon_id "YDL078C_mRNA-E1";
IV	sgd	CDS	315360	316388	.	-	0	gene_id "YDL078C"; transcript_id "YDL078C_mRNA"; exon_number "1"; gene_source "sgd"; gene_biotype "protein_coding"; transcript_source "sgd"; transcript_biotype "protein_coding"; protein_id "YDL078C";
IV	sgd	start_codon	316386	316388	.	-	0	gene_id "YDL078C"; transcript_id "YDL078C_mRNA"; exon_number "1"; gene_source "sgd"; gene_biotype "protein_coding"; transcript_source "sgd"; transcript_biotype "protein_coding";
IV	sgd	stop_codon	315357	315359	.	-	0	gene_id "YDL078C"; transcript_id "YDL078C_mRNA"; exon_number "1"; gene_source "sgd"; gene_biotype "protein_coding"; transcript_source "sgd"; transcript_biotype "protein_coding";
IV	sgd	gene	316971	320120	.	-	.	gene_id "YDL077C"; gene_name "VAM6"; gene_source "sgd"; gene_biotype "protein_coding";
IV	sgd	transcript	316971	320120	.	-	.	gene_id "YDL077C"; transcript_id "YDL077C_mRNA"; gene_name "VAM6"; gene_source "sgd"; gene_biotype "protein_coding"; transcript_source "sgd"; transcript_biotype "protein_coding";
IV	sgd	exon	316971	320120	.	-	.	gene_id "YDL077C"; transcript_id "YDL077C_mRNA"; exon_number "1"; gene_name "VAM6"; gene_source "sgd"; gene_biotype "protein_coding"; transcript_source "sgd"; transcript_biotype "protein_coding"; exon_id "YDL077C_mRNA-E1";
IV	sgd	CDS	316974	320120	.	-	0	gene_id "YDL077C"; transcript_id "YDL077C_mRNA"; exon_number "1"; gene_name "VAM6"; gene_source "sgd"; gene_biotype "protein_coding"; transcript_source "sgd"; transcript_biotype "protein_coding"; protein_id "YDL077C";
IV	sgd	start_codon	320118	320120	.	-	0	gene_id "YDL077C"; transcript_id "YDL077C_mRNA"; exon_number "1"; gene_name "VAM6"; gene_source "sgd"; gene_biotype "protein_coding"; transcript_source "sgd"; transcript_biotype "protein_coding";
IV	sgd	stop_codon	316971	316973	.	-	0	gene_id "YDL077C"; transcript_id "YDL077C_mRNA"; exon_number "1"; gene_name "VAM6"; gene_source "sgd"; gene_biotype "protein_coding"; transcript_source "sgd"; transcript_biotype "protein_coding";
IV	sgd	gene	320441	321699	.	-	.	gene_id "YDL076C"; gene_source "sgd"; gene_biotype "protein_coding";
IV	sgd	transcript	320441	321699	.	-	.	gene_id "YDL076C"; transcript_id "YDL076C_mRNA"; gene_source "sgd"; gene_biotype "protein_coding"; transcript_source "sgd"; transcript_biotype "protein_coding";
IV	sgd	exon	320441	321699	.	-	.	gene_id "YDL076C"; transcript_id "YDL076C_mRNA"; exon_number "1"; gene_source "sgd"; gene_biotype "protein_coding"; transcript_source "sgd"; transcript_biotype "protein_coding"; exon_id "YDL076C_mRNA-E1";
IV	sgd	CDS	320671	321552	.	-	0	gene_id "YDL076C"; transcript_id "YDL076C_mRNA"; exon_number "1"; gene_source "sgd"; gene_biotype "protein_coding"; transcript_source "sgd"; transcript_biotype "protein_coding"; protein_id "YDL076C";
IV	sgd	start_codon	321550	321552	.	-	0	gene_id "YDL076C"; transcript_id "YDL076C_mRNA"; exon_number "1"; gene_source "sgd"; gene_biotype "protein_coding"; transcript_source "sgd"; transcript_biotype "protein_coding";
IV	sgd	stop_codon	320668	320670	.	-	0	gene_id "YDL076C"; transcript_id "YDL076C_mRNA"; exon_number "1"; gene_source "sgd"; gene_biotype "protein_coding"; transcript_source "sgd"; transcript_biotype "protein_coding";
IV	sgd	gene	322132	323154	.	+	.	gene_id "YDL075W"; gene_name "RPL31A"; gene_source "sgd"; gene_biotype "protein_coding";
IV	sgd	transcript	322132	323154	.	+	.	gene_id "YDL075W"; transcript_id "YDL075W_mRNA"; gene_name "RPL31A"; gene_source "sgd"; gene_biotype "protein_coding"; transcript_source "sgd"; transcript_biotype "protein_coding";
IV	sgd	exon	322132	322282	.	+	.	gene_id "YDL075W"; transcript_id "YDL075W_mRNA"; exon_number "1"; gene_name "RPL31A"; gene_source "sgd"; gene_biotype "protein_coding"; transcript_source "sgd"; transcript_biotype "protein_coding"; exon_id "YDL075W_mRNA-E1";
IV	sgd	CDS	322226	322282	.	+	0	gene_id "YDL075W"; transcript_id "YDL075W_mRNA"; exon_number "1"; gene_name "RPL31A"; gene_source "sgd"; gene_biotype "protein_coding"; transcript_source "sgd"; transcript_biotype "protein_coding"; protein_id "YDL075W";
IV	sgd	start_codon	322226	322228	.	+	0	gene_id "YDL075W"; transcript_id "YDL075W_mRNA"; exon_number "1"; gene_name "RPL31A"; gene_source "sgd"; gene_biotype "protein_coding"; transcript_source "sgd"; transcript_biotype "protein_coding";
IV	sgd	exon	322704	323154	.	+	.	gene_id "YDL075W"; transcript_id "YDL075W_mRNA"; exon_number "2"; gene_name "RPL31A"; gene_source "sgd"; gene_biotype "protein_coding"; transcript_source "sgd"; transcript_biotype "protein_coding"; exon_id "YDL075W_mRNA-E2";
IV	sgd	CDS	322704	322985	.	+	0	gene_id "YDL075W"; transcript_id "YDL075W_mRNA"; exon_number "2"; gene_name "RPL31A"; gene_source "sgd"; gene_biotype "protein_coding"; transcript_source "sgd"; transcript_biotype "protein_coding"; protein_id "YDL075W";
IV	sgd	stop_codon	322986	322988	.	+	0	gene_id "YDL075W"; transcript_id "YDL075W_mRNA"; exon_number "2"; gene_name "RPL31A"; gene_source "sgd"; gene_biotype "protein_coding"; transcript_source "sgd"; transcript_biotype "protein_coding";
IV	sgd	gene	323217	323471	.	-	.	gene_id "snR63"; gene_source "sgd"; gene_biotype "snoRNA";
IV	sgd	transcript	323217	323471	.	-	.	gene_id "snR63"; transcript_id "snR63_snoRNA"; gene_source "sgd"; gene_biotype "snoRNA"; transcript_source "sgd"; transcript_biotype "snoRNA";
IV	sgd	exon	323217	323471	.	-	.	gene_id "snR63"; transcript_id "snR63_snoRNA"; exon_number "1"; gene_source "sgd"; gene_biotype "snoRNA"; transcript_source "sgd"; transcript_biotype "snoRNA"; exon_id "snR63_snoRNA-E1";
IV	sgd	gene	323886	326221	.	-	.	gene_id "YDL074C"; gene_source "sgd"; gene_biotype "protein_coding";
IV	sgd	transcript	323886	326221	.	-	.	gene_id "YDL074C"; transcript_id "YDL074C_mRNA"; gene_source "sgd"; gene_biotype "protein_coding"; transcript_source "sgd"; transcript_biotype "protein_coding";
IV	sgd	exon	323886	326221	.	-	.	gene_id "YDL074C"; transcript_id "YDL074C_mRNA"; exon_number "1"; gene_source "sgd"; gene_biotype "protein_coding"; transcript_source "sgd"; transcript_biotype "protein_coding"; exon_id "YDL074C_mRNA-E1";
IV	sgd	CDS	324050	326149	.	-	0	gene_id "YDL074C"; transcript_id "YDL074C_mRNA"; exon_number "1"; gene_source "sgd"; gene_biotype "protein_coding"; transcript_source "sgd"; transcript_biotype "protein_coding"; protein_id "YDL074C";
IV	sgd	start_codon	326147	326149	.	-	0	gene_id "YDL074C"; transcript_id "YDL074C_mRNA"; exon_number "1"; gene_source "sgd"; gene_biotype "protein_coding"; transcript_source "sgd"; transcript_biotype "protein_coding";
IV	sgd	stop_codon	324047	324049	.	-	0	gene_id "YDL074C"; transcript_id "YDL074C_mRNA"; exon_number "1"; gene_source "sgd"; gene_biotype "protein_coding"; transcript_source "sgd"; transcript_biotype "protein_coding";
IV	sgd	gene	326613	329567	.	+	.	gene_id "YDL073W"; gene_source "sgd"; gene_biotype "protein_coding";
IV	sgd	transcript	326613	329567	.	+	.	gene_id "YDL073W"; transcript_id "YDL073W_mRNA"; gene_source "sgd"; gene_biotype "protein_coding"; transcript_source "sgd"; transcript_biotype "protein_coding";
IV	sgd	exon	326613	329567	.	+	.	gene_id "YDL073W"; transcript_id "YDL073W_mRNA"; exon_number "1"; gene_source "sgd"; gene_biotype "protein_coding"; transcript_source "sgd"; transcript_biotype "protein_coding"; exon_id "YDL073W_mRNA-E1";
IV	sgd	CDS	326613	329564	.	+	0	gene_id "YDL073W"; transcript_id "YDL073W_mRNA"; exon_number "1"; gene_source "sgd"; gene_biotype "protein_coding"; transcript_source "sgd"; transcript_biotype "protein_coding"; protein_id "YDL073W";
IV	sgd	start_codon	326613	326615	.	+	0	gene_id "YDL073W"; transcript_id "YDL073W_mRNA"; exon_number "1"; gene_source "sgd"; gene_biotype "protein_coding"; transcript_source "sgd"; transcript_biotype "protein_coding";
IV	sgd	stop_codon	329565	329567	.	+	0	gene_id "YDL073W"; transcript_id "YDL073W_mRNA"; exon_number "1"; gene_source "sgd"; gene_biotype "protein_coding"; transcript_source "sgd"; transcript_biotype "protein_coding";
IV	sgd	gene	329685	330518	.	-	.	gene_id "YDL072C"; gene_source "sgd"; gene_biotype "protein_coding";
IV	sgd	transcript	329685	330518	.	-	.	gene_id "YDL072C"; transcript_id "YDL072C_mRNA"; gene_source "sgd"; gene_biotype "protein_coding"; transcript_source "sgd"; transcript_biotype "protein_coding";
IV	sgd	exon	329685	330518	.	-	.	gene_id "YDL072C"; transcript_id "YDL072C_mRNA"; exon_number "1"; gene_source "sgd"; gene_biotype "protein_coding"; transcript_source "sgd"; transcript_biotype "protein_coding"; exon_id "YDL072C_mRNA-E1";
IV	sgd	CDS	329839	330447	.	-	0	gene_id "YDL072C"; transcript_id "YDL072C_mRNA"; exon_number "1"; gene_source "sgd"; gene_biotype "protein_coding"; transcript_source "sgd"; transcript_biotype "protein_coding"; protein_id "YDL072C";
IV	sgd	start_codon	330445	330447	.	-	0	gene_id "YDL072C"; transcript_id "YDL072C_mRNA"; exon_number "1"; gene_source "sgd"; gene_biotype "protein_coding"; transcript_source "sgd"; transcript_biotype "protein_coding";
IV	sgd	stop_codon	329836	329838	.	-	0	gene_id "YDL072C"; transcript_id "YDL072C_mRNA"; exon_number "1"; gene_source "sgd"; gene_biotype "protein_coding"; transcript_source "sgd"; transcript_biotype "protein_coding";
IV	sgd	gene	330722	333133	.	+	.	gene_id "YDL070W"; gene_source "sgd"; gene_biotype "protein_coding";
IV	sgd	transcript	330722	333133	.	+	.	gene_id "YDL070W"; transcript_id "YDL070W_mRNA"; gene_source "sgd"; gene_biotype "protein_coding"; transcript_source "sgd"; transcript_biotype "protein_coding";
IV	sgd	exon	330722	333133	.	+	.	gene_id "YDL070W"; transcript_id "YDL070W_mRNA"; exon_number "1"; gene_source "sgd"; gene_biotype "protein_coding"; transcript_source "sgd"; transcript_biotype "protein_coding"; exon_id "YDL070W_mRNA-E1";
IV	sgd	CDS	331024	332937	.	+	0	gene_id "YDL070W"; transcript_id "YDL070W_mRNA"; exon_number "1"; gene_source "sgd"; gene_biotype "protein_coding"; transcript_source "sgd"; transcript_biotype "protein_coding"; protein_id "YDL070W";
IV	sgd	start_codon	331024	331026	.	+	0	gene_id "YDL070W"; transcript_id "YDL070W_mRNA"; exon_number "1"; gene_source "sgd"; gene_biotype "protein_coding"; transcript_source "sgd"; transcript_biotype "protein_coding";
IV	sgd	stop_codon	332938	332940	.	+	0	gene_id "YDL070W"; transcript_id "YDL070W_mRNA"; exon_number "1"; gene_source "sgd"; gene_biotype "protein_coding"; transcript_source "sgd"; transcript_biotype "protein_coding";
IV	sgd	gene	332998	333943	.	-	.	gene_id "YDL069C"; gene_source "sgd"; gene_biotype "protein_coding";
IV	sgd	transcript	332998	333943	.	-	.	gene_id "YDL069C"; transcript_id "YDL069C_mRNA"; gene_source "sgd"; gene_biotype "protein_coding"; transcript_source "sgd"; transcript_biotype "protein_coding";
IV	sgd	exon	332998	333943	.	-	.	gene_id "YDL069C"; transcript_id "YDL069C_mRNA"; exon_number "1"; gene_source "sgd"; gene_biotype "protein_coding"; transcript_source "sgd"; transcript_biotype "protein_coding"; exon_id "YDL069C_mRNA-E1";
IV	sgd	CDS	333124	333810	.	-	0	gene_id "YDL069C"; transcript_id "YDL069C_mRNA"; exon_number "1"; gene_source "sgd"; gene_biotype "protein_coding"; transcript_source "sgd"; transcript_biotype "protein_coding"; protein_id "YDL069C";
IV	sgd	start_codon	333808	333810	.	-	0	gene_id "YDL069C"; transcript_id "YDL069C_mRNA"; exon_number "1"; gene_source "sgd"; gene_biotype "protein_coding"; transcript_source "sgd"; transcript_biotype "protein_coding";
IV	sgd	stop_codon	333121	333123	.	-	0	gene_id "YDL069C"; transcript_id "YDL069C_mRNA"; exon_number "1"; gene_source "sgd"; gene_biotype "protein_coding"; transcript_source "sgd"; transcript_biotype "protein_coding";
IV	sgd	gene	333940	334454	.	-	.	gene_id "YDL067C"; gene_source "sgd"; gene_biotype "protein_coding";
IV	sgd	transcript	333940	334454	.	-	.	gene_id "YDL067C"; transcript_id "YDL067C_mRNA"; gene_source "sgd"; gene_biotype "protein_coding"; transcript_source "sgd"; transcript_biotype "protein_coding";
IV	sgd	exon	333940	334454	.	-	.	gene_id "YDL067C"; transcript_id "YDL067C_mRNA"; exon_number "1"; gene_source "sgd"; gene_biotype "protein_coding"; transcript_source "sgd"; transcript_biotype "protein_coding"; exon_id "YDL067C_mRNA-E1";
IV	sgd	CDS	334220	334396	.	-	0	gene_id "YDL067C"; transcript_id "YDL067C_mRNA"; exon_number "1"; gene_source "sgd"; gene_biotype "protein_coding"; transcript_source "sgd"; transcript_biotype "protein_coding"; protein_id "YDL067C";
IV	sgd	start_codon	334394	334396	.	-	0	gene_id "YDL067C"; transcript_id "YDL067C_mRNA"; exon_number "1"; gene_source "sgd"; gene_biotype "protein_coding"; transcript_source "sgd"; transcript_biotype "protein_coding";
IV	sgd	stop_codon	334217	334219	.	-	0	gene_id "YDL067C"; transcript_id "YDL067C_mRNA"; exon_number "1"; gene_source "sgd"; gene_biotype "protein_coding"; transcript_source "sgd"; transcript_biotype "protein_coding";
IV	sgd	gene	334800	336527	.	+	.	gene_id "YDL066W"; gene_source "sgd"; gene_biotype "protein_coding";
IV	sgd	transcript	334800	336527	.	+	.	gene_id "YDL066W"; transcript_id "YDL066W_mRNA"; gene_source "sgd"; gene_biotype "protein_coding"; transcript_source "sgd"; transcript_biotype "protein_coding";
IV	sgd	exon	334800	336527	.	+	.	gene_id "YDL066W"; transcript_id "YDL066W_mRNA"; exon_number "1"; gene_source "sgd"; gene_biotype "protein_coding"; transcript_source "sgd"; transcript_biotype "protein_coding"; exon_id "YDL066W_mRNA-E1";
IV	sgd	CDS	334835	336118	.	+	0	gene_id "YDL066W"; transcript_id "YDL066W_mRNA"; exon_number "1"; gene_source "sgd"; gene_biotype "protein_coding"; transcript_source "sgd"; transcript_biotype "protein_coding"; protein_id "YDL066W";
IV	sgd	start_codon	334835	334837	.	+	0	gene_id "YDL066W"; transcript_id "YDL066W_mRNA"; exon_number "1"; gene_source "sgd"; gene_biotype "protein_coding"; transcript_source "sgd"; transcript_biotype "protein_coding";
IV	sgd	stop_codon	336119	336121	.	+	0	gene_id "YDL066W"; transcript_id "YDL066W_mRNA"; exon_number "1"; gene_source "sgd"; gene_biotype "protein_coding"; transcript_source "sgd"; transcript_biotype "protein_coding";
IV	sgd	gene	336159	337296	.	-	.	gene_id "YDL065C"; gene_name "PEX19"; gene_source "sgd"; gene_biotype "protein_coding";
IV	sgd	transcript	336159	337296	.	-	.	gene_id "YDL065C"; transcript_id "YDL065C_mRNA"; gene_name "PEX19"; gene_source "sgd"; gene_biotype "protein_coding"; transcript_source "sgd"; transcript_biotype "protein_coding";
IV	sgd	exon	336159	337296	.	-	.	gene_id "YDL065C"; transcript_id "YDL065C_mRNA"; exon_number "1"; gene_name "PEX19"; gene_source "sgd"; gene_biotype "protein_coding"; transcript_source "sgd"; transcript_biotype "protein_coding"; exon_id "YDL065C_mRNA-E1";
IV	sgd	CDS	336252	337277	.	-	0	gene_id "YDL065C"; transcript_id "YDL065C_mRNA"; exon_number "1"; gene_name "PEX19"; gene_source "sgd"; gene_biotype "protein_coding"; transcript_source "sgd"; transcript_biotype "protein_coding"; protein_id "YDL065C";
IV	sgd	start_codon	337275	337277	.	-	0	gene_id "YDL065C"; transcript_id "YDL065C_mRNA"; exon_number "1"; gene_name "PEX19"; gene_source "sgd"; gene_biotype "protein_coding"; transcript_source "sgd"; transcript_biotype "protein_coding";
IV	sgd	stop_codon	336249	336251	.	-	0	gene_id "YDL065C"; transcript_id "YDL065C_mRNA"; exon_number "1"; gene_name "PEX19"; gene_source "sgd"; gene_biotype "protein_coding"; transcript_source "sgd"; transcript_biotype "protein_coding";
IV	sgd	gene	337433	338285	.	+	.	gene_id "YDL064W"; gene_source "sgd"; gene_biotype "protein_coding";
IV	sgd	transcript	337433	338285	.	+	.	gene_id "YDL064W"; transcript_id "YDL064W_mRNA"; gene_source "sgd"; gene_biotype "protein_coding"; transcript_source "sgd"; transcript_biotype "protein_coding";
IV	sgd	exon	337433	337524	.	+	.	gene_id "YDL064W"; transcript_id "YDL064W_mRNA"; exon_number "1"; gene_source "sgd"; gene_biotype "protein_coding"; transcript_source "sgd"; transcript_biotype "protein_coding"; exon_id "YDL064W_mRNA-E1";
IV	sgd	CDS	337487	337524	.	+	0	gene_id "YDL064W"; transcript_id "YDL064W_mRNA"; exon_number "1"; gene_source "sgd"; gene_biotype "protein_coding"; transcript_source "sgd"; transcript_biotype "protein_coding"; protein_id "YDL064W";
IV	sgd	start_codon	337487	337489	.	+	0	gene_id "YDL064W"; transcript_id "YDL064W_mRNA"; exon_number "1"; gene_source "sgd"; gene_biotype "protein_coding"; transcript_source "sgd"; transcript_biotype "protein_coding";
IV	sgd	exon	337635	338285	.	+	.	gene_id "YDL064W"; transcript_id "YDL064W_mRNA"; exon_number "2"; gene_source "sgd"; gene_biotype "protein_coding"; transcript_source "sgd"; transcript_biotype "protein_coding"; exon_id "YDL064W_mRNA-E2";
IV	sgd	CDS	337635	338067	.	+	1	gene_id "YDL064W"; transcript_id "YDL064W_mRNA"; exon_number "2"; gene_source "sgd"; gene_biotype "protein_coding"; transcript_source "sgd"; transcript_biotype "protein_coding"; protein_id "YDL064W";
IV	sgd	stop_codon	338068	338070	.	+	0	gene_id "YDL064W"; transcript_id "YDL064W_mRNA"; exon_number "2"; gene_source "sgd"; gene_biotype "protein_coding"; transcript_source "sgd"; transcript_biotype "protein_coding";
IV	sgd	gene	338128	340235	.	-	.	gene_id "YDL063C"; gene_source "sgd"; gene_biotype "protein_coding";
IV	sgd	transcript	338128	340235	.	-	.	gene_id "YDL063C"; transcript_id "YDL063C_mRNA"; gene_source "sgd"; gene_biotype "protein_coding"; transcript_source "sgd"; transcript_biotype "protein_coding";
IV	sgd	exon	338128	340235	.	-	.	gene_id "YDL063C"; transcript_id "YDL063C_mRNA"; exon_number "1"; gene_source "sgd"; gene_biotype "protein_coding"; transcript_source "sgd"; transcript_biotype "protein_coding"; exon_id "YDL063C_mRNA-E1";
IV	sgd	CDS	338275	340134	.	-	0	gene_id "YDL063C"; transcript_id "YDL063C_mRNA"; exon_number "1"; gene_source "sgd"; gene_biotype "protein_coding"; transcript_source "sgd"; transcript_biotype "protein_coding"; protein_id "YDL063C";
IV	sgd	start_codon	340132	340134	.	-	0	gene_id "YDL063C"; transcript_id "YDL063C_mRNA"; exon_number "1"; gene_source "sgd"; gene_biotype "protein_coding"; transcript_source "sgd"; transcript_biotype "protein_coding";
IV	sgd	stop_codon	338272	338274	.	-	0	gene_id "YDL063C"; transcript_id "YDL063C_mRNA"; exon_number "1"; gene_source "sgd"; gene_biotype "protein_coding"; transcript_source "sgd"; transcript_biotype "protein_coding";
IV	sgd	gene	340331	341313	.	-	.	gene_id "YDL061C"; gene_name "RPS29B"; gene_source "sgd"; gene_biotype "protein_coding";
IV	sgd	transcript	340331	341313	.	-	.	gene_id "YDL061C"; transcript_id "YDL061C_mRNA"; gene_name "RPS29B"; gene_source "sgd"; gene_biotype "protein_coding"; transcript_source "sgd"; transcript_biotype "protein_coding";
IV	sgd	exon	340331	341313	.	-	.	gene_id "YDL061C"; transcript_id "YDL061C_mRNA"; exon_number "1"; gene_name "RPS29B"; gene_source "sgd"; gene_biotype "protein_coding"; transcript_source "sgd"; transcript_biotype "protein_coding"; exon_id "YDL061C_mRNA-E1";
IV	sgd	CDS	340631	340798	.	-	0	gene_id "YDL061C"; transcript_id "YDL061C_mRNA"; exon_number "1"; gene_name "RPS29B"; gene_source "sgd"; gene_biotype "protein_coding"; transcript_source "sgd"; transcript_biotype "protein_coding"; protein_id "YDL061C";
IV	sgd	start_codon	340796	340798	.	-	0	gene_id "YDL061C"; transcript_id "YDL061C_mRNA"; exon_number "1"; gene_name "RPS29B"; gene_source "sgd"; gene_biotype "protein_coding"; transcript_source "sgd"; transcript_biotype "protein_coding";
IV	sgd	stop_codon	340628	340630	.	-	0	gene_id "YDL061C"; transcript_id "YDL061C_mRNA"; exon_number "1"; gene_name "RPS29B"; gene_source "sgd"; gene_biotype "protein_coding"; transcript_source "sgd"; transcript_biotype "protein_coding";
IV	sgd	gene	341619	343985	.	+	.	gene_id "YDL060W"; gene_source "sgd"; gene_biotype "protein_coding";
IV	sgd	transcript	341619	343985	.	+	.	gene_id "YDL060W"; transcript_id "YDL060W_mRNA"; gene_source "sgd"; gene_biotype "protein_coding"; transcript_source "sgd"; transcript_biotype "protein_coding";
IV	sgd	exon	341619	343985	.	+	.	gene_id "YDL060W"; transcript_id "YDL060W_mRNA"; exon_number "1"; gene_source "sgd"; gene_biotype "protein_coding"; transcript_source "sgd"; transcript_biotype "protein_coding"; exon_id "YDL060W_mRNA-E1";
IV	sgd	CDS	341619	343982	.	+	0	gene_id "YDL060W"; transcript_id "YDL060W_mRNA"; exon_number "1"; gene_source "sgd"; gene_biotype "protein_coding"; transcript_source "sgd"; transcript_biotype "protein_coding"; protein_id "YDL060W";
IV	sgd	start_codon	341619	341621	.	+	0	gene_id "YDL060W"; transcript_id "YDL060W_mRNA"; exon_number "1"; gene_source "sgd"; gene_biotype "protein_coding"; transcript_source "sgd"; transcript_biotype "protein_coding";
IV	sgd	stop_codon	343983	343985	.	+	0	gene_id "YDL060W"; transcript_id "YDL060W_mRNA"; exon_number "1"; gene_source "sgd"; gene_biotype "protein_coding"; transcript_source "sgd"; transcript_biotype "protein_coding";
IV	sgd	gene	344237	344953	.	-	.	gene_id "YDL059C"; gene_source "sgd"; gene_biotype "protein_coding";
IV	sgd	transcript	344237	344953	.	-	.	gene_id "YDL059C"; transcript_id "YDL059C_mRNA"; gene_source "sgd"; gene_biotype "protein_coding"; transcript_source "sgd"; transcript_biotype "protein_coding";
IV	sgd	exon	344237	344953	.	-	.	gene_id "YDL059C"; transcript_id "YDL059C_mRNA"; exon_number "1"; gene_source "sgd"; gene_biotype "protein_coding"; transcript_source "sgd"; transcript_biotype "protein_coding"; exon_id "YDL059C_mRNA-E1";
IV	sgd	CDS	344240	344953	.	-	0	gene_id "YDL059C"; transcript_id "YDL059C_mRNA"; exon_number "1"; gene_source "sgd"; gene_biotype "protein_coding"; transcript_source "sgd"; transcript_biotype "protein_coding"; protein_id "YDL059C";
IV	sgd	start_codon	344951	344953	.	-	0	gene_id "YDL059C"; transcript_id "YDL059C_mRNA"; exon_number "1"; gene_source "sgd"; gene_biotype "protein_coding"; transcript_source "sgd"; transcript_biotype "protein_coding";
IV	sgd	stop_codon	344237	344239	.	-	0	gene_id "YDL059C"; transcript_id "YDL059C_mRNA"; exon_number "1"; gene_source "sgd"; gene_biotype "protein_coding"; transcript_source "sgd"; transcript_biotype "protein_coding";
IV	sgd	gene	345665	351037	.	+	.	gene_id "YDL058W"; gene_name "USO1"; gene_source "sgd"; gene_biotype "protein_coding";
IV	sgd	transcript	345665	351037	.	+	.	gene_id "YDL058W"; transcript_id "YDL058W_mRNA"; gene_name "USO1"; gene_source "sgd"; gene_biotype "protein_coding"; transcript_source "sgd"; transcript_biotype "protein_coding";
IV	sgd	exon	345665	351037	.	+	.	gene_id "YDL058W"; transcript_id "YDL058W_mRNA"; exon_number "1"; gene_name "USO1"; gene_source "sgd"; gene_biotype "protein_coding"; transcript_source "sgd"; transcript_biotype "protein_coding"; exon_id "YDL058W_mRNA-E1";
IV	sgd	CDS	345665	351034	.	+	0	gene_id "YDL058W"; transcript_id "YDL058W_mRNA"; exon_number "1"; gene_name "USO1"; gene_source "sgd"; gene_biotype "protein_coding"; transcript_source "sgd"; transcript_biotype "protein_coding"; protein_id "YDL058W";
IV	sgd	start_codon	345665	345667	.	+	0	gene_id "YDL058W"; transcript_id "YDL058W_mRNA"; exon_number "1"; gene_name "USO1"; gene_source "sgd"; gene_biotype "protein_coding"; transcript_source "sgd"; transcript_biotype "protein_coding";
IV	sgd	stop_codon	351035	351037	.	+	0	gene_id "YDL058W"; transcript_id "YDL058W_mRNA"; exon_number "1"; gene_name "USO1"; gene_source "sgd"; gene_biotype "protein_coding"; transcript_source "sgd"; transcript_biotype "protein_coding";
IV	sgd	gene	351434	352420	.	+	.	gene_id "YDL057W"; gene_source "sgd"; gene_biotype "protein_coding";
IV	sgd	transcript	351434	352420	.	+	.	gene_id "YDL057W"; transcript_id "YDL057W_mRNA"; gene_source "sgd"; gene_biotype "protein_coding"; transcript_source "sgd"; transcript_biotype "protein_coding";
IV	sgd	exon	351434	352420	.	+	.	gene_id "YDL057W"; transcript_id "YDL057W_mRNA"; exon_number "1"; gene_source "sgd"; gene_biotype "protein_coding"; transcript_source "sgd"; transcript_biotype "protein_coding"; exon_id "YDL057W_mRNA-E1";
IV	sgd	CDS	351434	352417	.	+	0	gene_id "YDL057W"; transcript_id "YDL057W_mRNA"; exon_number "1"; gene_source "sgd"; gene_biotype "protein_coding"; transcript_source "sgd"; transcript_biotype "protein_coding"; protein_id "YDL057W";
IV	sgd	start_codon	351434	351436	.	+	0	gene_id "YDL057W"; transcript_id "YDL057W_mRNA"; exon_number "1"; gene_source "sgd"; gene_biotype "protein_coding"; transcript_source "sgd"; transcript_biotype "protein_coding";
IV	sgd	stop_codon	352418	352420	.	+	0	gene_id "YDL057W"; transcript_id "YDL057W_mRNA"; exon_number "1"; gene_source "sgd"; gene_biotype "protein_coding"; transcript_source "sgd"; transcript_biotype "protein_coding";
IV	sgd	gene	352877	355378	.	+	.	gene_id "YDL056W"; gene_source "sgd"; gene_biotype "protein_coding";
IV	sgd	transcript	352877	355378	.	+	.	gene_id "YDL056W"; transcript_id "YDL056W_mRNA"; gene_source "sgd"; gene_biotype "protein_coding"; transcript_source "sgd"; transcript_biotype "protein_coding";
IV	sgd	exon	352877	355378	.	+	.	gene_id "YDL056W"; transcript_id "YDL056W_mRNA"; exon_number "1"; gene_source "sgd"; gene_biotype "protein_coding"; transcript_source "sgd"; transcript_biotype "protein_coding"; exon_id "YDL056W_mRNA-E1";
IV	sgd	CDS	352877	355375	.	+	0	gene_id "YDL056W"; transcript_id "YDL056W_mRNA"; exon_number "1"; gene_source "sgd"; gene_biotype "protein_coding"; transcript_source "sgd"; transcript_biotype "protein_coding"; protein_id "YDL056W";
IV	sgd	start_codon	352877	352879	.	+	0	gene_id "YDL056W"; transcript_id "YDL056W_mRNA"; exon_number "1"; gene_source "sgd"; gene_biotype "protein_coding"; transcript_source "sgd"; transcript_biotype "protein_coding";
IV	sgd	stop_codon	355376	355378	.	+	0	gene_id "YDL056W"; transcript_id "YDL056W_mRNA"; exon_number "1"; gene_source "sgd"; gene_biotype "protein_coding"; transcript_source "sgd"; transcript_biotype "protein_coding";
IV	sgd	gene	355356	356927	.	-	.	gene_id "YDL055C"; gene_name "PSA1"; gene_source "sgd"; gene_biotype "protein_coding";
IV	sgd	transcript	355356	356927	.	-	.	gene_id "YDL055C"; transcript_id "YDL055C_mRNA"; gene_name "PSA1"; gene_source "sgd"; gene_biotype "protein_coding"; transcript_source "sgd"; transcript_biotype "protein_coding";
IV	sgd	exon	355356	356927	.	-	.	gene_id "YDL055C"; transcript_id "YDL055C_mRNA"; exon_number "1"; gene_name "PSA1"; gene_source "sgd"; gene_biotype "protein_coding"; transcript_source "sgd"; transcript_biotype "protein_coding"; exon_id "YDL055C_mRNA-E1";
IV	sgd	CDS	355677	356759	.	-	0	gene_id "YDL055C"; transcript_id "YDL055C_mRNA"; exon_number "1"; gene_name "PSA1"; gene_source "sgd"; gene_biotype "protein_coding"; transcript_source "sgd"; transcript_biotype "protein_coding"; protein_id "YDL055C";
IV	sgd	start_codon	356757	356759	.	-	0	gene_id "YDL055C"; transcript_id "YDL055C_mRNA"; exon_number "1"; gene_name "PSA1"; gene_source "sgd"; gene_biotype "protein_coding"; transcript_source "sgd"; transcript_biotype "protein_coding";
IV	sgd	stop_codon	355674	355676	.	-	0	gene_id "YDL055C"; transcript_id "YDL055C_mRNA"; exon_number "1"; gene_name "PSA1"; gene_source "sgd"; gene_biotype "protein_coding"; transcript_source "sgd"; transcript_biotype "protein_coding";
IV	sgd	gene	359738	361374	.	-	.	gene_id "YDL054C"; gene_source "sgd"; gene_biotype "protein_coding";
IV	sgd	transcript	359738	361374	.	-	.	gene_id "YDL054C"; transcript_id "YDL054C_mRNA"; gene_source "sgd"; gene_biotype "protein_coding"; transcript_source "sgd"; transcript_biotype "protein_coding";
IV	sgd	exon	359738	361374	.	-	.	gene_id "YDL054C"; transcript_id "YDL054C_mRNA"; exon_number "1"; gene_source "sgd"; gene_biotype "protein_coding"; transcript_source "sgd"; transcript_biotype "protein_coding"; exon_id "YDL054C_mRNA-E1";
IV	sgd	CDS	359828	361285	.	-	0	gene_id "YDL054C"; transcript_id "YDL054C_mRNA"; exon_number "1"; gene_source "sgd"; gene_biotype "protein_coding"; transcript_source "sgd"; transcript_biotype "protein_coding"; protein_id "YDL054C";
IV	sgd	start_codon	361283	361285	.	-	0	gene_id "YDL054C"; transcript_id "YDL054C_mRNA"; exon_number "1"; gene_source "sgd"; gene_biotype "protein_coding"; transcript_source "sgd"; transcript_biotype "protein_coding";
IV	sgd	stop_codon	359825	359827	.	-	0	gene_id "YDL054C"; transcript_id "YDL054C_mRNA"; exon_number "1"; gene_source "sgd"; gene_biotype "protein_coding"; transcript_source "sgd"; transcript_biotype "protein_coding";
IV	sgd	gene	361509	362454	.	-	.	gene_id "YDL053C"; gene_source "sgd"; gene_biotype "protein_coding";
IV	sgd	transcript	361509	362454	.	-	.	gene_id "YDL053C"; transcript_id "YDL053C_mRNA"; gene_source "sgd"; gene_biotype "protein_coding"; transcript_source "sgd"; transcript_biotype "protein_coding";
IV	sgd	exon	361509	362454	.	-	.	gene_id "YDL053C"; transcript_id "YDL053C_mRNA"; exon_number "1"; gene_source "sgd"; gene_biotype "protein_coding"; transcript_source "sgd"; transcript_biotype "protein_coding"; exon_id "YDL053C_mRNA-E1";
IV	sgd	CDS	361702	362256	.	-	0	gene_id "YDL053C"; transcript_id "YDL053C_mRNA"; exon_number "1"; gene_source "sgd"; gene_biotype "protein_coding"; transcript_source "sgd"; transcript_biotype "protein_coding"; protein_id "YDL053C";
IV	sgd	start_codon	362254	362256	.	-	0	gene_id "YDL053C"; transcript_id "YDL053C_mRNA"; exon_number "1"; gene_source "sgd"; gene_biotype "protein_coding"; transcript_source "sgd"; transcript_biotype "protein_coding";
IV	sgd	stop_codon	361699	361701	.	-	0	gene_id "YDL053C"; transcript_id "YDL053C_mRNA"; exon_number "1"; gene_source "sgd"; gene_biotype "protein_coding"; transcript_source "sgd"; transcript_biotype "protein_coding";
IV	sgd	gene	362582	363642	.	-	.	gene_id "YDL052C"; gene_source "sgd"; gene_biotype "protein_coding";
IV	sgd	transcript	362582	363642	.	-	.	gene_id "YDL052C"; transcript_id "YDL052C_mRNA"; gene_source "sgd"; gene_biotype "protein_coding"; transcript_source "sgd"; transcript_biotype "protein_coding";
IV	sgd	exon	362582	363642	.	-	.	gene_id "YDL052C"; transcript_id "YDL052C_mRNA"; exon_number "1"; gene_source "sgd"; gene_biotype "protein_coding"; transcript_source "sgd"; transcript_biotype "protein_coding"; exon_id "YDL052C_mRNA-E1";
IV	sgd	CDS	362675	363583	.	-	0	gene_id "YDL052C"; transcript_id "YDL052C_mRNA"; exon_number "1"; gene_source "sgd"; gene_biotype "protein_coding"; transcript_source "sgd"; transcript_biotype "protein_coding"; protein_id "YDL052C";
IV	sgd	start_codon	363581	363583	.	-	0	gene_id "YDL052C"; transcript_id "YDL052C_mRNA"; exon_number "1"; gene_source "sgd"; gene_biotype "protein_coding"; transcript_source "sgd"; transcript_biotype "protein_coding";
IV	sgd	stop_codon	362672	362674	.	-	0	gene_id "YDL052C"; transcript_id "YDL052C_mRNA"; exon_number "1"; gene_source "sgd"; gene_biotype "protein_coding"; transcript_source "sgd"; transcript_biotype "protein_coding";
IV	sgd	gene	363910	365041	.	+	.	gene_id "YDL051W"; gene_name "LHP1"; gene_source "sgd"; gene_biotype "protein_coding";
IV	sgd	transcript	363910	365041	.	+	.	gene_id "YDL051W"; transcript_id "YDL051W_mRNA"; gene_name "LHP1"; gene_source "sgd"; gene_biotype "protein_coding"; transcript_source "sgd"; transcript_biotype "protein_coding";
IV	sgd	exon	363910	365041	.	+	.	gene_id "YDL051W"; transcript_id "YDL051W_mRNA"; exon_number "1"; gene_name "LHP1"; gene_source "sgd"; gene_biotype "protein_coding"; transcript_source "sgd"; transcript_biotype "protein_coding"; exon_id "YDL051W_mRNA-E1";
IV	sgd	CDS	363952	364776	.	+	0	gene_id "YDL051W"; transcript_id "YDL051W_mRNA"; exon_number "1"; gene_name "LHP1"; gene_source "sgd"; gene_biotype "protein_coding"; transcript_source "sgd"; transcript_biotype "protein_coding"; protein_id "YDL051W";
IV	sgd	start_codon	363952	363954	.	+	0	gene_id "YDL051W"; transcript_id "YDL051W_mRNA"; exon_number "1"; gene_name "LHP1"; gene_source "sgd"; gene_biotype "protein_coding"; transcript_source "sgd"; transcript_biotype "protein_coding";
IV	sgd	stop_codon	364777	364779	.	+	0	gene_id "YDL051W"; transcript_id "YDL051W_mRNA"; exon_number "1"; gene_name "LHP1"; gene_source "sgd"; gene_biotype "protein_coding"; transcript_source "sgd"; transcript_biotype "protein_coding";
IV	sgd	gene	365068	365874	.	-	.	gene_id "YDL049C"; gene_source "sgd"; gene_biotype "protein_coding";
IV	sgd	transcript	365068	365874	.	-	.	gene_id "YDL049C"; transcript_id "YDL049C_mRNA"; gene_source "sgd"; gene_biotype "protein_coding"; transcript_source "sgd"; transcript_biotype "protein_coding";
IV	sgd	exon	365068	365874	.	-	.	gene_id "YDL049C"; transcript_id "YDL049C_mRNA"; exon_number "1"; gene_source "sgd"; gene_biotype "protein_coding"; transcript_source "sgd"; transcript_biotype "protein_coding"; exon_id "YDL049C_mRNA-E1";
IV	sgd	CDS	365071	365874	.	-	0	gene_id "YDL049C"; transcript_id "YDL049C_mRNA"; exon_number "1"; gene_source "sgd"; gene_biotype "protein_coding"; transcript_source "sgd"; transcript_biotype "protein_coding"; protein_id "YDL049C";
IV	sgd	start_codon	365872	365874	.	-	0	gene_id "YDL049C"; transcript_id "YDL049C_mRNA"; exon_number "1"; gene_source "sgd"; gene_biotype "protein_coding"; transcript_source "sgd"; transcript_biotype "protein_coding";
IV	sgd	stop_codon	365068	365070	.	-	0	gene_id "YDL049C"; transcript_id "YDL049C_mRNA"; exon_number "1"; gene_source "sgd"; gene_biotype "protein_coding"; transcript_source "sgd"; transcript_biotype "protein_coding";
IV	sgd	gene	366624	368267	.	-	.	gene_id "YDL048C"; gene_source "sgd"; gene_biotype "protein_coding";
IV	sgd	transcript	366624	368267	.	-	.	gene_id "YDL048C"; transcript_id "YDL048C_mRNA"; gene_source "sgd"; gene_biotype "protein_coding"; transcript_source "sgd"; transcript_biotype "protein_coding";
IV	sgd	exon	366624	368267	.	-	.	gene_id "YDL048C"; transcript_id "YDL048C_mRNA"; exon_number "1"; gene_source "sgd"; gene_biotype "protein_coding"; transcript_source "sgd"; transcript_biotype "protein_coding"; exon_id "YDL048C_mRNA-E1";
IV	sgd	CDS	366742	368211	.	-	0	gene_id "YDL048C"; transcript_id "YDL048C_mRNA"; exon_number "1"; gene_source "sgd"; gene_biotype "protein_coding"; transcript_source "sgd"; transcript_biotype "protein_coding"; protein_id "YDL048C";
IV	sgd	start_codon	368209	368211	.	-	0	gene_id "YDL048C"; transcript_id "YDL048C_mRNA"; exon_number "1"; gene_source "sgd"; gene_biotype "protein_coding"; transcript_source "sgd"; transcript_biotype "protein_coding";
IV	sgd	stop_codon	366739	366741	.	-	0	gene_id "YDL048C"; transcript_id "YDL048C_mRNA"; exon_number "1"; gene_source "sgd"; gene_biotype "protein_coding"; transcript_source "sgd"; transcript_biotype "protein_coding";
IV	sgd	gene	369771	370706	.	+	.	gene_id "YDL047W"; gene_source "sgd"; gene_biotype "protein_coding";
IV	sgd	transcript	369771	370706	.	+	.	gene_id "YDL047W"; transcript_id "YDL047W_mRNA"; gene_source "sgd"; gene_biotype "protein_coding"; transcript_source "sgd"; transcript_biotype "protein_coding";
IV	sgd	exon	369771	370706	.	+	.	gene_id "YDL047W"; transcript_id "YDL047W_mRNA"; exon_number "1"; gene_source "sgd"; gene_biotype "protein_coding"; transcript_source "sgd"; transcript_biotype "protein_coding"; exon_id "YDL047W_mRNA-E1";
IV	sgd	CDS	369771	370703	.	+	0	gene_id "YDL047W"; transcript_id "YDL047W_mRNA"; exon_number "1"; gene_source "sgd"; gene_biotype "protein_coding"; transcript_source "sgd"; transcript_biotype "protein_coding"; protein_id "YDL047W";
IV	sgd	start_codon	369771	369773	.	+	0	gene_id "YDL047W"; transcript_id "YDL047W_mRNA"; exon_number "1"; gene_source "sgd"; gene_biotype "protein_coding"; transcript_source "sgd"; transcript_biotype "protein_coding";
IV	sgd	stop_codon	370704	370706	.	+	0	gene_id "YDL047W"; transcript_id "YDL047W_mRNA"; exon_number "1"; gene_source "sgd"; gene_biotype "protein_coding"; transcript_source "sgd"; transcript_biotype "protein_coding";
IV	sgd	gene	371145	372043	.	+	.	gene_id "YDL046W"; gene_source "sgd"; gene_biotype "protein_coding";
IV	sgd	transcript	371145	372043	.	+	.	gene_id "YDL046W"; transcript_id "YDL046W_mRNA"; gene_source "sgd"; gene_biotype "protein_coding"; transcript_source "sgd"; transcript_biotype "protein_coding";
IV	sgd	exon	371145	372043	.	+	.	gene_id "YDL046W"; transcript_id "YDL046W_mRNA"; exon_number "1"; gene_source "sgd"; gene_biotype "protein_coding"; transcript_source "sgd"; transcript_biotype "protein_coding"; exon_id "YDL046W_mRNA-E1";
IV	sgd	CDS	371240	371758	.	+	0	gene_id "YDL046W"; transcript_id "YDL046W_mRNA"; exon_number "1"; gene_source "sgd"; gene_biotype "protein_coding"; transcript_source "sgd"; transcript_biotype "protein_coding"; protein_id "YDL046W";
IV	sgd	start_codon	371240	371242	.	+	0	gene_id "YDL046W"; transcript_id "YDL046W_mRNA"; exon_number "1"; gene_source "sgd"; gene_biotype "protein_coding"; transcript_source "sgd"; transcript_biotype "protein_coding";
IV	sgd	stop_codon	371759	371761	.	+	0	gene_id "YDL046W"; transcript_id "YDL046W_mRNA"; exon_number "1"; gene_source "sgd"; gene_biotype "protein_coding"; transcript_source "sgd"; transcript_biotype "protein_coding";
IV	sgd	gene	372194	372667	.	+	.	gene_id "YDL045W-A"; gene_name "MRP10"; gene_source "sgd"; gene_biotype "protein_coding";
IV	sgd	transcript	372194	372667	.	+	.	gene_id "YDL045W-A"; transcript_id "YDL045W-A_mRNA"; gene_name "MRP10"; gene_source "sgd"; gene_biotype "protein_coding"; transcript_source "sgd"; transcript_biotype "protein_coding";
IV	sgd	exon	372194	372667	.	+	.	gene_id "YDL045W-A"; transcript_id "YDL045W-A_mRNA"; exon_number "1"; gene_name "MRP10"; gene_source "sgd"; gene_biotype "protein_coding"; transcript_source "sgd"; transcript_biotype "protein_coding"; exon_id "YDL045W-A_mRNA-E1";
IV	sgd	CDS	372248	372532	.	+	0	gene_id "YDL045W-A"; transcript_id "YDL045W-A_mRNA"; exon_number "1"; gene_name "MRP10"; gene_source "sgd"; gene_biotype "protein_coding"; transcript_source "sgd"; transcript_biotype "protein_coding"; protein_id "YDL045W-A";
IV	sgd	start_codon	372248	372250	.	+	0	gene_id "YDL045W-A"; transcript_id "YDL045W-A_mRNA"; exon_number "1"; gene_name "MRP10"; gene_source "sgd"; gene_biotype "protein_coding"; transcript_source "sgd"; transcript_biotype "protein_coding";
IV	sgd	stop_codon	372533	372535	.	+	0	gene_id "YDL045W-A"; transcript_id "YDL045W-A_mRNA"; exon_number "1"; gene_name "MRP10"; gene_source "sgd"; gene_biotype "protein_coding"; transcript_source "sgd"; transcript_biotype "protein_coding";
IV	sgd	gene	372553	373744	.	-	.	gene_id "YDL045C"; gene_source "sgd"; gene_biotype "protein_coding";
IV	sgd	transcript	372553	373744	.	-	.	gene_id "YDL045C"; transcript_id "YDL045C_mRNA"; gene_source "sgd"; gene_biotype "protein_coding"; transcript_source "sgd"; transcript_biotype "protein_coding";
IV	sgd	exon	372553	373744	.	-	.	gene_id "YDL045C"; transcript_id "YDL045C_mRNA"; exon_number "1"; gene_source "sgd"; gene_biotype "protein_coding"; transcript_source "sgd"; transcript_biotype "protein_coding"; exon_id "YDL045C_mRNA-E1";
IV	sgd	CDS	372691	373608	.	-	0	gene_id "YDL045C"; transcript_id "YDL045C_mRNA"; exon_number "1"; gene_source "sgd"; gene_biotype "protein_coding"; transcript_source "sgd"; transcript_biotype "protein_coding"; protein_id "YDL045C";
IV	sgd	start_codon	373606	373608	.	-	0	gene_id "YDL045C"; transcript_id "YDL045C_mRNA"; exon_number "1"; gene_source "sgd"; gene_biotype "protein_coding"; transcript_source "sgd"; transcript_biotype "protein_coding";
IV	sgd	stop_codon	372688	372690	.	-	0	gene_id "YDL045C"; transcript_id "YDL045C_mRNA"; exon_number "1"; gene_source "sgd"; gene_biotype "protein_coding"; transcript_source "sgd"; transcript_biotype "protein_coding";
IV	sgd	gene	373891	375314	.	-	.	gene_id "YDL044C"; gene_name "MTF2"; gene_source "sgd"; gene_biotype "protein_coding";
IV	sgd	transcript	373891	375314	.	-	.	gene_id "YDL044C"; transcript_id "YDL044C_mRNA"; gene_name "MTF2"; gene_source "sgd"; gene_biotype "protein_coding"; transcript_source "sgd"; transcript_biotype "protein_coding";
IV	sgd	exon	373891	375314	.	-	.	gene_id "YDL044C"; transcript_id "YDL044C_mRNA"; exon_number "1"; gene_name "MTF2"; gene_source "sgd"; gene_biotype "protein_coding"; transcript_source "sgd"; transcript_biotype "protein_coding"; exon_id "YDL044C_mRNA-E1";
IV	sgd	CDS	373970	375289	.	-	0	gene_id "YDL044C"; transcript_id "YDL044C_mRNA"; exon_number "1"; gene_name "MTF2"; gene_source "sgd"; gene_biotype "protein_coding"; transcript_source "sgd"; transcript_biotype "protein_coding"; protein_id "YDL044C";
IV	sgd	start_codon	375287	375289	.	-	0	gene_id "YDL044C"; transcript_id "YDL044C_mRNA"; exon_number "1"; gene_name "MTF2"; gene_source "sgd"; gene_biotype "protein_coding"; transcript_source "sgd"; transcript_biotype "protein_coding";
IV	sgd	stop_codon	373967	373969	.	-	0	gene_id "YDL044C"; transcript_id "YDL044C_mRNA"; exon_number "1"; gene_name "MTF2"; gene_source "sgd"; gene_biotype "protein_coding"; transcript_source "sgd"; transcript_biotype "protein_coding";
IV	sgd	gene	375365	376527	.	-	.	gene_id "YDL043C"; gene_name "PRP11"; gene_source "sgd"; gene_biotype "protein_coding";
IV	sgd	transcript	375365	376527	.	-	.	gene_id "YDL043C"; transcript_id "YDL043C_mRNA"; gene_name "PRP11"; gene_source "sgd"; gene_biotype "protein_coding"; transcript_source "sgd"; transcript_biotype "protein_coding";
IV	sgd	exon	375365	376527	.	-	.	gene_id "YDL043C"; transcript_id "YDL043C_mRNA"; exon_number "1"; gene_name "PRP11"; gene_source "sgd"; gene_biotype "protein_coding"; transcript_source "sgd"; transcript_biotype "protein_coding"; exon_id "YDL043C_mRNA-E1";
IV	sgd	CDS	375683	376480	.	-	0	gene_id "YDL043C"; transcript_id "YDL043C_mRNA"; exon_number "1"; gene_name "PRP11"; gene_source "sgd"; gene_biotype "protein_coding"; transcript_source "sgd"; transcript_biotype "protein_coding"; protein_id "YDL043C";
IV	sgd	start_codon	376478	376480	.	-	0	gene_id "YDL043C"; transcript_id "YDL043C_mRNA"; exon_number "1"; gene_name "PRP11"; gene_source "sgd"; gene_biotype "protein_coding"; transcript_source "sgd"; transcript_biotype "protein_coding";
IV	sgd	stop_codon	375680	375682	.	-	0	gene_id "YDL043C"; transcript_id "YDL043C_mRNA"; exon_number "1"; gene_name "PRP11"; gene_source "sgd"; gene_biotype "protein_coding"; transcript_source "sgd"; transcript_biotype "protein_coding";
IV	sgd	gene	376637	378513	.	-	.	gene_id "YDL042C"; gene_name "SIR2"; gene_source "sgd"; gene_biotype "protein_coding";
IV	sgd	transcript	376637	378513	.	-	.	gene_id "YDL042C"; transcript_id "YDL042C_mRNA"; gene_name "SIR2"; gene_source "sgd"; gene_biotype "protein_coding"; transcript_source "sgd"; transcript_biotype "protein_coding";
IV	sgd	exon	376637	378513	.	-	.	gene_id "YDL042C"; transcript_id "YDL042C_mRNA"; exon_number "1"; gene_name "SIR2"; gene_source "sgd"; gene_biotype "protein_coding"; transcript_source "sgd"; transcript_biotype "protein_coding"; exon_id "YDL042C_mRNA-E1";
IV	sgd	CDS	376760	378445	.	-	0	gene_id "YDL042C"; transcript_id "YDL042C_mRNA"; exon_number "1"; gene_name "SIR2"; gene_source "sgd"; gene_biotype "protein_coding"; transcript_source "sgd"; transcript_biotype "protein_coding"; protein_id "YDL042C";
IV	sgd	start_codon	378443	378445	.	-	0	gene_id "YDL042C"; transcript_id "YDL042C_mRNA"; exon_number "1"; gene_name "SIR2"; gene_source "sgd"; gene_biotype "protein_coding"; transcript_source "sgd"; transcript_biotype "protein_coding";
IV	sgd	stop_codon	376757	376759	.	-	0	gene_id "YDL042C"; transcript_id "YDL042C_mRNA"; exon_number "1"; gene_name "SIR2"; gene_source "sgd"; gene_biotype "protein_coding"; transcript_source "sgd"; transcript_biotype "protein_coding";
IV	sgd	gene	378751	381500	.	-	.	gene_id "YDL040C"; gene_name "NAT1"; gene_source "sgd"; gene_biotype "protein_coding";
IV	sgd	transcript	378751	381500	.	-	.	gene_id "YDL040C"; transcript_id "YDL040C_mRNA"; gene_name "NAT1"; gene_source "sgd"; gene_biotype "protein_coding"; transcript_source "sgd"; transcript_biotype "protein_coding";
IV	sgd	exon	378751	381500	.	-	.	gene_id "YDL040C"; transcript_id "YDL040C_mRNA"; exon_number "1"; gene_name "NAT1"; gene_source "sgd"; gene_biotype "protein_coding"; transcript_source "sgd"; transcript_biotype "protein_coding"; exon_id "YDL040C_mRNA-E1";
IV	sgd	CDS	378877	381438	.	-	0	gene_id "YDL040C"; transcript_id "YDL040C_mRNA"; exon_number "1"; gene_name "NAT1"; gene_source "sgd"; gene_biotype "protein_coding"; transcript_source "sgd"; transcript_biotype "protein_coding"; protein_id "YDL040C";
IV	sgd	start_codon	381436	381438	.	-	0	gene_id "YDL040C"; transcript_id "YDL040C_mRNA"; exon_number "1"; gene_name "NAT1"; gene_source "sgd"; gene_biotype "protein_coding"; transcript_source "sgd"; transcript_biotype "protein_coding";
IV	sgd	stop_codon	378874	378876	.	-	0	gene_id "YDL040C"; transcript_id "YDL040C_mRNA"; exon_number "1"; gene_name "NAT1"; gene_source "sgd"; gene_biotype "protein_coding"; transcript_source "sgd"; transcript_biotype "protein_coding";
IV	sgd	gene	381985	384081	.	-	.	gene_id "YDL039C"; gene_name "PRM7"; gene_source "sgd"; gene_biotype "protein_coding";
IV	sgd	transcript	381985	384081	.	-	.	gene_id "YDL039C"; transcript_id "YDL039C_mRNA"; gene_name "PRM7"; gene_source "sgd"; gene_biotype "protein_coding"; transcript_source "sgd"; transcript_biotype "protein_coding";
IV	sgd	exon	381985	384081	.	-	.	gene_id "YDL039C"; transcript_id "YDL039C_mRNA"; exon_number "1"; gene_name "PRM7"; gene_source "sgd"; gene_biotype "protein_coding"; transcript_source "sgd"; transcript_biotype "protein_coding"; exon_id "YDL039C_mRNA-E1";
IV	sgd	CDS	381988	384081	.	-	0	gene_id "YDL039C"; transcript_id "YDL039C_mRNA"; exon_number "1"; gene_name "PRM7"; gene_source "sgd"; gene_biotype "protein_coding"; transcript_source "sgd"; transcript_biotype "protein_coding"; protein_id "YDL039C";
IV	sgd	start_codon	384079	384081	.	-	0	gene_id "YDL039C"; transcript_id "YDL039C_mRNA"; exon_number "1"; gene_name "PRM7"; gene_source "sgd"; gene_biotype "protein_coding"; transcript_source "sgd"; transcript_biotype "protein_coding";
IV	sgd	stop_codon	381985	381987	.	-	0	gene_id "YDL039C"; transcript_id "YDL039C_mRNA"; exon_number "1"; gene_name "PRM7"; gene_source "sgd"; gene_biotype "protein_coding"; transcript_source "sgd"; transcript_biotype "protein_coding";
IV	sgd	gene	384601	385587	.	-	.	gene_id "YDL037C"; gene_source "sgd"; gene_biotype "protein_coding";
IV	sgd	transcript	384601	385587	.	-	.	gene_id "YDL037C"; transcript_id "YDL037C_mRNA"; gene_source "sgd"; gene_biotype "protein_coding"; transcript_source "sgd"; transcript_biotype "protein_coding";
IV	sgd	exon	384601	385587	.	-	.	gene_id "YDL037C"; transcript_id "YDL037C_mRNA"; exon_number "1"; gene_source "sgd"; gene_biotype "protein_coding"; transcript_source "sgd"; transcript_biotype "protein_coding"; exon_id "YDL037C_mRNA-E1";
IV	sgd	CDS	384604	385587	.	-	0	gene_id "YDL037C"; transcript_id "YDL037C_mRNA"; exon_number "1"; gene_source "sgd"; gene_biotype "protein_coding"; transcript_source "sgd"; transcript_biotype "protein_coding"; protein_id "YDL037C";
IV	sgd	start_codon	385585	385587	.	-	0	gene_id "YDL037C"; transcript_id "YDL037C_mRNA"; exon_number "1"; gene_source "sgd"; gene_biotype "protein_coding"; transcript_source "sgd"; transcript_biotype "protein_coding";
IV	sgd	stop_codon	384601	384603	.	-	0	gene_id "YDL037C"; transcript_id "YDL037C_mRNA"; exon_number "1"; gene_source "sgd"; gene_biotype "protein_coding"; transcript_source "sgd"; transcript_biotype "protein_coding";
IV	sgd	gene	387309	388910	.	-	.	gene_id "YDL036C"; gene_source "sgd"; gene_biotype "protein_coding";
IV	sgd	transcript	387309	388910	.	-	.	gene_id "YDL036C"; transcript_id "YDL036C_mRNA"; gene_source "sgd"; gene_biotype "protein_coding"; transcript_source "sgd"; transcript_biotype "protein_coding";
IV	sgd	exon	387309	388910	.	-	.	gene_id "YDL036C"; transcript_id "YDL036C_mRNA"; exon_number "1"; gene_source "sgd"; gene_biotype "protein_coding"; transcript_source "sgd"; transcript_biotype "protein_coding"; exon_id "YDL036C_mRNA-E1";
IV	sgd	CDS	387516	388901	.	-	0	gene_id "YDL036C"; transcript_id "YDL036C_mRNA"; exon_number "1"; gene_source "sgd"; gene_biotype "protein_coding"; transcript_source "sgd"; transcript_biotype "protein_coding"; protein_id "YDL036C";
IV	sgd	start_codon	388899	388901	.	-	0	gene_id "YDL036C"; transcript_id "YDL036C_mRNA"; exon_number "1"; gene_source "sgd"; gene_biotype "protein_coding"; transcript_source "sgd"; transcript_biotype "protein_coding";
IV	sgd	stop_codon	387513	387515	.	-	0	gene_id "YDL036C"; transcript_id "YDL036C_mRNA"; exon_number "1"; gene_source "sgd"; gene_biotype "protein_coding"; transcript_source "sgd"; transcript_biotype "protein_coding";
IV	sgd	gene	389172	392057	.	-	.	gene_id "YDL035C"; gene_source "sgd"; gene_biotype "protein_coding";
IV	sgd	transcript	389172	392057	.	-	.	gene_id "YDL035C"; transcript_id "YDL035C_mRNA"; gene_source "sgd"; gene_biotype "protein_coding"; transcript_source "sgd"; transcript_biotype "protein_coding";
IV	sgd	exon	389172	392057	.	-	.	gene_id "YDL035C"; transcript_id "YDL035C_mRNA"; exon_number "1"; gene_source "sgd"; gene_biotype "protein_coding"; transcript_source "sgd"; transcript_biotype "protein_coding"; exon_id "YDL035C_mRNA-E1";
IV	sgd	CDS	389175	392057	.	-	0	gene_id "YDL035C"; transcript_id "YDL035C_mRNA"; exon_number "1"; gene_source "sgd"; gene_biotype "protein_coding"; transcript_source "sgd"; transcript_biotype "protein_coding"; protein_id "YDL035C";
IV	sgd	start_codon	392055	392057	.	-	0	gene_id "YDL035C"; transcript_id "YDL035C_mRNA"; exon_number "1"; gene_source "sgd"; gene_biotype "protein_coding"; transcript_source "sgd"; transcript_biotype "protein_coding";
IV	sgd	stop_codon	389172	389174	.	-	0	gene_id "YDL035C"; transcript_id "YDL035C_mRNA"; exon_number "1"; gene_source "sgd"; gene_biotype "protein_coding"; transcript_source "sgd"; transcript_biotype "protein_coding";
IV	sgd	gene	392659	393912	.	-	.	gene_id "YDL033C"; gene_name "SLM3"; gene_source "sgd"; gene_biotype "protein_coding";
IV	sgd	transcript	392659	393912	.	-	.	gene_id "YDL033C"; transcript_id "YDL033C_mRNA"; gene_name "SLM3"; gene_source "sgd"; gene_biotype "protein_coding"; transcript_source "sgd"; transcript_biotype "protein_coding";
IV	sgd	exon	392659	393912	.	-	.	gene_id "YDL033C"; transcript_id "YDL033C_mRNA"; exon_number "1"; gene_name "SLM3"; gene_source "sgd"; gene_biotype "protein_coding"; transcript_source "sgd"; transcript_biotype "protein_coding"; exon_id "YDL033C_mRNA-E1";
IV	sgd	CDS	392662	393912	.	-	0	gene_id "YDL033C"; transcript_id "YDL033C_mRNA"; exon_number "1"; gene_name "SLM3"; gene_source "sgd"; gene_biotype "protein_coding"; transcript_source "sgd"; transcript_biotype "protein_coding"; protein_id "YDL033C";
IV	sgd	start_codon	393910	393912	.	-	0	gene_id "YDL033C"; transcript_id "YDL033C_mRNA"; exon_number "1"; gene_name "SLM3"; gene_source "sgd"; gene_biotype "protein_coding"; transcript_source "sgd"; transcript_biotype "protein_coding";
IV	sgd	stop_codon	392659	392661	.	-	0	gene_id "YDL033C"; transcript_id "YDL033C_mRNA"; exon_number "1"; gene_name "SLM3"; gene_source "sgd"; gene_biotype "protein_coding"; transcript_source "sgd"; transcript_biotype "protein_coding";
IV	sgd	gene	394165	397292	.	+	.	gene_id "YDL031W"; gene_source "sgd"; gene_biotype "protein_coding";
IV	sgd	transcript	394165	397292	.	+	.	gene_id "YDL031W"; transcript_id "YDL031W_mRNA"; gene_source "sgd"; gene_biotype "protein_coding"; transcript_source "sgd"; transcript_biotype "protein_coding";
IV	sgd	exon	394165	397292	.	+	.	gene_id "YDL031W"; transcript_id "YDL031W_mRNA"; exon_number "1"; gene_source "sgd"; gene_biotype "protein_coding"; transcript_source "sgd"; transcript_biotype "protein_coding"; exon_id "YDL031W_mRNA-E1";
IV	sgd	CDS	394217	397201	.	+	0	gene_id "YDL031W"; transcript_id "YDL031W_mRNA"; exon_number "1"; gene_source "sgd"; gene_biotype "protein_coding"; transcript_source "sgd"; transcript_biotype "protein_coding"; protein_id "YDL031W";
IV	sgd	start_codon	394217	394219	.	+	0	gene_id "YDL031W"; transcript_id "YDL031W_mRNA"; exon_number "1"; gene_source "sgd"; gene_biotype "protein_coding"; transcript_source "sgd"; transcript_biotype "protein_coding";
IV	sgd	stop_codon	397202	397204	.	+	0	gene_id "YDL031W"; transcript_id "YDL031W_mRNA"; exon_number "1"; gene_source "sgd"; gene_biotype "protein_coding"; transcript_source "sgd"; transcript_biotype "protein_coding";
IV	sgd	gene	397458	399220	.	+	.	gene_id "YDL030W"; gene_source "sgd"; gene_biotype "protein_coding";
IV	sgd	transcript	397458	399220	.	+	.	gene_id "YDL030W"; transcript_id "YDL030W_mRNA"; gene_source "sgd"; gene_biotype "protein_coding"; transcript_source "sgd"; transcript_biotype "protein_coding";
IV	sgd	exon	397458	399220	.	+	.	gene_id "YDL030W"; transcript_id "YDL030W_mRNA"; exon_number "1"; gene_source "sgd"; gene_biotype "protein_coding"; transcript_source "sgd"; transcript_biotype "protein_coding"; exon_id "YDL030W_mRNA-E1";
IV	sgd	CDS	397537	399126	.	+	0	gene_id "YDL030W"; transcript_id "YDL030W_mRNA"; exon_number "1"; gene_source "sgd"; gene_biotype "protein_coding"; transcript_source "sgd"; transcript_biotype "protein_coding"; protein_id "YDL030W";
IV	sgd	start_codon	397537	397539	.	+	0	gene_id "YDL030W"; transcript_id "YDL030W_mRNA"; exon_number "1"; gene_source "sgd"; gene_biotype "protein_coding"; transcript_source "sgd"; transcript_biotype "protein_coding";
IV	sgd	stop_codon	399127	399129	.	+	0	gene_id "YDL030W"; transcript_id "YDL030W_mRNA"; exon_number "1"; gene_source "sgd"; gene_biotype "protein_coding"; transcript_source "sgd"; transcript_biotype "protein_coding";
IV	sgd	gene	399295	400936	.	+	.	gene_id "YDL029W"; gene_name "ARP2"; gene_source "sgd"; gene_biotype "protein_coding";
IV	sgd	transcript	399295	400936	.	+	.	gene_id "YDL029W"; transcript_id "YDL029W_mRNA"; gene_name "ARP2"; gene_source "sgd"; gene_biotype "protein_coding"; transcript_source "sgd"; transcript_biotype "protein_coding";
IV	sgd	exon	399295	399361	.	+	.	gene_id "YDL029W"; transcript_id "YDL029W_mRNA"; exon_number "1"; gene_name "ARP2"; gene_source "sgd"; gene_biotype "protein_coding"; transcript_source "sgd"; transcript_biotype "protein_coding"; exon_id "YDL029W_mRNA-E1";
IV	sgd	CDS	399340	399361	.	+	0	gene_id "YDL029W"; transcript_id "YDL029W_mRNA"; exon_number "1"; gene_name "ARP2"; gene_source "sgd"; gene_biotype "protein_coding"; transcript_source "sgd"; transcript_biotype "protein_coding"; protein_id "YDL029W";
IV	sgd	start_codon	399340	399342	.	+	0	gene_id "YDL029W"; transcript_id "YDL029W_mRNA"; exon_number "1"; gene_name "ARP2"; gene_source "sgd"; gene_biotype "protein_coding"; transcript_source "sgd"; transcript_biotype "protein_coding";
IV	sgd	exon	399485	400936	.	+	.	gene_id "YDL029W"; transcript_id "YDL029W_mRNA"; exon_number "2"; gene_name "ARP2"; gene_source "sgd"; gene_biotype "protein_coding"; transcript_source "sgd"; transcript_biotype "protein_coding"; exon_id "YDL029W_mRNA-E2";
IV	sgd	CDS	399485	400635	.	+	2	gene_id "YDL029W"; transcript_id "YDL029W_mRNA"; exon_number "2"; gene_name "ARP2"; gene_source "sgd"; gene_biotype "protein_coding"; transcript_source "sgd"; transcript_biotype "protein_coding"; protein_id "YDL029W";
IV	sgd	stop_codon	400636	400638	.	+	0	gene_id "YDL029W"; transcript_id "YDL029W_mRNA"; exon_number "2"; gene_name "ARP2"; gene_source "sgd"; gene_biotype "protein_coding"; transcript_source "sgd"; transcript_biotype "protein_coding";
IV	sgd	gene	400843	403467	.	-	.	gene_id "YDL028C"; gene_name "MPS1"; gene_source "sgd"; gene_biotype "protein_coding";
IV	sgd	transcript	400843	403467	.	-	.	gene_id "YDL028C"; transcript_id "YDL028C_mRNA"; gene_name "MPS1"; gene_source "sgd"; gene_biotype "protein_coding"; transcript_source "sgd"; transcript_biotype "protein_coding";
IV	sgd	exon	400843	403467	.	-	.	gene_id "YDL028C"; transcript_id "YDL028C_mRNA"; exon_number "1"; gene_name "MPS1"; gene_source "sgd"; gene_biotype "protein_coding"; transcript_source "sgd"; transcript_biotype "protein_coding"; exon_id "YDL028C_mRNA-E1";
IV	sgd	CDS	401000	403291	.	-	0	gene_id "YDL028C"; transcript_id "YDL028C_mRNA"; exon_number "1"; gene_name "MPS1"; gene_source "sgd"; gene_biotype "protein_coding"; transcript_source "sgd"; transcript_biotype "protein_coding"; protein_id "YDL028C";
IV	sgd	start_codon	403289	403291	.	-	0	gene_id "YDL028C"; transcript_id "YDL028C_mRNA"; exon_number "1"; gene_name "MPS1"; gene_source "sgd"; gene_biotype "protein_coding"; transcript_source "sgd"; transcript_biotype "protein_coding";
IV	sgd	stop_codon	400997	400999	.	-	0	gene_id "YDL028C"; transcript_id "YDL028C_mRNA"; exon_number "1"; gene_name "MPS1"; gene_source "sgd"; gene_biotype "protein_coding"; transcript_source "sgd"; transcript_biotype "protein_coding";
IV	sgd	gene	403498	405003	.	-	.	gene_id "YDL027C"; gene_source "sgd"; gene_biotype "protein_coding";
IV	sgd	transcript	403498	405003	.	-	.	gene_id "YDL027C"; transcript_id "YDL027C_mRNA"; gene_source "sgd"; gene_biotype "protein_coding"; transcript_source "sgd"; transcript_biotype "protein_coding";
IV	sgd	exon	403498	405003	.	-	.	gene_id "YDL027C"; transcript_id "YDL027C_mRNA"; exon_number "1"; gene_source "sgd"; gene_biotype "protein_coding"; transcript_source "sgd"; transcript_biotype "protein_coding"; exon_id "YDL027C_mRNA-E1";
IV	sgd	CDS	403698	404957	.	-	0	gene_id "YDL027C"; transcript_id "YDL027C_mRNA"; exon_number "1"; gene_source "sgd"; gene_biotype "protein_coding"; transcript_source "sgd"; transcript_biotype "protein_coding"; protein_id "YDL027C";
IV	sgd	start_codon	404955	404957	.	-	0	gene_id "YDL027C"; transcript_id "YDL027C_mRNA"; exon_number "1"; gene_source "sgd"; gene_biotype "protein_coding"; transcript_source "sgd"; transcript_biotype "protein_coding";
IV	sgd	stop_codon	403695	403697	.	-	0	gene_id "YDL027C"; transcript_id "YDL027C_mRNA"; exon_number "1"; gene_source "sgd"; gene_biotype "protein_coding"; transcript_source "sgd"; transcript_biotype "protein_coding";
IV	sgd	gene	405162	407402	.	-	.	gene_id "YDL025C"; gene_source "sgd"; gene_biotype "protein_coding";
IV	sgd	transcript	405162	407402	.	-	.	gene_id "YDL025C"; transcript_id "YDL025C_mRNA"; gene_source "sgd"; gene_biotype "protein_coding"; transcript_source "sgd"; transcript_biotype "protein_coding";
IV	sgd	exon	405162	407402	.	-	.	gene_id "YDL025C"; transcript_id "YDL025C_mRNA"; exon_number "1"; gene_source "sgd"; gene_biotype "protein_coding"; transcript_source "sgd"; transcript_biotype "protein_coding"; exon_id "YDL025C_mRNA-E1";
IV	sgd	CDS	405347	407206	.	-	0	gene_id "YDL025C"; transcript_id "YDL025C_mRNA"; exon_number "1"; gene_source "sgd"; gene_biotype "protein_coding"; transcript_source "sgd"; transcript_biotype "protein_coding"; protein_id "YDL025C";
IV	sgd	start_codon	407204	407206	.	-	0	gene_id "YDL025C"; transcript_id "YDL025C_mRNA"; exon_number "1"; gene_source "sgd"; gene_biotype "protein_coding"; transcript_source "sgd"; transcript_biotype "protein_coding";
IV	sgd	stop_codon	405344	405346	.	-	0	gene_id "YDL025C"; transcript_id "YDL025C_mRNA"; exon_number "1"; gene_source "sgd"; gene_biotype "protein_coding"; transcript_source "sgd"; transcript_biotype "protein_coding";
IV	sgd	gene	408451	409857	.	-	.	gene_id "YDL024C"; gene_source "sgd"; gene_biotype "protein_coding";
IV	sgd	transcript	408451	409857	.	-	.	gene_id "YDL024C"; transcript_id "YDL024C_mRNA"; gene_source "sgd"; gene_biotype "protein_coding"; transcript_source "sgd"; transcript_biotype "protein_coding";
IV	sgd	exon	408451	409857	.	-	.	gene_id "YDL024C"; transcript_id "YDL024C_mRNA"; exon_number "1"; gene_source "sgd"; gene_biotype "protein_coding"; transcript_source "sgd"; transcript_biotype "protein_coding"; exon_id "YDL024C_mRNA-E1";
IV	sgd	CDS	408454	409857	.	-	0	gene_id "YDL024C"; transcript_id "YDL024C_mRNA"; exon_number "1"; gene_source "sgd"; gene_biotype "protein_coding"; transcript_source "sgd"; transcript_biotype "protein_coding"; protein_id "YDL024C";
IV	sgd	start_codon	409855	409857	.	-	0	gene_id "YDL024C"; transcript_id "YDL024C_mRNA"; exon_number "1"; gene_source "sgd"; gene_biotype "protein_coding"; transcript_source "sgd"; transcript_biotype "protein_coding";
IV	sgd	stop_codon	408451	408453	.	-	0	gene_id "YDL024C"; transcript_id "YDL024C_mRNA"; exon_number "1"; gene_source "sgd"; gene_biotype "protein_coding"; transcript_source "sgd"; transcript_biotype "protein_coding";
IV	sgd	gene	409808	410056	.	-	.	gene_id "YDL022C-A"; gene_source "sgd"; gene_biotype "protein_coding";
IV	sgd	transcript	409808	410056	.	-	.	gene_id "YDL022C-A"; transcript_id "YDL022C-A_mRNA"; gene_source "sgd"; gene_biotype "protein_coding"; transcript_source "sgd"; transcript_biotype "protein_coding";
IV	sgd	exon	409808	410056	.	-	.	gene_id "YDL022C-A"; transcript_id "YDL022C-A_mRNA"; exon_number "1"; gene_source "sgd"; gene_biotype "protein_coding"; transcript_source "sgd"; transcript_biotype "protein_coding"; exon_id "YDL022C-A_mRNA-E1";
IV	sgd	CDS	409811	410056	.	-	0	gene_id "YDL022C-A"; transcript_id "YDL022C-A_mRNA"; exon_number "1"; gene_source "sgd"; gene_biotype "protein_coding"; transcript_source "sgd"; transcript_biotype "protein_coding"; protein_id "YDL022C-A";
IV	sgd	start_codon	410054	410056	.	-	0	gene_id "YDL022C-A"; transcript_id "YDL022C-A_mRNA"; exon_number "1"; gene_source "sgd"; gene_biotype "protein_coding"; transcript_source "sgd"; transcript_biotype "protein_coding";
IV	sgd	stop_codon	409808	409810	.	-	0	gene_id "YDL022C-A"; transcript_id "YDL022C-A_mRNA"; exon_number "1"; gene_source "sgd"; gene_biotype "protein_coding"; transcript_source "sgd"; transcript_biotype "protein_coding";
IV	sgd	gene	411751	413230	.	+	.	gene_id "YDL022W"; gene_name "GPD1"; gene_source "sgd"; gene_biotype "protein_coding";
IV	sgd	transcript	411751	413230	.	+	.	gene_id "YDL022W"; transcript_id "YDL022W_mRNA"; gene_name "GPD1"; gene_source "sgd"; gene_biotype "protein_coding"; transcript_source "sgd"; transcript_biotype "protein_coding";
IV	sgd	exon	411751	413230	.	+	.	gene_id "YDL022W"; transcript_id "YDL022W_mRNA"; exon_number "1"; gene_name "GPD1"; gene_source "sgd"; gene_biotype "protein_coding"; transcript_source "sgd"; transcript_biotype "protein_coding"; exon_id "YDL022W_mRNA-E1";
IV	sgd	CDS	411825	412997	.	+	0	gene_id "YDL022W"; transcript_id "YDL022W_mRNA"; exon_number "1"; gene_name "GPD1"; gene_source "sgd"; gene_biotype "protein_coding"; transcript_source "sgd"; transcript_biotype "protein_coding"; protein_id "YDL022W";
IV	sgd	start_codon	411825	411827	.	+	0	gene_id "YDL022W"; transcript_id "YDL022W_mRNA"; exon_number "1"; gene_name "GPD1"; gene_source "sgd"; gene_biotype "protein_coding"; transcript_source "sgd"; transcript_biotype "protein_coding";
IV	sgd	stop_codon	412998	413000	.	+	0	gene_id "YDL022W"; transcript_id "YDL022W_mRNA"; exon_number "1"; gene_name "GPD1"; gene_source "sgd"; gene_biotype "protein_coding"; transcript_source "sgd"; transcript_biotype "protein_coding";
IV	sgd	gene	413918	414963	.	+	.	gene_id "YDL021W"; gene_source "sgd"; gene_biotype "protein_coding";
IV	sgd	transcript	413918	414963	.	+	.	gene_id "YDL021W"; transcript_id "YDL021W_mRNA"; gene_source "sgd"; gene_biotype "protein_coding"; transcript_source "sgd"; transcript_biotype "protein_coding";
IV	sgd	exon	413918	414963	.	+	.	gene_id "YDL021W"; transcript_id "YDL021W_mRNA"; exon_number "1"; gene_source "sgd"; gene_biotype "protein_coding"; transcript_source "sgd"; transcript_biotype "protein_coding"; exon_id "YDL021W_mRNA-E1";
IV	sgd	CDS	413953	414885	.	+	0	gene_id "YDL021W"; transcript_id "YDL021W_mRNA"; exon_number "1"; gene_source "sgd"; gene_biotype "protein_coding"; transcript_source "sgd"; transcript_biotype "protein_coding"; protein_id "YDL021W";
IV	sgd	start_codon	413953	413955	.	+	0	gene_id "YDL021W"; transcript_id "YDL021W_mRNA"; exon_number "1"; gene_source "sgd"; gene_biotype "protein_coding"; transcript_source "sgd"; transcript_biotype "protein_coding";
IV	sgd	stop_codon	414886	414888	.	+	0	gene_id "YDL021W"; transcript_id "YDL021W_mRNA"; exon_number "1"; gene_source "sgd"; gene_biotype "protein_coding"; transcript_source "sgd"; transcript_biotype "protein_coding";
IV	sgd	gene	415113	416708	.	-	.	gene_id "YDL020C"; gene_name "RPN4"; gene_source "sgd"; gene_biotype "protein_coding";
IV	sgd	transcript	415113	416708	.	-	.	gene_id "YDL020C"; transcript_id "YDL020C_mRNA"; gene_name "RPN4"; gene_source "sgd"; gene_biotype "protein_coding"; transcript_source "sgd"; transcript_biotype "protein_coding";
IV	sgd	exon	415113	416708	.	-	.	gene_id "YDL020C"; transcript_id "YDL020C_mRNA"; exon_number "1"; gene_name "RPN4"; gene_source "sgd"; gene_biotype "protein_coding"; transcript_source "sgd"; transcript_biotype "protein_coding"; exon_id "YDL020C_mRNA-E1";
IV	sgd	CDS	415116	416708	.	-	0	gene_id "YDL020C"; transcript_id "YDL020C_mRNA"; exon_number "1"; gene_name "RPN4"; gene_source "sgd"; gene_biotype "protein_coding"; transcript_source "sgd"; transcript_biotype "protein_coding"; protein_id "YDL020C";
IV	sgd	start_codon	416706	416708	.	-	0	gene_id "YDL020C"; transcript_id "YDL020C_mRNA"; exon_number "1"; gene_name "RPN4"; gene_source "sgd"; gene_biotype "protein_coding"; transcript_source "sgd"; transcript_biotype "protein_coding";
IV	sgd	stop_codon	415113	415115	.	-	0	gene_id "YDL020C"; transcript_id "YDL020C_mRNA"; exon_number "1"; gene_name "RPN4"; gene_source "sgd"; gene_biotype "protein_coding"; transcript_source "sgd"; transcript_biotype "protein_coding";
IV	sgd	gene	417663	421514	.	-	.	gene_id "YDL019C"; gene_source "sgd"; gene_biotype "protein_coding";
IV	sgd	transcript	417663	421514	.	-	.	gene_id "YDL019C"; transcript_id "YDL019C_mRNA"; gene_source "sgd"; gene_biotype "protein_coding"; transcript_source "sgd"; transcript_biotype "protein_coding";
IV	sgd	exon	417663	421514	.	-	.	gene_id "YDL019C"; transcript_id "YDL019C_mRNA"; exon_number "1"; gene_source "sgd"; gene_biotype "protein_coding"; transcript_source "sgd"; transcript_biotype "protein_coding"; exon_id "YDL019C_mRNA-E1";
IV	sgd	CDS	417666	421514	.	-	0	gene_id "YDL019C"; transcript_id "YDL019C_mRNA"; exon_number "1"; gene_source "sgd"; gene_biotype "protein_coding"; transcript_source "sgd"; transcript_biotype "protein_coding"; protein_id "YDL019C";
IV	sgd	start_codon	421512	421514	.	-	0	gene_id "YDL019C"; transcript_id "YDL019C_mRNA"; exon_number "1"; gene_source "sgd"; gene_biotype "protein_coding"; transcript_source "sgd"; transcript_biotype "protein_coding";
IV	sgd	stop_codon	417663	417665	.	-	0	gene_id "YDL019C"; transcript_id "YDL019C_mRNA"; exon_number "1"; gene_source "sgd"; gene_biotype "protein_coding"; transcript_source "sgd"; transcript_biotype "protein_coding";
IV	sgd	gene	422638	423583	.	-	.	gene_id "YDL018C"; gene_source "sgd"; gene_biotype "protein_coding";
IV	sgd	transcript	422638	423583	.	-	.	gene_id "YDL018C"; transcript_id "YDL018C_mRNA"; gene_source "sgd"; gene_biotype "protein_coding"; transcript_source "sgd"; transcript_biotype "protein_coding";
IV	sgd	exon	422638	423583	.	-	.	gene_id "YDL018C"; transcript_id "YDL018C_mRNA"; exon_number "1"; gene_source "sgd"; gene_biotype "protein_coding"; transcript_source "sgd"; transcript_biotype "protein_coding"; exon_id "YDL018C_mRNA-E1";
IV	sgd	CDS	422836	423510	.	-	0	gene_id "YDL018C"; transcript_id "YDL018C_mRNA"; exon_number "1"; gene_source "sgd"; gene_biotype "protein_coding"; transcript_source "sgd"; transcript_biotype "protein_coding"; protein_id "YDL018C";
IV	sgd	start_codon	423508	423510	.	-	0	gene_id "YDL018C"; transcript_id "YDL018C_mRNA"; exon_number "1"; gene_source "sgd"; gene_biotype "protein_coding"; transcript_source "sgd"; transcript_biotype "protein_coding";
IV	sgd	stop_codon	422833	422835	.	-	0	gene_id "YDL018C"; transcript_id "YDL018C_mRNA"; exon_number "1"; gene_source "sgd"; gene_biotype "protein_coding"; transcript_source "sgd"; transcript_biotype "protein_coding";
IV	sgd	gene	424209	425732	.	+	.	gene_id "YDL017W"; gene_name "CDC7"; gene_source "sgd"; gene_biotype "protein_coding";
IV	sgd	transcript	424209	425732	.	+	.	gene_id "YDL017W"; transcript_id "YDL017W_mRNA"; gene_name "CDC7"; gene_source "sgd"; gene_biotype "protein_coding"; transcript_source "sgd"; transcript_biotype "protein_coding";
IV	sgd	exon	424209	425732	.	+	.	gene_id "YDL017W"; transcript_id "YDL017W_mRNA"; exon_number "1"; gene_name "CDC7"; gene_source "sgd"; gene_biotype "protein_coding"; transcript_source "sgd"; transcript_biotype "protein_coding"; exon_id "YDL017W_mRNA-E1";
IV	sgd	CDS	424209	425729	.	+	0	gene_id "YDL017W"; transcript_id "YDL017W_mRNA"; exon_number "1"; gene_name "CDC7"; gene_source "sgd"; gene_biotype "protein_coding"; transcript_source "sgd"; transcript_biotype "protein_coding"; protein_id "YDL017W";
IV	sgd	start_codon	424209	424211	.	+	0	gene_id "YDL017W"; transcript_id "YDL017W_mRNA"; exon_number "1"; gene_name "CDC7"; gene_source "sgd"; gene_biotype "protein_coding"; transcript_source "sgd"; transcript_biotype "protein_coding";
IV	sgd	stop_codon	425730	425732	.	+	0	gene_id "YDL017W"; transcript_id "YDL017W_mRNA"; exon_number "1"; gene_name "CDC7"; gene_source "sgd"; gene_biotype "protein_coding"; transcript_source "sgd"; transcript_biotype "protein_coding";
IV	sgd	gene	426002	426934	.	-	.	gene_id "YDL015C"; gene_source "sgd"; gene_biotype "protein_coding";
IV	sgd	transcript	426002	426934	.	-	.	gene_id "YDL015C"; transcript_id "YDL015C_mRNA"; gene_source "sgd"; gene_biotype "protein_coding"; transcript_source "sgd"; transcript_biotype "protein_coding";
IV	sgd	exon	426002	426934	.	-	.	gene_id "YDL015C"; transcript_id "YDL015C_mRNA"; exon_number "1"; gene_source "sgd"; gene_biotype "protein_coding"; transcript_source "sgd"; transcript_biotype "protein_coding"; exon_id "YDL015C_mRNA-E1";
IV	sgd	CDS	426005	426934	.	-	0	gene_id "YDL015C"; transcript_id "YDL015C_mRNA"; exon_number "1"; gene_source "sgd"; gene_biotype "protein_coding"; transcript_source "sgd"; transcript_biotype "protein_coding"; protein_id "YDL015C";
IV	sgd	start_codon	426932	426934	.	-	0	gene_id "YDL015C"; transcript_id "YDL015C_mRNA"; exon_number "1"; gene_source "sgd"; gene_biotype "protein_coding"; transcript_source "sgd"; transcript_biotype "protein_coding";
IV	sgd	stop_codon	426002	426004	.	-	0	gene_id "YDL015C"; transcript_id "YDL015C_mRNA"; exon_number "1"; gene_source "sgd"; gene_biotype "protein_coding"; transcript_source "sgd"; transcript_biotype "protein_coding";
IV	sgd	gene	427203	428589	.	+	.	gene_id "YDL014W"; gene_name "NOP1"; gene_source "sgd"; gene_biotype "protein_coding";
IV	sgd	transcript	427203	428589	.	+	.	gene_id "YDL014W"; transcript_id "YDL014W_mRNA"; gene_name "NOP1"; gene_source "sgd"; gene_biotype "protein_coding"; transcript_source "sgd"; transcript_biotype "protein_coding";
IV	sgd	exon	427203	428589	.	+	.	gene_id "YDL014W"; transcript_id "YDL014W_mRNA"; exon_number "1"; gene_name "NOP1"; gene_source "sgd"; gene_biotype "protein_coding"; transcript_source "sgd"; transcript_biotype "protein_coding"; exon_id "YDL014W_mRNA-E1";
IV	sgd	CDS	427364	428344	.	+	0	gene_id "YDL014W"; transcript_id "YDL014W_mRNA"; exon_number "1"; gene_name "NOP1"; gene_source "sgd"; gene_biotype "protein_coding"; transcript_source "sgd"; transcript_biotype "protein_coding"; protein_id "YDL014W";
IV	sgd	start_codon	427364	427366	.	+	0	gene_id "YDL014W"; transcript_id "YDL014W_mRNA"; exon_number "1"; gene_name "NOP1"; gene_source "sgd"; gene_biotype "protein_coding"; transcript_source "sgd"; transcript_biotype "protein_coding";
IV	sgd	stop_codon	428345	428347	.	+	0	gene_id "YDL014W"; transcript_id "YDL014W_mRNA"; exon_number "1"; gene_name "NOP1"; gene_source "sgd"; gene_biotype "protein_coding"; transcript_source "sgd"; transcript_biotype "protein_coding";
IV	sgd	gene	428906	431040	.	+	.	gene_id "YDL013W"; gene_name "SLX5"; gene_source "sgd"; gene_biotype "protein_coding";
IV	sgd	transcript	428906	431040	.	+	.	gene_id "YDL013W"; transcript_id "YDL013W_mRNA"; gene_name "SLX5"; gene_source "sgd"; gene_biotype "protein_coding"; transcript_source "sgd"; transcript_biotype "protein_coding";
IV	sgd	exon	428906	431040	.	+	.	gene_id "YDL013W"; transcript_id "YDL013W_mRNA"; exon_number "1"; gene_name "SLX5"; gene_source "sgd"; gene_biotype "protein_coding"; transcript_source "sgd"; transcript_biotype "protein_coding"; exon_id "YDL013W_mRNA-E1";
IV	sgd	CDS	429067	430923	.	+	0	gene_id "YDL013W"; transcript_id "YDL013W_mRNA"; exon_number "1"; gene_name "SLX5"; gene_source "sgd"; gene_biotype "protein_coding"; transcript_source "sgd"; transcript_biotype "protein_coding"; protein_id "YDL013W";
IV	sgd	start_codon	429067	429069	.	+	0	gene_id "YDL013W"; transcript_id "YDL013W_mRNA"; exon_number "1"; gene_name "SLX5"; gene_source "sgd"; gene_biotype "protein_coding"; transcript_source "sgd"; transcript_biotype "protein_coding";
IV	sgd	stop_codon	430924	430926	.	+	0	gene_id "YDL013W"; transcript_id "YDL013W_mRNA"; exon_number "1"; gene_name "SLX5"; gene_source "sgd"; gene_biotype "protein_coding"; transcript_source "sgd"; transcript_biotype "protein_coding";
IV	sgd	gene	430900	431549	.	-	.	gene_id "YDL012C"; gene_source "sgd"; gene_biotype "protein_coding";
IV	sgd	transcript	430900	431549	.	-	.	gene_id "YDL012C"; transcript_id "YDL012C_mRNA"; gene_source "sgd"; gene_biotype "protein_coding"; transcript_source "sgd"; transcript_biotype "protein_coding";
IV	sgd	exon	431473	431549	.	-	.	gene_id "YDL012C"; transcript_id "YDL012C_mRNA"; exon_number "1"; gene_source "sgd"; gene_biotype "protein_coding"; transcript_source "sgd"; transcript_biotype "protein_coding"; exon_id "YDL012C_mRNA-E1";
IV	sgd	CDS	431473	431517	.	-	0	gene_id "YDL012C"; transcript_id "YDL012C_mRNA"; exon_number "1"; gene_source "sgd"; gene_biotype "protein_coding"; transcript_source "sgd"; transcript_biotype "protein_coding"; protein_id "YDL012C";
IV	sgd	start_codon	431515	431517	.	-	0	gene_id "YDL012C"; transcript_id "YDL012C_mRNA"; exon_number "1"; gene_source "sgd"; gene_biotype "protein_coding"; transcript_source "sgd"; transcript_biotype "protein_coding";
IV	sgd	exon	430900	431386	.	-	.	gene_id "YDL012C"; transcript_id "YDL012C_mRNA"; exon_number "2"; gene_source "sgd"; gene_biotype "protein_coding"; transcript_source "sgd"; transcript_biotype "protein_coding"; exon_id "YDL012C_mRNA-E2";
IV	sgd	CDS	431111	431386	.	-	0	gene_id "YDL012C"; transcript_id "YDL012C_mRNA"; exon_number "2"; gene_source "sgd"; gene_biotype "protein_coding"; transcript_source "sgd"; transcript_biotype "protein_coding"; protein_id "YDL012C";
IV	sgd	stop_codon	431108	431110	.	-	0	gene_id "YDL012C"; transcript_id "YDL012C_mRNA"; exon_number "2"; gene_source "sgd"; gene_biotype "protein_coding"; transcript_source "sgd"; transcript_biotype "protein_coding";
IV	sgd	gene	432302	433283	.	+	.	gene_id "YDL010W"; gene_source "sgd"; gene_biotype "protein_coding";
IV	sgd	transcript	432302	433283	.	+	.	gene_id "YDL010W"; transcript_id "YDL010W_mRNA"; gene_source "sgd"; gene_biotype "protein_coding"; transcript_source "sgd"; transcript_biotype "protein_coding";
IV	sgd	exon	432302	433283	.	+	.	gene_id "YDL010W"; transcript_id "YDL010W_mRNA"; exon_number "1"; gene_source "sgd"; gene_biotype "protein_coding"; transcript_source "sgd"; transcript_biotype "protein_coding"; exon_id "YDL010W_mRNA-E1";
IV	sgd	CDS	432330	433022	.	+	0	gene_id "YDL010W"; transcript_id "YDL010W_mRNA"; exon_number "1"; gene_source "sgd"; gene_biotype "protein_coding"; transcript_source "sgd"; transcript_biotype "protein_coding"; protein_id "YDL010W";
IV	sgd	start_codon	432330	432332	.	+	0	gene_id "YDL010W"; transcript_id "YDL010W_mRNA"; exon_number "1"; gene_source "sgd"; gene_biotype "protein_coding"; transcript_source "sgd"; transcript_biotype "protein_coding";
IV	sgd	stop_codon	433023	433025	.	+	0	gene_id "YDL010W"; transcript_id "YDL010W_mRNA"; exon_number "1"; gene_source "sgd"; gene_biotype "protein_coding"; transcript_source "sgd"; transcript_biotype "protein_coding";
IV	sgd	gene	432925	433248	.	-	.	gene_id "YDL009C"; gene_source "sgd"; gene_biotype "protein_coding";
IV	sgd	transcript	432925	433248	.	-	.	gene_id "YDL009C"; transcript_id "YDL009C_mRNA"; gene_source "sgd"; gene_biotype "protein_coding"; transcript_source "sgd"; transcript_biotype "protein_coding";
IV	sgd	exon	432925	433248	.	-	.	gene_id "YDL009C"; transcript_id "YDL009C_mRNA"; exon_number "1"; gene_source "sgd"; gene_biotype "protein_coding"; transcript_source "sgd"; transcript_biotype "protein_coding"; exon_id "YDL009C_mRNA-E1";
IV	sgd	CDS	432928	433248	.	-	0	gene_id "YDL009C"; transcript_id "YDL009C_mRNA"; exon_number "1"; gene_source "sgd"; gene_biotype "protein_coding"; transcript_source "sgd"; transcript_biotype "protein_coding"; protein_id "YDL009C";
IV	sgd	start_codon	433246	433248	.	-	0	gene_id "YDL009C"; transcript_id "YDL009C_mRNA"; exon_number "1"; gene_source "sgd"; gene_biotype "protein_coding"; transcript_source "sgd"; transcript_biotype "protein_coding";
IV	sgd	stop_codon	432925	432927	.	-	0	gene_id "YDL009C"; transcript_id "YDL009C_mRNA"; exon_number "1"; gene_source "sgd"; gene_biotype "protein_coding"; transcript_source "sgd"; transcript_biotype "protein_coding";
IV	sgd	gene	433467	434108	.	+	.	gene_id "YDL008W"; gene_source "sgd"; gene_biotype "protein_coding";
IV	sgd	transcript	433467	434108	.	+	.	gene_id "YDL008W"; transcript_id "YDL008W_mRNA"; gene_source "sgd"; gene_biotype "protein_coding"; transcript_source "sgd"; transcript_biotype "protein_coding";
IV	sgd	exon	433467	434108	.	+	.	gene_id "YDL008W"; transcript_id "YDL008W_mRNA"; exon_number "1"; gene_source "sgd"; gene_biotype "protein_coding"; transcript_source "sgd"; transcript_biotype "protein_coding"; exon_id "YDL008W_mRNA-E1";
IV	sgd	CDS	433497	433991	.	+	0	gene_id "YDL008W"; transcript_id "YDL008W_mRNA"; exon_number "1"; gene_source "sgd"; gene_biotype "protein_coding"; transcript_source "sgd"; transcript_biotype "protein_coding"; protein_id "YDL008W";
IV	sgd	start_codon	433497	433499	.	+	0	gene_id "YDL008W"; transcript_id "YDL008W_mRNA"; exon_number "1"; gene_source "sgd"; gene_biotype "protein_coding"; transcript_source "sgd"; transcript_biotype "protein_coding";
IV	sgd	stop_codon	433992	433994	.	+	0	gene_id "YDL008W"; transcript_id "YDL008W_mRNA"; exon_number "1"; gene_source "sgd"; gene_biotype "protein_coding"; transcript_source "sgd"; transcript_biotype "protein_coding";
IV	sgd	gene	436567	436824	.	-	.	gene_id "YDL007C-A"; gene_source "sgd"; gene_biotype "protein_coding";
IV	sgd	transcript	436567	436824	.	-	.	gene_id "YDL007C-A"; transcript_id "YDL007C-A_mRNA"; gene_source "sgd"; gene_biotype "protein_coding"; transcript_source "sgd"; transcript_biotype "protein_coding";
IV	sgd	exon	436567	436824	.	-	.	gene_id "YDL007C-A"; transcript_id "YDL007C-A_mRNA"; exon_number "1"; gene_source "sgd"; gene_biotype "protein_coding"; transcript_source "sgd"; transcript_biotype "protein_coding"; exon_id "YDL007C-A_mRNA-E1";
IV	sgd	CDS	436570	436824	.	-	0	gene_id "YDL007C-A"; transcript_id "YDL007C-A_mRNA"; exon_number "1"; gene_source "sgd"; gene_biotype "protein_coding"; transcript_source "sgd"; transcript_biotype "protein_coding"; protein_id "YDL007C-A";
IV	sgd	start_codon	436822	436824	.	-	0	gene_id "YDL007C-A"; transcript_id "YDL007C-A_mRNA"; exon_number "1"; gene_source "sgd"; gene_biotype "protein_coding"; transcript_source "sgd"; transcript_biotype "protein_coding";
IV	sgd	stop_codon	436567	436569	.	-	0	gene_id "YDL007C-A"; transcript_id "YDL007C-A_mRNA"; exon_number "1"; gene_source "sgd"; gene_biotype "protein_coding"; transcript_source "sgd"; transcript_biotype "protein_coding";
IV	sgd	gene	437992	439461	.	+	.	gene_id "YDL007W"; gene_name "RPT2"; gene_source "sgd"; gene_biotype "protein_coding";
IV	sgd	transcript	437992	439461	.	+	.	gene_id "YDL007W"; transcript_id "YDL007W_mRNA"; gene_name "RPT2"; gene_source "sgd"; gene_biotype "protein_coding"; transcript_source "sgd"; transcript_biotype "protein_coding";
IV	sgd	exon	437992	439461	.	+	.	gene_id "YDL007W"; transcript_id "YDL007W_mRNA"; exon_number "1"; gene_name "RPT2"; gene_source "sgd"; gene_biotype "protein_coding"; transcript_source "sgd"; transcript_biotype "protein_coding"; exon_id "YDL007W_mRNA-E1";
IV	sgd	CDS	438047	439357	.	+	0	gene_id "YDL007W"; transcript_id "YDL007W_mRNA"; exon_number "1"; gene_name "RPT2"; gene_source "sgd"; gene_biotype "protein_coding"; transcript_source "sgd"; transcript_biotype "protein_coding"; protein_id "YDL007W";
IV	sgd	start_codon	438047	438049	.	+	0	gene_id "YDL007W"; transcript_id "YDL007W_mRNA"; exon_number "1"; gene_name "RPT2"; gene_source "sgd"; gene_biotype "protein_coding"; transcript_source "sgd"; transcript_biotype "protein_coding";
IV	sgd	stop_codon	439358	439360	.	+	0	gene_id "YDL007W"; transcript_id "YDL007W_mRNA"; exon_number "1"; gene_name "RPT2"; gene_source "sgd"; gene_biotype "protein_coding"; transcript_source "sgd"; transcript_biotype "protein_coding";
IV	sgd	gene	439909	440754	.	+	.	gene_id "YDL006W"; gene_name "PTC1"; gene_source "sgd"; gene_biotype "protein_coding";
IV	sgd	transcript	439909	440754	.	+	.	gene_id "YDL006W"; transcript_id "YDL006W_mRNA"; gene_name "PTC1"; gene_source "sgd"; gene_biotype "protein_coding"; transcript_source "sgd"; transcript_biotype "protein_coding";
IV	sgd	exon	439909	440754	.	+	.	gene_id "YDL006W"; transcript_id "YDL006W_mRNA"; exon_number "1"; gene_name "PTC1"; gene_source "sgd"; gene_biotype "protein_coding"; transcript_source "sgd"; transcript_biotype "protein_coding"; exon_id "YDL006W_mRNA-E1";
IV	sgd	CDS	439909	440751	.	+	0	gene_id "YDL006W"; transcript_id "YDL006W_mRNA"; exon_number "1"; gene_name "PTC1"; gene_source "sgd"; gene_biotype "protein_coding"; transcript_source "sgd"; transcript_biotype "protein_coding"; protein_id "YDL006W";
IV	sgd	start_codon	439909	439911	.	+	0	gene_id "YDL006W"; transcript_id "YDL006W_mRNA"; exon_number "1"; gene_name "PTC1"; gene_source "sgd"; gene_biotype "protein_coding"; transcript_source "sgd"; transcript_biotype "protein_coding";
IV	sgd	stop_codon	440752	440754	.	+	0	gene_id "YDL006W"; transcript_id "YDL006W_mRNA"; exon_number "1"; gene_name "PTC1"; gene_source "sgd"; gene_biotype "protein_coding"; transcript_source "sgd"; transcript_biotype "protein_coding";
IV	sgd	gene	441014	442309	.	-	.	gene_id "YDL005C"; gene_source "sgd"; gene_biotype "protein_coding";
IV	sgd	transcript	441014	442309	.	-	.	gene_id "YDL005C"; transcript_id "YDL005C_mRNA"; gene_source "sgd"; gene_biotype "protein_coding"; transcript_source "sgd"; transcript_biotype "protein_coding";
IV	sgd	exon	441014	442309	.	-	.	gene_id "YDL005C"; transcript_id "YDL005C_mRNA"; exon_number "1"; gene_source "sgd"; gene_biotype "protein_coding"; transcript_source "sgd"; transcript_biotype "protein_coding"; exon_id "YDL005C_mRNA-E1";
IV	sgd	CDS	441017	442309	.	-	0	gene_id "YDL005C"; transcript_id "YDL005C_mRNA"; exon_number "1"; gene_source "sgd"; gene_biotype "protein_coding"; transcript_source "sgd"; transcript_biotype "protein_coding"; protein_id "YDL005C";
IV	sgd	start_codon	442307	442309	.	-	0	gene_id "YDL005C"; transcript_id "YDL005C_mRNA"; exon_number "1"; gene_source "sgd"; gene_biotype "protein_coding"; transcript_source "sgd"; transcript_biotype "protein_coding";
IV	sgd	stop_codon	441014	441016	.	-	0	gene_id "YDL005C"; transcript_id "YDL005C_mRNA"; exon_number "1"; gene_source "sgd"; gene_biotype "protein_coding"; transcript_source "sgd"; transcript_biotype "protein_coding";
IV	sgd	gene	442969	443824	.	+	.	gene_id "YDL004W"; gene_source "sgd"; gene_biotype "protein_coding";
IV	sgd	transcript	442969	443824	.	+	.	gene_id "YDL004W"; transcript_id "YDL004W_mRNA"; gene_source "sgd"; gene_biotype "protein_coding"; transcript_source "sgd"; transcript_biotype "protein_coding";
IV	sgd	exon	442969	443824	.	+	.	gene_id "YDL004W"; transcript_id "YDL004W_mRNA"; exon_number "1"; gene_source "sgd"; gene_biotype "protein_coding"; transcript_source "sgd"; transcript_biotype "protein_coding"; exon_id "YDL004W_mRNA-E1";
IV	sgd	CDS	443029	443508	.	+	0	gene_id "YDL004W"; transcript_id "YDL004W_mRNA"; exon_number "1"; gene_source "sgd"; gene_biotype "protein_coding"; transcript_source "sgd"; transcript_biotype "protein_coding"; protein_id "YDL004W";
IV	sgd	start_codon	443029	443031	.	+	0	gene_id "YDL004W"; transcript_id "YDL004W_mRNA"; exon_number "1"; gene_source "sgd"; gene_biotype "protein_coding"; transcript_source "sgd"; transcript_biotype "protein_coding";
IV	sgd	stop_codon	443509	443511	.	+	0	gene_id "YDL004W"; transcript_id "YDL004W_mRNA"; exon_number "1"; gene_source "sgd"; gene_biotype "protein_coding"; transcript_source "sgd"; transcript_biotype "protein_coding";
IV	sgd	gene	444683	446383	.	+	.	gene_id "YDL003W"; gene_name "MCD1"; gene_source "sgd"; gene_biotype "protein_coding";
IV	sgd	transcript	444683	446383	.	+	.	gene_id "YDL003W"; transcript_id "YDL003W_mRNA"; gene_name "MCD1"; gene_source "sgd"; gene_biotype "protein_coding"; transcript_source "sgd"; transcript_biotype "protein_coding";
IV	sgd	exon	444683	446383	.	+	.	gene_id "YDL003W"; transcript_id "YDL003W_mRNA"; exon_number "1"; gene_name "MCD1"; gene_source "sgd"; gene_biotype "protein_coding"; transcript_source "sgd"; transcript_biotype "protein_coding"; exon_id "YDL003W_mRNA-E1";
IV	sgd	CDS	444683	446380	.	+	0	gene_id "YDL003W"; transcript_id "YDL003W_mRNA"; exon_number "1"; gene_name "MCD1"; gene_source "sgd"; gene_biotype "protein_coding"; transcript_source "sgd"; transcript_biotype "protein_coding"; protein_id "YDL003W";
IV	sgd	start_codon	444683	444685	.	+	0	gene_id "YDL003W"; transcript_id "YDL003W_mRNA"; exon_number "1"; gene_name "MCD1"; gene_source "sgd"; gene_biotype "protein_coding"; transcript_source "sgd"; transcript_biotype "protein_coding";
IV	sgd	stop_codon	446381	446383	.	+	0	gene_id "YDL003W"; transcript_id "YDL003W_mRNA"; exon_number "1"; gene_name "MCD1"; gene_source "sgd"; gene_biotype "protein_coding"; transcript_source "sgd"; transcript_biotype "protein_coding";
IV	sgd	gene	446682	447663	.	-	.	gene_id "YDL002C"; gene_name "NHP10"; gene_source "sgd"; gene_biotype "protein_coding";
IV	sgd	transcript	446682	447663	.	-	.	gene_id "YDL002C"; transcript_id "YDL002C_mRNA"; gene_name "NHP10"; gene_source "sgd"; gene_biotype "protein_coding"; transcript_source "sgd"; transcript_biotype "protein_coding";
IV	sgd	exon	446682	447663	.	-	.	gene_id "YDL002C"; transcript_id "YDL002C_mRNA"; exon_number "1"; gene_name "NHP10"; gene_source "sgd"; gene_biotype "protein_coding"; transcript_source "sgd"; transcript_biotype "protein_coding"; exon_id "YDL002C_mRNA-E1";
IV	sgd	CDS	446970	447578	.	-	0	gene_id "YDL002C"; transcript_id "YDL002C_mRNA"; exon_number "1"; gene_name "NHP10"; gene_source "sgd"; gene_biotype "protein_coding"; transcript_source "sgd"; transcript_biotype "protein_coding"; protein_id "YDL002C";
IV	sgd	start_codon	447576	447578	.	-	0	gene_id "YDL002C"; transcript_id "YDL002C_mRNA"; exon_number "1"; gene_name "NHP10"; gene_source "sgd"; gene_biotype "protein_coding"; transcript_source "sgd"; transcript_biotype "protein_coding";
IV	sgd	stop_codon	446967	446969	.	-	0	gene_id "YDL002C"; transcript_id "YDL002C_mRNA"; exon_number "1"; gene_name "NHP10"; gene_source "sgd"; gene_biotype "protein_coding"; transcript_source "sgd"; transcript_biotype "protein_coding";
IV	sgd	gene	447906	449392	.	+	.	gene_id "YDL001W"; gene_source "sgd"; gene_biotype "protein_coding";
IV	sgd	transcript	447906	449392	.	+	.	gene_id "YDL001W"; transcript_id "YDL001W_mRNA"; gene_source "sgd"; gene_biotype "protein_coding"; transcript_source "sgd"; transcript_biotype "protein_coding";
IV	sgd	exon	447906	449392	.	+	.	gene_id "YDL001W"; transcript_id "YDL001W_mRNA"; exon_number "1"; gene_source "sgd"; gene_biotype "protein_coding"; transcript_source "sgd"; transcript_biotype "protein_coding"; exon_id "YDL001W_mRNA-E1";
IV	sgd	CDS	447984	449273	.	+	0	gene_id "YDL001W"; transcript_id "YDL001W_mRNA"; exon_number "1"; gene_source "sgd"; gene_biotype "protein_coding"; transcript_source "sgd"; transcript_biotype "protein_coding"; protein_id "YDL001W";
IV	sgd	start_codon	447984	447986	.	+	0	gene_id "YDL001W"; transcript_id "YDL001W_mRNA"; exon_number "1"; gene_source "sgd"; gene_biotype "protein_coding"; transcript_source "sgd"; transcript_biotype "protein_coding";
IV	sgd	stop_codon	449274	449276	.	+	0	gene_id "YDL001W"; transcript_id "YDL001W_mRNA"; exon_number "1"; gene_source "sgd"; gene_biotype "protein_coding"; transcript_source "sgd"; transcript_biotype "protein_coding";
IV	sgd	gene	450220	452475	.	-	.	gene_id "YDR001C"; gene_source "sgd"; gene_biotype "protein_coding";
IV	sgd	transcript	450220	452475	.	-	.	gene_id "YDR001C"; transcript_id "YDR001C_mRNA"; gene_source "sgd"; gene_biotype "protein_coding"; transcript_source "sgd"; transcript_biotype "protein_coding";
IV	sgd	exon	450220	452475	.	-	.	gene_id "YDR001C"; transcript_id "YDR001C_mRNA"; exon_number "1"; gene_source "sgd"; gene_biotype "protein_coding"; transcript_source "sgd"; transcript_biotype "protein_coding"; exon_id "YDR001C_mRNA-E1";
IV	sgd	CDS	450223	452475	.	-	0	gene_id "YDR001C"; transcript_id "YDR001C_mRNA"; exon_number "1"; gene_source "sgd"; gene_biotype "protein_coding"; transcript_source "sgd"; transcript_biotype "protein_coding"; protein_id "YDR001C";
IV	sgd	start_codon	452473	452475	.	-	0	gene_id "YDR001C"; transcript_id "YDR001C_mRNA"; exon_number "1"; gene_source "sgd"; gene_biotype "protein_coding"; transcript_source "sgd"; transcript_biotype "protein_coding";
IV	sgd	stop_codon	450220	450222	.	-	0	gene_id "YDR001C"; transcript_id "YDR001C_mRNA"; exon_number "1"; gene_source "sgd"; gene_biotype "protein_coding"; transcript_source "sgd"; transcript_biotype "protein_coding";
IV	sgd	gene	452968	453859	.	+	.	gene_id "YDR002W"; gene_name "YRB1"; gene_source "sgd"; gene_biotype "protein_coding";
IV	sgd	transcript	452968	453859	.	+	.	gene_id "YDR002W"; transcript_id "YDR002W_mRNA"; gene_name "YRB1"; gene_source "sgd"; gene_biotype "protein_coding"; transcript_source "sgd"; transcript_biotype "protein_coding";
IV	sgd	exon	452968	453859	.	+	.	gene_id "YDR002W"; transcript_id "YDR002W_mRNA"; exon_number "1"; gene_name "YRB1"; gene_source "sgd"; gene_biotype "protein_coding"; transcript_source "sgd"; transcript_biotype "protein_coding"; exon_id "YDR002W_mRNA-E1";
IV	sgd	CDS	453045	453647	.	+	0	gene_id "YDR002W"; transcript_id "YDR002W_mRNA"; exon_number "1"; gene_name "YRB1"; gene_source "sgd"; gene_biotype "protein_coding"; transcript_source "sgd"; transcript_biotype "protein_coding"; protein_id "YDR002W";
IV	sgd	start_codon	453045	453047	.	+	0	gene_id "YDR002W"; transcript_id "YDR002W_mRNA"; exon_number "1"; gene_name "YRB1"; gene_source "sgd"; gene_biotype "protein_coding"; transcript_source "sgd"; transcript_biotype "protein_coding";
IV	sgd	stop_codon	453648	453650	.	+	0	gene_id "YDR002W"; transcript_id "YDR002W_mRNA"; exon_number "1"; gene_name "YRB1"; gene_source "sgd"; gene_biotype "protein_coding"; transcript_source "sgd"; transcript_biotype "protein_coding";
IV	sgd	gene	454122	454754	.	+	.	gene_id "YDR003W"; gene_name "RCR2"; gene_source "sgd"; gene_biotype "protein_coding";
IV	sgd	transcript	454122	454754	.	+	.	gene_id "YDR003W"; transcript_id "YDR003W_mRNA"; gene_name "RCR2"; gene_source "sgd"; gene_biotype "protein_coding"; transcript_source "sgd"; transcript_biotype "protein_coding";
IV	sgd	exon	454122	454754	.	+	.	gene_id "YDR003W"; transcript_id "YDR003W_mRNA"; exon_number "1"; gene_name "RCR2"; gene_source "sgd"; gene_biotype "protein_coding"; transcript_source "sgd"; transcript_biotype "protein_coding"; exon_id "YDR003W_mRNA-E1";
IV	sgd	CDS	454122	454751	.	+	0	gene_id "YDR003W"; transcript_id "YDR003W_mRNA"; exon_number "1"; gene_name "RCR2"; gene_source "sgd"; gene_biotype "protein_coding"; transcript_source "sgd"; transcript_biotype "protein_coding"; protein_id "YDR003W";
IV	sgd	start_codon	454122	454124	.	+	0	gene_id "YDR003W"; transcript_id "YDR003W_mRNA"; exon_number "1"; gene_name "RCR2"; gene_source "sgd"; gene_biotype "protein_coding"; transcript_source "sgd"; transcript_biotype "protein_coding";
IV	sgd	stop_codon	454752	454754	.	+	0	gene_id "YDR003W"; transcript_id "YDR003W_mRNA"; exon_number "1"; gene_name "RCR2"; gene_source "sgd"; gene_biotype "protein_coding"; transcript_source "sgd"; transcript_biotype "protein_coding";
IV	sgd	gene	454782	454904	.	+	.	gene_id "YDR003W-A"; gene_source "sgd"; gene_biotype "protein_coding";
IV	sgd	transcript	454782	454904	.	+	.	gene_id "YDR003W-A"; transcript_id "YDR003W-A_mRNA"; gene_source "sgd"; gene_biotype "protein_coding"; transcript_source "sgd"; transcript_biotype "protein_coding";
IV	sgd	exon	454782	454904	.	+	.	gene_id "YDR003W-A"; transcript_id "YDR003W-A_mRNA"; exon_number "1"; gene_source "sgd"; gene_biotype "protein_coding"; transcript_source "sgd"; transcript_biotype "protein_coding"; exon_id "YDR003W-A_mRNA-E1";
IV	sgd	CDS	454782	454901	.	+	0	gene_id "YDR003W-A"; transcript_id "YDR003W-A_mRNA"; exon_number "1"; gene_source "sgd"; gene_biotype "protein_coding"; transcript_source "sgd"; transcript_biotype "protein_coding"; protein_id "YDR003W-A";
IV	sgd	start_codon	454782	454784	.	+	0	gene_id "YDR003W-A"; transcript_id "YDR003W-A_mRNA"; exon_number "1"; gene_source "sgd"; gene_biotype "protein_coding"; transcript_source "sgd"; transcript_biotype "protein_coding";
IV	sgd	stop_codon	454902	454904	.	+	0	gene_id "YDR003W-A"; transcript_id "YDR003W-A_mRNA"; exon_number "1"; gene_source "sgd"; gene_biotype "protein_coding"; transcript_source "sgd"; transcript_biotype "protein_coding";
IV	sgd	gene	455201	456583	.	+	.	gene_id "YDR004W"; gene_source "sgd"; gene_biotype "protein_coding";
IV	sgd	transcript	455201	456583	.	+	.	gene_id "YDR004W"; transcript_id "YDR004W_mRNA"; gene_source "sgd"; gene_biotype "protein_coding"; transcript_source "sgd"; transcript_biotype "protein_coding";
IV	sgd	exon	455201	456583	.	+	.	gene_id "YDR004W"; transcript_id "YDR004W_mRNA"; exon_number "1"; gene_source "sgd"; gene_biotype "protein_coding"; transcript_source "sgd"; transcript_biotype "protein_coding"; exon_id "YDR004W_mRNA-E1";
IV	sgd	CDS	455201	456580	.	+	0	gene_id "YDR004W"; transcript_id "YDR004W_mRNA"; exon_number "1"; gene_source "sgd"; gene_biotype "protein_coding"; transcript_source "sgd"; transcript_biotype "protein_coding"; protein_id "YDR004W";
IV	sgd	start_codon	455201	455203	.	+	0	gene_id "YDR004W"; transcript_id "YDR004W_mRNA"; exon_number "1"; gene_source "sgd"; gene_biotype "protein_coding"; transcript_source "sgd"; transcript_biotype "protein_coding";
IV	sgd	stop_codon	456581	456583	.	+	0	gene_id "YDR004W"; transcript_id "YDR004W_mRNA"; exon_number "1"; gene_source "sgd"; gene_biotype "protein_coding"; transcript_source "sgd"; transcript_biotype "protein_coding";
IV	sgd	gene	456669	458211	.	-	.	gene_id "YDR005C"; gene_source "sgd"; gene_biotype "protein_coding";
IV	sgd	transcript	456669	458211	.	-	.	gene_id "YDR005C"; transcript_id "YDR005C_mRNA"; gene_source "sgd"; gene_biotype "protein_coding"; transcript_source "sgd"; transcript_biotype "protein_coding";
IV	sgd	exon	458098	458211	.	-	.	gene_id "YDR005C"; transcript_id "YDR005C_mRNA"; exon_number "1"; gene_source "sgd"; gene_biotype "protein_coding"; transcript_source "sgd"; transcript_biotype "protein_coding"; exon_id "YDR005C_mRNA-E1";
IV	sgd	CDS	458098	458103	.	-	0	gene_id "YDR005C"; transcript_id "YDR005C_mRNA"; exon_number "1"; gene_source "sgd"; gene_biotype "protein_coding"; transcript_source "sgd"; transcript_biotype "protein_coding"; protein_id "YDR005C";
IV	sgd	start_codon	458101	458103	.	-	0	gene_id "YDR005C"; transcript_id "YDR005C_mRNA"; exon_number "1"; gene_source "sgd"; gene_biotype "protein_coding"; transcript_source "sgd"; transcript_biotype "protein_coding";
IV	sgd	exon	456669	458017	.	-	.	gene_id "YDR005C"; transcript_id "YDR005C_mRNA"; exon_number "2"; gene_source "sgd"; gene_biotype "protein_coding"; transcript_source "sgd"; transcript_biotype "protein_coding"; exon_id "YDR005C_mRNA-E2";
IV	sgd	CDS	456839	458017	.	-	0	gene_id "YDR005C"; transcript_id "YDR005C_mRNA"; exon_number "2"; gene_source "sgd"; gene_biotype "protein_coding"; transcript_source "sgd"; transcript_biotype "protein_coding"; protein_id "YDR005C";
IV	sgd	stop_codon	456836	456838	.	-	0	gene_id "YDR005C"; transcript_id "YDR005C_mRNA"; exon_number "2"; gene_source "sgd"; gene_biotype "protein_coding"; transcript_source "sgd"; transcript_biotype "protein_coding";
IV	sgd	gene	458542	461247	.	-	.	gene_id "YDR006C"; gene_source "sgd"; gene_biotype "protein_coding";
IV	sgd	transcript	458542	461247	.	-	.	gene_id "YDR006C"; transcript_id "YDR006C_mRNA"; gene_source "sgd"; gene_biotype "protein_coding"; transcript_source "sgd"; transcript_biotype "protein_coding";
IV	sgd	exon	458542	461247	.	-	.	gene_id "YDR006C"; transcript_id "YDR006C_mRNA"; exon_number "1"; gene_source "sgd"; gene_biotype "protein_coding"; transcript_source "sgd"; transcript_biotype "protein_coding"; exon_id "YDR006C_mRNA-E1";
IV	sgd	CDS	458545	461247	.	-	0	gene_id "YDR006C"; transcript_id "YDR006C_mRNA"; exon_number "1"; gene_source "sgd"; gene_biotype "protein_coding"; transcript_source "sgd"; transcript_biotype "protein_coding"; protein_id "YDR006C";
IV	sgd	start_codon	461245	461247	.	-	0	gene_id "YDR006C"; transcript_id "YDR006C_mRNA"; exon_number "1"; gene_source "sgd"; gene_biotype "protein_coding"; transcript_source "sgd"; transcript_biotype "protein_coding";
IV	sgd	stop_codon	458542	458544	.	-	0	gene_id "YDR006C"; transcript_id "YDR006C_mRNA"; exon_number "1"; gene_source "sgd"; gene_biotype "protein_coding"; transcript_source "sgd"; transcript_biotype "protein_coding";
IV	sgd	gene	461611	462656	.	+	.	gene_id "YDR007W"; gene_source "sgd"; gene_biotype "protein_coding";
IV	sgd	transcript	461611	462656	.	+	.	gene_id "YDR007W"; transcript_id "YDR007W_mRNA"; gene_source "sgd"; gene_biotype "protein_coding"; transcript_source "sgd"; transcript_biotype "protein_coding";
IV	sgd	exon	461611	462656	.	+	.	gene_id "YDR007W"; transcript_id "YDR007W_mRNA"; exon_number "1"; gene_source "sgd"; gene_biotype "protein_coding"; transcript_source "sgd"; transcript_biotype "protein_coding"; exon_id "YDR007W_mRNA-E1";
IV	sgd	CDS	461842	462513	.	+	0	gene_id "YDR007W"; transcript_id "YDR007W_mRNA"; exon_number "1"; gene_source "sgd"; gene_biotype "protein_coding"; transcript_source "sgd"; transcript_biotype "protein_coding"; protein_id "YDR007W";
IV	sgd	start_codon	461842	461844	.	+	0	gene_id "YDR007W"; transcript_id "YDR007W_mRNA"; exon_number "1"; gene_source "sgd"; gene_biotype "protein_coding"; transcript_source "sgd"; transcript_biotype "protein_coding";
IV	sgd	stop_codon	462514	462516	.	+	0	gene_id "YDR007W"; transcript_id "YDR007W_mRNA"; exon_number "1"; gene_source "sgd"; gene_biotype "protein_coding"; transcript_source "sgd"; transcript_biotype "protein_coding";
IV	sgd	gene	463258	465646	.	+	.	gene_id "YDR009W"; gene_source "sgd"; gene_biotype "protein_coding";
IV	sgd	transcript	463258	465646	.	+	.	gene_id "YDR009W"; transcript_id "YDR009W_mRNA"; gene_source "sgd"; gene_biotype "protein_coding"; transcript_source "sgd"; transcript_biotype "protein_coding";
IV	sgd	exon	463258	465646	.	+	.	gene_id "YDR009W"; transcript_id "YDR009W_mRNA"; exon_number "1"; gene_source "sgd"; gene_biotype "protein_coding"; transcript_source "sgd"; transcript_biotype "protein_coding"; exon_id "YDR009W_mRNA-E1";
IV	sgd	CDS	463434	464993	.	+	0	gene_id "YDR009W"; transcript_id "YDR009W_mRNA"; exon_number "1"; gene_source "sgd"; gene_biotype "protein_coding"; transcript_source "sgd"; transcript_biotype "protein_coding"; protein_id "YDR009W";
IV	sgd	start_codon	463434	463436	.	+	0	gene_id "YDR009W"; transcript_id "YDR009W_mRNA"; exon_number "1"; gene_source "sgd"; gene_biotype "protein_coding"; transcript_source "sgd"; transcript_biotype "protein_coding";
IV	sgd	stop_codon	464994	464996	.	+	0	gene_id "YDR009W"; transcript_id "YDR009W_mRNA"; exon_number "1"; gene_source "sgd"; gene_biotype "protein_coding"; transcript_source "sgd"; transcript_biotype "protein_coding";
IV	sgd	gene	465594	470424	.	+	.	gene_id "YDR011W"; gene_source "sgd"; gene_biotype "protein_coding";
IV	sgd	transcript	465594	470424	.	+	.	gene_id "YDR011W"; transcript_id "YDR011W_mRNA"; gene_source "sgd"; gene_biotype "protein_coding"; transcript_source "sgd"; transcript_biotype "protein_coding";
IV	sgd	exon	465594	470424	.	+	.	gene_id "YDR011W"; transcript_id "YDR011W_mRNA"; exon_number "1"; gene_source "sgd"; gene_biotype "protein_coding"; transcript_source "sgd"; transcript_biotype "protein_coding"; exon_id "YDR011W_mRNA-E1";
IV	sgd	CDS	465919	470421	.	+	0	gene_id "YDR011W"; transcript_id "YDR011W_mRNA"; exon_number "1"; gene_source "sgd"; gene_biotype "protein_coding"; transcript_source "sgd"; transcript_biotype "protein_coding"; protein_id "YDR011W";
IV	sgd	start_codon	465919	465921	.	+	0	gene_id "YDR011W"; transcript_id "YDR011W_mRNA"; exon_number "1"; gene_source "sgd"; gene_biotype "protein_coding"; transcript_source "sgd"; transcript_biotype "protein_coding";
IV	sgd	stop_codon	470422	470424	.	+	0	gene_id "YDR011W"; transcript_id "YDR011W_mRNA"; exon_number "1"; gene_source "sgd"; gene_biotype "protein_coding"; transcript_source "sgd"; transcript_biotype "protein_coding";
IV	sgd	gene	471799	473042	.	+	.	gene_id "YDR012W"; gene_name "RPL4B"; gene_source "sgd"; gene_biotype "protein_coding";
IV	sgd	transcript	471799	473042	.	+	.	gene_id "YDR012W"; transcript_id "YDR012W_mRNA"; gene_name "RPL4B"; gene_source "sgd"; gene_biotype "protein_coding"; transcript_source "sgd"; transcript_biotype "protein_coding";
IV	sgd	exon	471799	473042	.	+	.	gene_id "YDR012W"; transcript_id "YDR012W_mRNA"; exon_number "1"; gene_name "RPL4B"; gene_source "sgd"; gene_biotype "protein_coding"; transcript_source "sgd"; transcript_biotype "protein_coding"; exon_id "YDR012W_mRNA-E1";
IV	sgd	CDS	471853	472938	.	+	0	gene_id "YDR012W"; transcript_id "YDR012W_mRNA"; exon_number "1"; gene_name "RPL4B"; gene_source "sgd"; gene_biotype "protein_coding"; transcript_source "sgd"; transcript_biotype "protein_coding"; protein_id "YDR012W";
IV	sgd	start_codon	471853	471855	.	+	0	gene_id "YDR012W"; transcript_id "YDR012W_mRNA"; exon_number "1"; gene_name "RPL4B"; gene_source "sgd"; gene_biotype "protein_coding"; transcript_source "sgd"; transcript_biotype "protein_coding";
IV	sgd	stop_codon	472939	472941	.	+	0	gene_id "YDR012W"; transcript_id "YDR012W_mRNA"; exon_number "1"; gene_name "RPL4B"; gene_source "sgd"; gene_biotype "protein_coding"; transcript_source "sgd"; transcript_biotype "protein_coding";
IV	sgd	gene	473141	473877	.	+	.	gene_id "YDR013W"; gene_name "PSF1"; gene_source "sgd"; gene_biotype "protein_coding";
IV	sgd	transcript	473141	473877	.	+	.	gene_id "YDR013W"; transcript_id "YDR013W_mRNA"; gene_name "PSF1"; gene_source "sgd"; gene_biotype "protein_coding"; transcript_source "sgd"; transcript_biotype "protein_coding";
IV	sgd	exon	473141	473877	.	+	.	gene_id "YDR013W"; transcript_id "YDR013W_mRNA"; exon_number "1"; gene_name "PSF1"; gene_source "sgd"; gene_biotype "protein_coding"; transcript_source "sgd"; transcript_biotype "protein_coding"; exon_id "YDR013W_mRNA-E1";
IV	sgd	CDS	473157	473780	.	+	0	gene_id "YDR013W"; transcript_id "YDR013W_mRNA"; exon_number "1"; gene_name "PSF1"; gene_source "sgd"; gene_biotype "protein_coding"; transcript_source "sgd"; transcript_biotype "protein_coding"; protein_id "YDR013W";
IV	sgd	start_codon	473157	473159	.	+	0	gene_id "YDR013W"; transcript_id "YDR013W_mRNA"; exon_number "1"; gene_name "PSF1"; gene_source "sgd"; gene_biotype "protein_coding"; transcript_source "sgd"; transcript_biotype "protein_coding";
IV	sgd	stop_codon	473781	473783	.	+	0	gene_id "YDR013W"; transcript_id "YDR013W_mRNA"; exon_number "1"; gene_name "PSF1"; gene_source "sgd"; gene_biotype "protein_coding"; transcript_source "sgd"; transcript_biotype "protein_coding";
IV	sgd	gene	474046	475989	.	+	.	gene_id "YDR014W"; gene_name "RAD61"; gene_source "sgd"; gene_biotype "protein_coding";
IV	sgd	transcript	474046	475989	.	+	.	gene_id "YDR014W"; transcript_id "YDR014W_mRNA"; gene_name "RAD61"; gene_source "sgd"; gene_biotype "protein_coding"; transcript_source "sgd"; transcript_biotype "protein_coding";
IV	sgd	exon	474046	475989	.	+	.	gene_id "YDR014W"; transcript_id "YDR014W_mRNA"; exon_number "1"; gene_name "RAD61"; gene_source "sgd"; gene_biotype "protein_coding"; transcript_source "sgd"; transcript_biotype "protein_coding"; exon_id "YDR014W_mRNA-E1";
IV	sgd	CDS	474046	475986	.	+	0	gene_id "YDR014W"; transcript_id "YDR014W_mRNA"; exon_number "1"; gene_name "RAD61"; gene_source "sgd"; gene_biotype "protein_coding"; transcript_source "sgd"; transcript_biotype "protein_coding"; protein_id "YDR014W";
IV	sgd	start_codon	474046	474048	.	+	0	gene_id "YDR014W"; transcript_id "YDR014W_mRNA"; exon_number "1"; gene_name "RAD61"; gene_source "sgd"; gene_biotype "protein_coding"; transcript_source "sgd"; transcript_biotype "protein_coding";
IV	sgd	stop_codon	475987	475989	.	+	0	gene_id "YDR014W"; transcript_id "YDR014W_mRNA"; exon_number "1"; gene_name "RAD61"; gene_source "sgd"; gene_biotype "protein_coding"; transcript_source "sgd"; transcript_biotype "protein_coding";
IV	sgd	gene	477797	478285	.	+	.	gene_id "YDR014W-A"; gene_source "sgd"; gene_biotype "protein_coding";
IV	sgd	transcript	477797	478285	.	+	.	gene_id "YDR014W-A"; transcript_id "YDR014W-A_mRNA"; gene_source "sgd"; gene_biotype "protein_coding"; transcript_source "sgd"; transcript_biotype "protein_coding";
IV	sgd	exon	477797	478285	.	+	.	gene_id "YDR014W-A"; transcript_id "YDR014W-A_mRNA"; exon_number "1"; gene_source "sgd"; gene_biotype "protein_coding"; transcript_source "sgd"; transcript_biotype "protein_coding"; exon_id "YDR014W-A_mRNA-E1";
IV	sgd	CDS	477797	478282	.	+	0	gene_id "YDR014W-A"; transcript_id "YDR014W-A_mRNA"; exon_number "1"; gene_source "sgd"; gene_biotype "protein_coding"; transcript_source "sgd"; transcript_biotype "protein_coding"; protein_id "YDR014W-A";
IV	sgd	start_codon	477797	477799	.	+	0	gene_id "YDR014W-A"; transcript_id "YDR014W-A_mRNA"; exon_number "1"; gene_source "sgd"; gene_biotype "protein_coding"; transcript_source "sgd"; transcript_biotype "protein_coding";
IV	sgd	stop_codon	478283	478285	.	+	0	gene_id "YDR014W-A"; transcript_id "YDR014W-A_mRNA"; exon_number "1"; gene_source "sgd"; gene_biotype "protein_coding"; transcript_source "sgd"; transcript_biotype "protein_coding";
IV	sgd	gene	478241	478806	.	-	.	gene_id "YDR016C"; gene_source "sgd"; gene_biotype "protein_coding";
IV	sgd	transcript	478241	478806	.	-	.	gene_id "YDR016C"; transcript_id "YDR016C_mRNA"; gene_source "sgd"; gene_biotype "protein_coding"; transcript_source "sgd"; transcript_biotype "protein_coding";
IV	sgd	exon	478241	478806	.	-	.	gene_id "YDR016C"; transcript_id "YDR016C_mRNA"; exon_number "1"; gene_source "sgd"; gene_biotype "protein_coding"; transcript_source "sgd"; transcript_biotype "protein_coding"; exon_id "YDR016C_mRNA-E1";
IV	sgd	CDS	478477	478758	.	-	0	gene_id "YDR016C"; transcript_id "YDR016C_mRNA"; exon_number "1"; gene_source "sgd"; gene_biotype "protein_coding"; transcript_source "sgd"; transcript_biotype "protein_coding"; protein_id "YDR016C";
IV	sgd	start_codon	478756	478758	.	-	0	gene_id "YDR016C"; transcript_id "YDR016C_mRNA"; exon_number "1"; gene_source "sgd"; gene_biotype "protein_coding"; transcript_source "sgd"; transcript_biotype "protein_coding";
IV	sgd	stop_codon	478474	478476	.	-	0	gene_id "YDR016C"; transcript_id "YDR016C_mRNA"; exon_number "1"; gene_source "sgd"; gene_biotype "protein_coding"; transcript_source "sgd"; transcript_biotype "protein_coding";
IV	sgd	gene	478942	482267	.	-	.	gene_id "YDR017C"; gene_source "sgd"; gene_biotype "protein_coding";
IV	sgd	transcript	478942	482267	.	-	.	gene_id "YDR017C"; transcript_id "YDR017C_mRNA"; gene_source "sgd"; gene_biotype "protein_coding"; transcript_source "sgd"; transcript_biotype "protein_coding";
IV	sgd	exon	478942	482267	.	-	.	gene_id "YDR017C"; transcript_id "YDR017C_mRNA"; exon_number "1"; gene_source "sgd"; gene_biotype "protein_coding"; transcript_source "sgd"; transcript_biotype "protein_coding"; exon_id "YDR017C_mRNA-E1";
IV	sgd	CDS	479118	482267	.	-	0	gene_id "YDR017C"; transcript_id "YDR017C_mRNA"; exon_number "1"; gene_source "sgd"; gene_biotype "protein_coding"; transcript_source "sgd"; transcript_biotype "protein_coding"; protein_id "YDR017C";
IV	sgd	start_codon	482265	482267	.	-	0	gene_id "YDR017C"; transcript_id "YDR017C_mRNA"; exon_number "1"; gene_source "sgd"; gene_biotype "protein_coding"; transcript_source "sgd"; transcript_biotype "protein_coding";
IV	sgd	stop_codon	479115	479117	.	-	0	gene_id "YDR017C"; transcript_id "YDR017C_mRNA"; exon_number "1"; gene_source "sgd"; gene_biotype "protein_coding"; transcript_source "sgd"; transcript_biotype "protein_coding";
IV	sgd	gene	482670	483860	.	-	.	gene_id "YDR018C"; gene_source "sgd"; gene_biotype "protein_coding";
IV	sgd	transcript	482670	483860	.	-	.	gene_id "YDR018C"; transcript_id "YDR018C_mRNA"; gene_source "sgd"; gene_biotype "protein_coding"; transcript_source "sgd"; transcript_biotype "protein_coding";
IV	sgd	exon	482670	483860	.	-	.	gene_id "YDR018C"; transcript_id "YDR018C_mRNA"; exon_number "1"; gene_source "sgd"; gene_biotype "protein_coding"; transcript_source "sgd"; transcript_biotype "protein_coding"; exon_id "YDR018C_mRNA-E1";
IV	sgd	CDS	482673	483860	.	-	0	gene_id "YDR018C"; transcript_id "YDR018C_mRNA"; exon_number "1"; gene_source "sgd"; gene_biotype "protein_coding"; transcript_source "sgd"; transcript_biotype "protein_coding"; protein_id "YDR018C";
IV	sgd	start_codon	483858	483860	.	-	0	gene_id "YDR018C"; transcript_id "YDR018C_mRNA"; exon_number "1"; gene_source "sgd"; gene_biotype "protein_coding"; transcript_source "sgd"; transcript_biotype "protein_coding";
IV	sgd	stop_codon	482670	482672	.	-	0	gene_id "YDR018C"; transcript_id "YDR018C_mRNA"; exon_number "1"; gene_source "sgd"; gene_biotype "protein_coding"; transcript_source "sgd"; transcript_biotype "protein_coding";
IV	sgd	gene	483984	485394	.	-	.	gene_id "YDR019C"; gene_name "GCV1"; gene_source "sgd"; gene_biotype "protein_coding";
IV	sgd	transcript	483984	485394	.	-	.	gene_id "YDR019C"; transcript_id "YDR019C_mRNA"; gene_name "GCV1"; gene_source "sgd"; gene_biotype "protein_coding"; transcript_source "sgd"; transcript_biotype "protein_coding";
IV	sgd	exon	483984	485394	.	-	.	gene_id "YDR019C"; transcript_id "YDR019C_mRNA"; exon_number "1"; gene_name "GCV1"; gene_source "sgd"; gene_biotype "protein_coding"; transcript_source "sgd"; transcript_biotype "protein_coding"; exon_id "YDR019C_mRNA-E1";
IV	sgd	CDS	484166	485365	.	-	0	gene_id "YDR019C"; transcript_id "YDR019C_mRNA"; exon_number "1"; gene_name "GCV1"; gene_source "sgd"; gene_biotype "protein_coding"; transcript_source "sgd"; transcript_biotype "protein_coding"; protein_id "YDR019C";
IV	sgd	start_codon	485363	485365	.	-	0	gene_id "YDR019C"; transcript_id "YDR019C_mRNA"; exon_number "1"; gene_name "GCV1"; gene_source "sgd"; gene_biotype "protein_coding"; transcript_source "sgd"; transcript_biotype "protein_coding";
IV	sgd	stop_codon	484163	484165	.	-	0	gene_id "YDR019C"; transcript_id "YDR019C_mRNA"; exon_number "1"; gene_name "GCV1"; gene_source "sgd"; gene_biotype "protein_coding"; transcript_source "sgd"; transcript_biotype "protein_coding";
IV	sgd	gene	485746	486444	.	-	.	gene_id "YDR020C"; gene_name "DAS2"; gene_source "sgd"; gene_biotype "protein_coding";
IV	sgd	transcript	485746	486444	.	-	.	gene_id "YDR020C"; transcript_id "YDR020C_mRNA"; gene_name "DAS2"; gene_source "sgd"; gene_biotype "protein_coding"; transcript_source "sgd"; transcript_biotype "protein_coding";
IV	sgd	exon	485746	486444	.	-	.	gene_id "YDR020C"; transcript_id "YDR020C_mRNA"; exon_number "1"; gene_name "DAS2"; gene_source "sgd"; gene_biotype "protein_coding"; transcript_source "sgd"; transcript_biotype "protein_coding"; exon_id "YDR020C_mRNA-E1";
IV	sgd	CDS	485749	486444	.	-	0	gene_id "YDR020C"; transcript_id "YDR020C_mRNA"; exon_number "1"; gene_name "DAS2"; gene_source "sgd"; gene_biotype "protein_coding"; transcript_source "sgd"; transcript_biotype "protein_coding"; protein_id "YDR020C";
IV	sgd	start_codon	486442	486444	.	-	0	gene_id "YDR020C"; transcript_id "YDR020C_mRNA"; exon_number "1"; gene_name "DAS2"; gene_source "sgd"; gene_biotype "protein_coding"; transcript_source "sgd"; transcript_biotype "protein_coding";
IV	sgd	stop_codon	485746	485748	.	-	0	gene_id "YDR020C"; transcript_id "YDR020C_mRNA"; exon_number "1"; gene_name "DAS2"; gene_source "sgd"; gene_biotype "protein_coding"; transcript_source "sgd"; transcript_biotype "protein_coding";
IV	sgd	gene	486804	488003	.	+	.	gene_id "YDR021W"; gene_source "sgd"; gene_biotype "protein_coding";
IV	sgd	transcript	486804	488003	.	+	.	gene_id "YDR021W"; transcript_id "YDR021W_mRNA"; gene_source "sgd"; gene_biotype "protein_coding"; transcript_source "sgd"; transcript_biotype "protein_coding";
IV	sgd	exon	486804	488003	.	+	.	gene_id "YDR021W"; transcript_id "YDR021W_mRNA"; exon_number "1"; gene_source "sgd"; gene_biotype "protein_coding"; transcript_source "sgd"; transcript_biotype "protein_coding"; exon_id "YDR021W_mRNA-E1";
IV	sgd	CDS	486804	488000	.	+	0	gene_id "YDR021W"; transcript_id "YDR021W_mRNA"; exon_number "1"; gene_source "sgd"; gene_biotype "protein_coding"; transcript_source "sgd"; transcript_biotype "protein_coding"; protein_id "YDR021W";
IV	sgd	start_codon	486804	486806	.	+	0	gene_id "YDR021W"; transcript_id "YDR021W_mRNA"; exon_number "1"; gene_source "sgd"; gene_biotype "protein_coding"; transcript_source "sgd"; transcript_biotype "protein_coding";
IV	sgd	stop_codon	488001	488003	.	+	0	gene_id "YDR021W"; transcript_id "YDR021W_mRNA"; exon_number "1"; gene_source "sgd"; gene_biotype "protein_coding"; transcript_source "sgd"; transcript_biotype "protein_coding";
IV	sgd	gene	488072	488662	.	-	.	gene_id "YDR022C"; gene_name "CIS1"; gene_source "sgd"; gene_biotype "protein_coding";
IV	sgd	transcript	488072	488662	.	-	.	gene_id "YDR022C"; transcript_id "YDR022C_mRNA"; gene_name "CIS1"; gene_source "sgd"; gene_biotype "protein_coding"; transcript_source "sgd"; transcript_biotype "protein_coding";
IV	sgd	exon	488072	488662	.	-	.	gene_id "YDR022C"; transcript_id "YDR022C_mRNA"; exon_number "1"; gene_name "CIS1"; gene_source "sgd"; gene_biotype "protein_coding"; transcript_source "sgd"; transcript_biotype "protein_coding"; exon_id "YDR022C_mRNA-E1";
IV	sgd	CDS	488075	488662	.	-	0	gene_id "YDR022C"; transcript_id "YDR022C_mRNA"; exon_number "1"; gene_name "CIS1"; gene_source "sgd"; gene_biotype "protein_coding"; transcript_source "sgd"; transcript_biotype "protein_coding"; protein_id "YDR022C";
IV	sgd	start_codon	488660	488662	.	-	0	gene_id "YDR022C"; transcript_id "YDR022C_mRNA"; exon_number "1"; gene_name "CIS1"; gene_source "sgd"; gene_biotype "protein_coding"; transcript_source "sgd"; transcript_biotype "protein_coding";
IV	sgd	stop_codon	488072	488074	.	-	0	gene_id "YDR022C"; transcript_id "YDR022C_mRNA"; exon_number "1"; gene_name "CIS1"; gene_source "sgd"; gene_biotype "protein_coding"; transcript_source "sgd"; transcript_biotype "protein_coding";
IV	sgd	gene	489486	490942	.	+	.	gene_id "YDR023W"; gene_name "SES1"; gene_source "sgd"; gene_biotype "protein_coding";
IV	sgd	transcript	489486	490942	.	+	.	gene_id "YDR023W"; transcript_id "YDR023W_mRNA"; gene_name "SES1"; gene_source "sgd"; gene_biotype "protein_coding"; transcript_source "sgd"; transcript_biotype "protein_coding";
IV	sgd	exon	489486	490942	.	+	.	gene_id "YDR023W"; transcript_id "YDR023W_mRNA"; exon_number "1"; gene_name "SES1"; gene_source "sgd"; gene_biotype "protein_coding"; transcript_source "sgd"; transcript_biotype "protein_coding"; exon_id "YDR023W_mRNA-E1";
IV	sgd	CDS	489508	490893	.	+	0	gene_id "YDR023W"; transcript_id "YDR023W_mRNA"; exon_number "1"; gene_name "SES1"; gene_source "sgd"; gene_biotype "protein_coding"; transcript_source "sgd"; transcript_biotype "protein_coding"; protein_id "YDR023W";
IV	sgd	start_codon	489508	489510	.	+	0	gene_id "YDR023W"; transcript_id "YDR023W_mRNA"; exon_number "1"; gene_name "SES1"; gene_source "sgd"; gene_biotype "protein_coding"; transcript_source "sgd"; transcript_biotype "protein_coding";
IV	sgd	stop_codon	490894	490896	.	+	0	gene_id "YDR023W"; transcript_id "YDR023W_mRNA"; exon_number "1"; gene_name "SES1"; gene_source "sgd"; gene_biotype "protein_coding"; transcript_source "sgd"; transcript_biotype "protein_coding";
IV	sgd	gene	491509	492436	.	+	.	gene_id "YDR025W"; gene_name "RPS11A"; gene_source "sgd"; gene_biotype "protein_coding";
IV	sgd	transcript	491509	492436	.	+	.	gene_id "YDR025W"; transcript_id "YDR025W_mRNA"; gene_name "RPS11A"; gene_source "sgd"; gene_biotype "protein_coding"; transcript_source "sgd"; transcript_biotype "protein_coding";
IV	sgd	exon	491509	491559	.	+	.	gene_id "YDR025W"; transcript_id "YDR025W_mRNA"; exon_number "1"; gene_name "RPS11A"; gene_source "sgd"; gene_biotype "protein_coding"; transcript_source "sgd"; transcript_biotype "protein_coding"; exon_id "YDR025W_mRNA-E1";
IV	sgd	CDS	491515	491559	.	+	0	gene_id "YDR025W"; transcript_id "YDR025W_mRNA"; exon_number "1"; gene_name "RPS11A"; gene_source "sgd"; gene_biotype "protein_coding"; transcript_source "sgd"; transcript_biotype "protein_coding"; protein_id "YDR025W";
IV	sgd	start_codon	491515	491517	.	+	0	gene_id "YDR025W"; transcript_id "YDR025W_mRNA"; exon_number "1"; gene_name "RPS11A"; gene_source "sgd"; gene_biotype "protein_coding"; transcript_source "sgd"; transcript_biotype "protein_coding";
IV	sgd	exon	491899	492436	.	+	.	gene_id "YDR025W"; transcript_id "YDR025W_mRNA"; exon_number "2"; gene_name "RPS11A"; gene_source "sgd"; gene_biotype "protein_coding"; transcript_source "sgd"; transcript_biotype "protein_coding"; exon_id "YDR025W_mRNA-E2";
IV	sgd	CDS	491899	492321	.	+	0	gene_id "YDR025W"; transcript_id "YDR025W_mRNA"; exon_number "2"; gene_name "RPS11A"; gene_source "sgd"; gene_biotype "protein_coding"; transcript_source "sgd"; transcript_biotype "protein_coding"; protein_id "YDR025W";
IV	sgd	stop_codon	492322	492324	.	+	0	gene_id "YDR025W"; transcript_id "YDR025W_mRNA"; exon_number "2"; gene_name "RPS11A"; gene_source "sgd"; gene_biotype "protein_coding"; transcript_source "sgd"; transcript_biotype "protein_coding";
IV	sgd	gene	492467	494411	.	-	.	gene_id "YDR026C"; gene_source "sgd"; gene_biotype "protein_coding";
IV	sgd	transcript	492467	494411	.	-	.	gene_id "YDR026C"; transcript_id "YDR026C_mRNA"; gene_source "sgd"; gene_biotype "protein_coding"; transcript_source "sgd"; transcript_biotype "protein_coding";
IV	sgd	exon	492467	494411	.	-	.	gene_id "YDR026C"; transcript_id "YDR026C_mRNA"; exon_number "1"; gene_source "sgd"; gene_biotype "protein_coding"; transcript_source "sgd"; transcript_biotype "protein_coding"; exon_id "YDR026C_mRNA-E1";
IV	sgd	CDS	492559	494268	.	-	0	gene_id "YDR026C"; transcript_id "YDR026C_mRNA"; exon_number "1"; gene_source "sgd"; gene_biotype "protein_coding"; transcript_source "sgd"; transcript_biotype "protein_coding"; protein_id "YDR026C";
IV	sgd	start_codon	494266	494268	.	-	0	gene_id "YDR026C"; transcript_id "YDR026C_mRNA"; exon_number "1"; gene_source "sgd"; gene_biotype "protein_coding"; transcript_source "sgd"; transcript_biotype "protein_coding";
IV	sgd	stop_codon	492556	492558	.	-	0	gene_id "YDR026C"; transcript_id "YDR026C_mRNA"; exon_number "1"; gene_source "sgd"; gene_biotype "protein_coding"; transcript_source "sgd"; transcript_biotype "protein_coding";
IV	sgd	gene	494649	497441	.	-	.	gene_id "YDR027C"; gene_name "VPS54"; gene_source "sgd"; gene_biotype "protein_coding";
IV	sgd	transcript	494649	497441	.	-	.	gene_id "YDR027C"; transcript_id "YDR027C_mRNA"; gene_name "VPS54"; gene_source "sgd"; gene_biotype "protein_coding"; transcript_source "sgd"; transcript_biotype "protein_coding";
IV	sgd	exon	494649	497441	.	-	.	gene_id "YDR027C"; transcript_id "YDR027C_mRNA"; exon_number "1"; gene_name "VPS54"; gene_source "sgd"; gene_biotype "protein_coding"; transcript_source "sgd"; transcript_biotype "protein_coding"; exon_id "YDR027C_mRNA-E1";
IV	sgd	CDS	494652	497318	.	-	0	gene_id "YDR027C"; transcript_id "YDR027C_mRNA"; exon_number "1"; gene_name "VPS54"; gene_source "sgd"; gene_biotype "protein_coding"; transcript_source "sgd"; transcript_biotype "protein_coding"; protein_id "YDR027C";
IV	sgd	start_codon	497316	497318	.	-	0	gene_id "YDR027C"; transcript_id "YDR027C_mRNA"; exon_number "1"; gene_name "VPS54"; gene_source "sgd"; gene_biotype "protein_coding"; transcript_source "sgd"; transcript_biotype "protein_coding";
IV	sgd	stop_codon	494649	494651	.	-	0	gene_id "YDR027C"; transcript_id "YDR027C_mRNA"; exon_number "1"; gene_name "VPS54"; gene_source "sgd"; gene_biotype "protein_coding"; transcript_source "sgd"; transcript_biotype "protein_coding";
IV	sgd	gene	497835	500879	.	-	.	gene_id "YDR028C"; gene_name "REG1"; gene_source "sgd"; gene_biotype "protein_coding";
IV	sgd	transcript	497835	500879	.	-	.	gene_id "YDR028C"; transcript_id "YDR028C_mRNA"; gene_name "REG1"; gene_source "sgd"; gene_biotype "protein_coding"; transcript_source "sgd"; transcript_biotype "protein_coding";
IV	sgd	exon	497835	500879	.	-	.	gene_id "YDR028C"; transcript_id "YDR028C_mRNA"; exon_number "1"; gene_name "REG1"; gene_source "sgd"; gene_biotype "protein_coding"; transcript_source "sgd"; transcript_biotype "protein_coding"; exon_id "YDR028C_mRNA-E1";
IV	sgd	CDS	497838	500879	.	-	0	gene_id "YDR028C"; transcript_id "YDR028C_mRNA"; exon_number "1"; gene_name "REG1"; gene_source "sgd"; gene_biotype "protein_coding"; transcript_source "sgd"; transcript_biotype "protein_coding"; protein_id "YDR028C";
IV	sgd	start_codon	500877	500879	.	-	0	gene_id "YDR028C"; transcript_id "YDR028C_mRNA"; exon_number "1"; gene_name "REG1"; gene_source "sgd"; gene_biotype "protein_coding"; transcript_source "sgd"; transcript_biotype "protein_coding";
IV	sgd	stop_codon	497835	497837	.	-	0	gene_id "YDR028C"; transcript_id "YDR028C_mRNA"; exon_number "1"; gene_name "REG1"; gene_source "sgd"; gene_biotype "protein_coding"; transcript_source "sgd"; transcript_biotype "protein_coding";
IV	sgd	gene	501613	503281	.	-	.	gene_id "YDR030C"; gene_source "sgd"; gene_biotype "protein_coding";
IV	sgd	transcript	501613	503281	.	-	.	gene_id "YDR030C"; transcript_id "YDR030C_mRNA"; gene_source "sgd"; gene_biotype "protein_coding"; transcript_source "sgd"; transcript_biotype "protein_coding";
IV	sgd	exon	501613	503281	.	-	.	gene_id "YDR030C"; transcript_id "YDR030C_mRNA"; exon_number "1"; gene_source "sgd"; gene_biotype "protein_coding"; transcript_source "sgd"; transcript_biotype "protein_coding"; exon_id "YDR030C_mRNA-E1";
IV	sgd	CDS	501756	503273	.	-	0	gene_id "YDR030C"; transcript_id "YDR030C_mRNA"; exon_number "1"; gene_source "sgd"; gene_biotype "protein_coding"; transcript_source "sgd"; transcript_biotype "protein_coding"; protein_id "YDR030C";
IV	sgd	start_codon	503271	503273	.	-	0	gene_id "YDR030C"; transcript_id "YDR030C_mRNA"; exon_number "1"; gene_source "sgd"; gene_biotype "protein_coding"; transcript_source "sgd"; transcript_biotype "protein_coding";
IV	sgd	stop_codon	501753	501755	.	-	0	gene_id "YDR030C"; transcript_id "YDR030C_mRNA"; exon_number "1"; gene_source "sgd"; gene_biotype "protein_coding"; transcript_source "sgd"; transcript_biotype "protein_coding";
IV	sgd	gene	503468	504011	.	+	.	gene_id "YDR031W"; gene_source "sgd"; gene_biotype "protein_coding";
IV	sgd	transcript	503468	504011	.	+	.	gene_id "YDR031W"; transcript_id "YDR031W_mRNA"; gene_source "sgd"; gene_biotype "protein_coding"; transcript_source "sgd"; transcript_biotype "protein_coding";
IV	sgd	exon	503468	504011	.	+	.	gene_id "YDR031W"; transcript_id "YDR031W_mRNA"; exon_number "1"; gene_source "sgd"; gene_biotype "protein_coding"; transcript_source "sgd"; transcript_biotype "protein_coding"; exon_id "YDR031W_mRNA-E1";
IV	sgd	CDS	503498	503860	.	+	0	gene_id "YDR031W"; transcript_id "YDR031W_mRNA"; exon_number "1"; gene_source "sgd"; gene_biotype "protein_coding"; transcript_source "sgd"; transcript_biotype "protein_coding"; protein_id "YDR031W";
IV	sgd	start_codon	503498	503500	.	+	0	gene_id "YDR031W"; transcript_id "YDR031W_mRNA"; exon_number "1"; gene_source "sgd"; gene_biotype "protein_coding"; transcript_source "sgd"; transcript_biotype "protein_coding";
IV	sgd	stop_codon	503861	503863	.	+	0	gene_id "YDR031W"; transcript_id "YDR031W_mRNA"; exon_number "1"; gene_source "sgd"; gene_biotype "protein_coding"; transcript_source "sgd"; transcript_biotype "protein_coding";
IV	sgd	gene	503906	504817	.	-	.	gene_id "YDR032C"; gene_source "sgd"; gene_biotype "protein_coding";
IV	sgd	transcript	503906	504817	.	-	.	gene_id "YDR032C"; transcript_id "YDR032C_mRNA"; gene_source "sgd"; gene_biotype "protein_coding"; transcript_source "sgd"; transcript_biotype "protein_coding";
IV	sgd	exon	503906	504817	.	-	.	gene_id "YDR032C"; transcript_id "YDR032C_mRNA"; exon_number "1"; gene_source "sgd"; gene_biotype "protein_coding"; transcript_source "sgd"; transcript_biotype "protein_coding"; exon_id "YDR032C_mRNA-E1";
IV	sgd	CDS	504102	504695	.	-	0	gene_id "YDR032C"; transcript_id "YDR032C_mRNA"; exon_number "1"; gene_source "sgd"; gene_biotype "protein_coding"; transcript_source "sgd"; transcript_biotype "protein_coding"; protein_id "YDR032C";
IV	sgd	start_codon	504693	504695	.	-	0	gene_id "YDR032C"; transcript_id "YDR032C_mRNA"; exon_number "1"; gene_source "sgd"; gene_biotype "protein_coding"; transcript_source "sgd"; transcript_biotype "protein_coding";
IV	sgd	stop_codon	504099	504101	.	-	0	gene_id "YDR032C"; transcript_id "YDR032C_mRNA"; exon_number "1"; gene_source "sgd"; gene_biotype "protein_coding"; transcript_source "sgd"; transcript_biotype "protein_coding";
IV	sgd	gene	507779	509591	.	+	.	gene_id "YDR033W"; gene_source "sgd"; gene_biotype "protein_coding";
IV	sgd	transcript	507779	509591	.	+	.	gene_id "YDR033W"; transcript_id "YDR033W_mRNA"; gene_source "sgd"; gene_biotype "protein_coding"; transcript_source "sgd"; transcript_biotype "protein_coding";
IV	sgd	exon	507779	509591	.	+	.	gene_id "YDR033W"; transcript_id "YDR033W_mRNA"; exon_number "1"; gene_source "sgd"; gene_biotype "protein_coding"; transcript_source "sgd"; transcript_biotype "protein_coding"; exon_id "YDR033W_mRNA-E1";
IV	sgd	CDS	508147	509106	.	+	0	gene_id "YDR033W"; transcript_id "YDR033W_mRNA"; exon_number "1"; gene_source "sgd"; gene_biotype "protein_coding"; transcript_source "sgd"; transcript_biotype "protein_coding"; protein_id "YDR033W";
IV	sgd	start_codon	508147	508149	.	+	0	gene_id "YDR033W"; transcript_id "YDR033W_mRNA"; exon_number "1"; gene_source "sgd"; gene_biotype "protein_coding"; transcript_source "sgd"; transcript_biotype "protein_coding";
IV	sgd	stop_codon	509107	509109	.	+	0	gene_id "YDR033W"; transcript_id "YDR033W_mRNA"; exon_number "1"; gene_source "sgd"; gene_biotype "protein_coding"; transcript_source "sgd"; transcript_biotype "protein_coding";
IV	sgd	gene	509664	512109	.	-	.	gene_id "YDR034C"; gene_source "sgd"; gene_biotype "protein_coding";
IV	sgd	transcript	509664	512109	.	-	.	gene_id "YDR034C"; transcript_id "YDR034C_mRNA"; gene_source "sgd"; gene_biotype "protein_coding"; transcript_source "sgd"; transcript_biotype "protein_coding";
IV	sgd	exon	509664	512109	.	-	.	gene_id "YDR034C"; transcript_id "YDR034C_mRNA"; exon_number "1"; gene_source "sgd"; gene_biotype "protein_coding"; transcript_source "sgd"; transcript_biotype "protein_coding"; exon_id "YDR034C_mRNA-E1";
IV	sgd	CDS	509740	512109	.	-	0	gene_id "YDR034C"; transcript_id "YDR034C_mRNA"; exon_number "1"; gene_source "sgd"; gene_biotype "protein_coding"; transcript_source "sgd"; transcript_biotype "protein_coding"; protein_id "YDR034C";
IV	sgd	start_codon	512107	512109	.	-	0	gene_id "YDR034C"; transcript_id "YDR034C_mRNA"; exon_number "1"; gene_source "sgd"; gene_biotype "protein_coding"; transcript_source "sgd"; transcript_biotype "protein_coding";
IV	sgd	stop_codon	509737	509739	.	-	0	gene_id "YDR034C"; transcript_id "YDR034C_mRNA"; exon_number "1"; gene_source "sgd"; gene_biotype "protein_coding"; transcript_source "sgd"; transcript_biotype "protein_coding";
IV	sgd	gene	514043	519356	.	-	.	gene_id "YDR034C-D"; gene_source "sgd"; gene_biotype "transposable_element";
IV	sgd	transcript	514043	519356	.	-	.	gene_id "YDR034C-D"; transcript_id "YDR034C-D"; gene_source "sgd"; gene_biotype "transposable_element"; transcript_source "sgd"; transcript_biotype "transposable_element";
IV	sgd	exon	514043	519356	.	-	.	gene_id "YDR034C-D"; transcript_id "YDR034C-D"; exon_number "1"; gene_source "sgd"; gene_biotype "transposable_element"; transcript_source "sgd"; transcript_biotype "transposable_element"; exon_id "YDR034C-D-E1";
IV	sgd	gene	518040	519356	.	-	.	gene_id "YDR034C-C"; gene_source "sgd"; gene_biotype "transposable_element";
IV	sgd	transcript	518040	519356	.	-	.	gene_id "YDR034C-C"; transcript_id "YDR034C-C"; gene_source "sgd"; gene_biotype "transposable_element"; transcript_source "sgd"; transcript_biotype "transposable_element";
IV	sgd	exon	518040	519356	.	-	.	gene_id "YDR034C-C"; transcript_id "YDR034C-C"; exon_number "1"; gene_source "sgd"; gene_biotype "transposable_element"; transcript_source "sgd"; transcript_biotype "transposable_element"; exon_id "YDR034C-C-E1";
IV	sgd	gene	520516	520692	.	-	.	gene_id "YDR034C-A"; gene_source "sgd"; gene_biotype "protein_coding";
IV	sgd	transcript	520516	520692	.	-	.	gene_id "YDR034C-A"; transcript_id "YDR034C-A_mRNA"; gene_source "sgd"; gene_biotype "protein_coding"; transcript_source "sgd"; transcript_biotype "protein_coding";
IV	sgd	exon	520516	520692	.	-	.	gene_id "YDR034C-A"; transcript_id "YDR034C-A_mRNA"; exon_number "1"; gene_source "sgd"; gene_biotype "protein_coding"; transcript_source "sgd"; transcript_biotype "protein_coding"; exon_id "YDR034C-A_mRNA-E1";
IV	sgd	CDS	520519	520692	.	-	0	gene_id "YDR034C-A"; transcript_id "YDR034C-A_mRNA"; exon_number "1"; gene_source "sgd"; gene_biotype "protein_coding"; transcript_source "sgd"; transcript_biotype "protein_coding"; protein_id "YDR034C-A";
IV	sgd	start_codon	520690	520692	.	-	0	gene_id "YDR034C-A"; transcript_id "YDR034C-A_mRNA"; exon_number "1"; gene_source "sgd"; gene_biotype "protein_coding"; transcript_source "sgd"; transcript_biotype "protein_coding";
IV	sgd	stop_codon	520516	520518	.	-	0	gene_id "YDR034C-A"; transcript_id "YDR034C-A_mRNA"; exon_number "1"; gene_source "sgd"; gene_biotype "protein_coding"; transcript_source "sgd"; transcript_biotype "protein_coding";
IV	sgd	gene	521314	521469	.	+	.	gene_id "YDR034W-B"; gene_source "sgd"; gene_biotype "protein_coding";
IV	sgd	transcript	521314	521469	.	+	.	gene_id "YDR034W-B"; transcript_id "YDR034W-B_mRNA"; gene_source "sgd"; gene_biotype "protein_coding"; transcript_source "sgd"; transcript_biotype "protein_coding";
IV	sgd	exon	521314	521469	.	+	.	gene_id "YDR034W-B"; transcript_id "YDR034W-B_mRNA"; exon_number "1"; gene_source "sgd"; gene_biotype "protein_coding"; transcript_source "sgd"; transcript_biotype "protein_coding"; exon_id "YDR034W-B_mRNA-E1";
IV	sgd	CDS	521314	521466	.	+	0	gene_id "YDR034W-B"; transcript_id "YDR034W-B_mRNA"; exon_number "1"; gene_source "sgd"; gene_biotype "protein_coding"; transcript_source "sgd"; transcript_biotype "protein_coding"; protein_id "YDR034W-B";
IV	sgd	start_codon	521314	521316	.	+	0	gene_id "YDR034W-B"; transcript_id "YDR034W-B_mRNA"; exon_number "1"; gene_source "sgd"; gene_biotype "protein_coding"; transcript_source "sgd"; transcript_biotype "protein_coding";
IV	sgd	stop_codon	521467	521469	.	+	0	gene_id "YDR034W-B"; transcript_id "YDR034W-B_mRNA"; exon_number "1"; gene_source "sgd"; gene_biotype "protein_coding"; transcript_source "sgd"; transcript_biotype "protein_coding";
IV	sgd	gene	521740	523158	.	+	.	gene_id "YDR035W"; gene_source "sgd"; gene_biotype "protein_coding";
IV	sgd	transcript	521740	523158	.	+	.	gene_id "YDR035W"; transcript_id "YDR035W_mRNA"; gene_source "sgd"; gene_biotype "protein_coding"; transcript_source "sgd"; transcript_biotype "protein_coding";
IV	sgd	exon	521740	523158	.	+	.	gene_id "YDR035W"; transcript_id "YDR035W_mRNA"; exon_number "1"; gene_source "sgd"; gene_biotype "protein_coding"; transcript_source "sgd"; transcript_biotype "protein_coding"; exon_id "YDR035W_mRNA-E1";
IV	sgd	CDS	521816	522925	.	+	0	gene_id "YDR035W"; transcript_id "YDR035W_mRNA"; exon_number "1"; gene_source "sgd"; gene_biotype "protein_coding"; transcript_source "sgd"; transcript_biotype "protein_coding"; protein_id "YDR035W";
IV	sgd	start_codon	521816	521818	.	+	0	gene_id "YDR035W"; transcript_id "YDR035W_mRNA"; exon_number "1"; gene_source "sgd"; gene_biotype "protein_coding"; transcript_source "sgd"; transcript_biotype "protein_coding";
IV	sgd	stop_codon	522926	522928	.	+	0	gene_id "YDR035W"; transcript_id "YDR035W_mRNA"; exon_number "1"; gene_source "sgd"; gene_biotype "protein_coding"; transcript_source "sgd"; transcript_biotype "protein_coding";
IV	sgd	gene	523072	524786	.	-	.	gene_id "YDR036C"; gene_name "EHD3"; gene_source "sgd"; gene_biotype "protein_coding";
IV	sgd	transcript	523072	524786	.	-	.	gene_id "YDR036C"; transcript_id "YDR036C_mRNA"; gene_name "EHD3"; gene_source "sgd"; gene_biotype "protein_coding"; transcript_source "sgd"; transcript_biotype "protein_coding";
IV	sgd	exon	523072	524786	.	-	.	gene_id "YDR036C"; transcript_id "YDR036C_mRNA"; exon_number "1"; gene_name "EHD3"; gene_source "sgd"; gene_biotype "protein_coding"; transcript_source "sgd"; transcript_biotype "protein_coding"; exon_id "YDR036C_mRNA-E1";
IV	sgd	CDS	523214	524713	.	-	0	gene_id "YDR036C"; transcript_id "YDR036C_mRNA"; exon_number "1"; gene_name "EHD3"; gene_source "sgd"; gene_biotype "protein_coding"; transcript_source "sgd"; transcript_biotype "protein_coding"; protein_id "YDR036C";
IV	sgd	start_codon	524711	524713	.	-	0	gene_id "YDR036C"; transcript_id "YDR036C_mRNA"; exon_number "1"; gene_name "EHD3"; gene_source "sgd"; gene_biotype "protein_coding"; transcript_source "sgd"; transcript_biotype "protein_coding";
IV	sgd	stop_codon	523211	523213	.	-	0	gene_id "YDR036C"; transcript_id "YDR036C_mRNA"; exon_number "1"; gene_name "EHD3"; gene_source "sgd"; gene_biotype "protein_coding"; transcript_source "sgd"; transcript_biotype "protein_coding";
IV	sgd	gene	525338	527320	.	+	.	gene_id "YDR037W"; gene_name "KRS1"; gene_source "sgd"; gene_biotype "protein_coding";
IV	sgd	transcript	525338	527320	.	+	.	gene_id "YDR037W"; transcript_id "YDR037W_mRNA"; gene_name "KRS1"; gene_source "sgd"; gene_biotype "protein_coding"; transcript_source "sgd"; transcript_biotype "protein_coding";
IV	sgd	exon	525338	527320	.	+	.	gene_id "YDR037W"; transcript_id "YDR037W_mRNA"; exon_number "1"; gene_name "KRS1"; gene_source "sgd"; gene_biotype "protein_coding"; transcript_source "sgd"; transcript_biotype "protein_coding"; exon_id "YDR037W_mRNA-E1";
IV	sgd	CDS	525440	527212	.	+	0	gene_id "YDR037W"; transcript_id "YDR037W_mRNA"; exon_number "1"; gene_name "KRS1"; gene_source "sgd"; gene_biotype "protein_coding"; transcript_source "sgd"; transcript_biotype "protein_coding"; protein_id "YDR037W";
IV	sgd	start_codon	525440	525442	.	+	0	gene_id "YDR037W"; transcript_id "YDR037W_mRNA"; exon_number "1"; gene_name "KRS1"; gene_source "sgd"; gene_biotype "protein_coding"; transcript_source "sgd"; transcript_biotype "protein_coding";
IV	sgd	stop_codon	527213	527215	.	+	0	gene_id "YDR037W"; transcript_id "YDR037W_mRNA"; exon_number "1"; gene_name "KRS1"; gene_source "sgd"; gene_biotype "protein_coding"; transcript_source "sgd"; transcript_biotype "protein_coding";
IV	sgd	gene	527422	530697	.	-	.	gene_id "YDR038C"; gene_source "sgd"; gene_biotype "protein_coding";
IV	sgd	transcript	527422	530697	.	-	.	gene_id "YDR038C"; transcript_id "YDR038C_mRNA"; gene_source "sgd"; gene_biotype "protein_coding"; transcript_source "sgd"; transcript_biotype "protein_coding";
IV	sgd	exon	527422	530697	.	-	.	gene_id "YDR038C"; transcript_id "YDR038C_mRNA"; exon_number "1"; gene_source "sgd"; gene_biotype "protein_coding"; transcript_source "sgd"; transcript_biotype "protein_coding"; exon_id "YDR038C_mRNA-E1";
IV	sgd	CDS	527425	530697	.	-	0	gene_id "YDR038C"; transcript_id "YDR038C_mRNA"; exon_number "1"; gene_source "sgd"; gene_biotype "protein_coding"; transcript_source "sgd"; transcript_biotype "protein_coding"; protein_id "YDR038C";
IV	sgd	start_codon	530695	530697	.	-	0	gene_id "YDR038C"; transcript_id "YDR038C_mRNA"; exon_number "1"; gene_source "sgd"; gene_biotype "protein_coding"; transcript_source "sgd"; transcript_biotype "protein_coding";
IV	sgd	stop_codon	527422	527424	.	-	0	gene_id "YDR038C"; transcript_id "YDR038C_mRNA"; exon_number "1"; gene_source "sgd"; gene_biotype "protein_coding"; transcript_source "sgd"; transcript_biotype "protein_coding";
IV	sgd	gene	531307	534582	.	-	.	gene_id "YDR039C"; gene_source "sgd"; gene_biotype "protein_coding";
IV	sgd	transcript	531307	534582	.	-	.	gene_id "YDR039C"; transcript_id "YDR039C_mRNA"; gene_source "sgd"; gene_biotype "protein_coding"; transcript_source "sgd"; transcript_biotype "protein_coding";
IV	sgd	exon	531307	534582	.	-	.	gene_id "YDR039C"; transcript_id "YDR039C_mRNA"; exon_number "1"; gene_source "sgd"; gene_biotype "protein_coding"; transcript_source "sgd"; transcript_biotype "protein_coding"; exon_id "YDR039C_mRNA-E1";
IV	sgd	CDS	531310	534582	.	-	0	gene_id "YDR039C"; transcript_id "YDR039C_mRNA"; exon_number "1"; gene_source "sgd"; gene_biotype "protein_coding"; transcript_source "sgd"; transcript_biotype "protein_coding"; protein_id "YDR039C";
IV	sgd	start_codon	534580	534582	.	-	0	gene_id "YDR039C"; transcript_id "YDR039C_mRNA"; exon_number "1"; gene_source "sgd"; gene_biotype "protein_coding"; transcript_source "sgd"; transcript_biotype "protein_coding";
IV	sgd	stop_codon	531307	531309	.	-	0	gene_id "YDR039C"; transcript_id "YDR039C_mRNA"; exon_number "1"; gene_source "sgd"; gene_biotype "protein_coding"; transcript_source "sgd"; transcript_biotype "protein_coding";
IV	sgd	gene	535192	538467	.	-	.	gene_id "YDR040C"; gene_name "ENA1"; gene_source "sgd"; gene_biotype "protein_coding";
IV	sgd	transcript	535192	538467	.	-	.	gene_id "YDR040C"; transcript_id "YDR040C_mRNA"; gene_name "ENA1"; gene_source "sgd"; gene_biotype "protein_coding"; transcript_source "sgd"; transcript_biotype "protein_coding";
IV	sgd	exon	535192	538467	.	-	.	gene_id "YDR040C"; transcript_id "YDR040C_mRNA"; exon_number "1"; gene_name "ENA1"; gene_source "sgd"; gene_biotype "protein_coding"; transcript_source "sgd"; transcript_biotype "protein_coding"; exon_id "YDR040C_mRNA-E1";
IV	sgd	CDS	535195	538467	.	-	0	gene_id "YDR040C"; transcript_id "YDR040C_mRNA"; exon_number "1"; gene_name "ENA1"; gene_source "sgd"; gene_biotype "protein_coding"; transcript_source "sgd"; transcript_biotype "protein_coding"; protein_id "YDR040C";
IV	sgd	start_codon	538465	538467	.	-	0	gene_id "YDR040C"; transcript_id "YDR040C_mRNA"; exon_number "1"; gene_name "ENA1"; gene_source "sgd"; gene_biotype "protein_coding"; transcript_source "sgd"; transcript_biotype "protein_coding";
IV	sgd	stop_codon	535192	535194	.	-	0	gene_id "YDR040C"; transcript_id "YDR040C_mRNA"; exon_number "1"; gene_name "ENA1"; gene_source "sgd"; gene_biotype "protein_coding"; transcript_source "sgd"; transcript_biotype "protein_coding";
IV	sgd	gene	539768	540620	.	+	.	gene_id "YDR041W"; gene_source "sgd"; gene_biotype "protein_coding";
IV	sgd	transcript	539768	540620	.	+	.	gene_id "YDR041W"; transcript_id "YDR041W_mRNA"; gene_source "sgd"; gene_biotype "protein_coding"; transcript_source "sgd"; transcript_biotype "protein_coding";
IV	sgd	exon	539768	540620	.	+	.	gene_id "YDR041W"; transcript_id "YDR041W_mRNA"; exon_number "1"; gene_source "sgd"; gene_biotype "protein_coding"; transcript_source "sgd"; transcript_biotype "protein_coding"; exon_id "YDR041W_mRNA-E1";
IV	sgd	CDS	539803	540411	.	+	0	gene_id "YDR041W"; transcript_id "YDR041W_mRNA"; exon_number "1"; gene_source "sgd"; gene_biotype "protein_coding"; transcript_source "sgd"; transcript_biotype "protein_coding"; protein_id "YDR041W";
IV	sgd	start_codon	539803	539805	.	+	0	gene_id "YDR041W"; transcript_id "YDR041W_mRNA"; exon_number "1"; gene_source "sgd"; gene_biotype "protein_coding"; transcript_source "sgd"; transcript_biotype "protein_coding";
IV	sgd	stop_codon	540412	540414	.	+	0	gene_id "YDR041W"; transcript_id "YDR041W_mRNA"; exon_number "1"; gene_source "sgd"; gene_biotype "protein_coding"; transcript_source "sgd"; transcript_biotype "protein_coding";
IV	sgd	gene	540601	541203	.	-	.	gene_id "YDR042C"; gene_source "sgd"; gene_biotype "protein_coding";
IV	sgd	transcript	540601	541203	.	-	.	gene_id "YDR042C"; transcript_id "YDR042C_mRNA"; gene_source "sgd"; gene_biotype "protein_coding"; transcript_source "sgd"; transcript_biotype "protein_coding";
IV	sgd	exon	540601	541203	.	-	.	gene_id "YDR042C"; transcript_id "YDR042C_mRNA"; exon_number "1"; gene_source "sgd"; gene_biotype "protein_coding"; transcript_source "sgd"; transcript_biotype "protein_coding"; exon_id "YDR042C_mRNA-E1";
IV	sgd	CDS	540604	541203	.	-	0	gene_id "YDR042C"; transcript_id "YDR042C_mRNA"; exon_number "1"; gene_source "sgd"; gene_biotype "protein_coding"; transcript_source "sgd"; transcript_biotype "protein_coding"; protein_id "YDR042C";
IV	sgd	start_codon	541201	541203	.	-	0	gene_id "YDR042C"; transcript_id "YDR042C_mRNA"; exon_number "1"; gene_source "sgd"; gene_biotype "protein_coding"; transcript_source "sgd"; transcript_biotype "protein_coding";
IV	sgd	stop_codon	540601	540603	.	-	0	gene_id "YDR042C"; transcript_id "YDR042C_mRNA"; exon_number "1"; gene_source "sgd"; gene_biotype "protein_coding"; transcript_source "sgd"; transcript_biotype "protein_coding";
IV	sgd	gene	541602	541700	.	-	.	gene_id "snR47"; gene_source "sgd"; gene_biotype "snoRNA";
IV	sgd	transcript	541602	541700	.	-	.	gene_id "snR47"; transcript_id "snR47_snoRNA"; gene_source "sgd"; gene_biotype "snoRNA"; transcript_source "sgd"; transcript_biotype "snoRNA";
IV	sgd	exon	541602	541700	.	-	.	gene_id "snR47"; transcript_id "snR47_snoRNA"; exon_number "1"; gene_source "sgd"; gene_biotype "snoRNA"; transcript_source "sgd"; transcript_biotype "snoRNA"; exon_id "snR47_snoRNA-E1";
IV	sgd	gene	542674	543369	.	-	.	gene_id "YDR043C"; gene_source "sgd"; gene_biotype "protein_coding";
IV	sgd	transcript	542674	543369	.	-	.	gene_id "YDR043C"; transcript_id "YDR043C_mRNA"; gene_source "sgd"; gene_biotype "protein_coding"; transcript_source "sgd"; transcript_biotype "protein_coding";
IV	sgd	exon	542674	543369	.	-	.	gene_id "YDR043C"; transcript_id "YDR043C_mRNA"; exon_number "1"; gene_source "sgd"; gene_biotype "protein_coding"; transcript_source "sgd"; transcript_biotype "protein_coding"; exon_id "YDR043C_mRNA-E1";
IV	sgd	CDS	542677	543369	.	-	0	gene_id "YDR043C"; transcript_id "YDR043C_mRNA"; exon_number "1"; gene_source "sgd"; gene_biotype "protein_coding"; transcript_source "sgd"; transcript_biotype "protein_coding"; protein_id "YDR043C";
IV	sgd	start_codon	543367	543369	.	-	0	gene_id "YDR043C"; transcript_id "YDR043C_mRNA"; exon_number "1"; gene_source "sgd"; gene_biotype "protein_coding"; transcript_source "sgd"; transcript_biotype "protein_coding";
IV	sgd	stop_codon	542674	542676	.	-	0	gene_id "YDR043C"; transcript_id "YDR043C_mRNA"; exon_number "1"; gene_source "sgd"; gene_biotype "protein_coding"; transcript_source "sgd"; transcript_biotype "protein_coding";
IV	sgd	gene	546390	547777	.	+	.	gene_id "YDR044W"; gene_source "sgd"; gene_biotype "protein_coding";
IV	sgd	transcript	546390	547777	.	+	.	gene_id "YDR044W"; transcript_id "YDR044W_mRNA"; gene_source "sgd"; gene_biotype "protein_coding"; transcript_source "sgd"; transcript_biotype "protein_coding";
IV	sgd	exon	546390	547777	.	+	.	gene_id "YDR044W"; transcript_id "YDR044W_mRNA"; exon_number "1"; gene_source "sgd"; gene_biotype "protein_coding"; transcript_source "sgd"; transcript_biotype "protein_coding"; exon_id "YDR044W_mRNA-E1";
IV	sgd	CDS	546642	547625	.	+	0	gene_id "YDR044W"; transcript_id "YDR044W_mRNA"; exon_number "1"; gene_source "sgd"; gene_biotype "protein_coding"; transcript_source "sgd"; transcript_biotype "protein_coding"; protein_id "YDR044W";
IV	sgd	start_codon	546642	546644	.	+	0	gene_id "YDR044W"; transcript_id "YDR044W_mRNA"; exon_number "1"; gene_source "sgd"; gene_biotype "protein_coding"; transcript_source "sgd"; transcript_biotype "protein_coding";
IV	sgd	stop_codon	547626	547628	.	+	0	gene_id "YDR044W"; transcript_id "YDR044W_mRNA"; exon_number "1"; gene_source "sgd"; gene_biotype "protein_coding"; transcript_source "sgd"; transcript_biotype "protein_coding";
IV	sgd	gene	547689	548465	.	-	.	gene_id "YDR045C"; gene_name "RPC11"; gene_source "sgd"; gene_biotype "protein_coding";
IV	sgd	transcript	547689	548465	.	-	.	gene_id "YDR045C"; transcript_id "YDR045C_mRNA"; gene_name "RPC11"; gene_source "sgd"; gene_biotype "protein_coding"; transcript_source "sgd"; transcript_biotype "protein_coding";
IV	sgd	exon	547689	548465	.	-	.	gene_id "YDR045C"; transcript_id "YDR045C_mRNA"; exon_number "1"; gene_name "RPC11"; gene_source "sgd"; gene_biotype "protein_coding"; transcript_source "sgd"; transcript_biotype "protein_coding"; exon_id "YDR045C_mRNA-E1";
IV	sgd	CDS	547981	548310	.	-	0	gene_id "YDR045C"; transcript_id "YDR045C_mRNA"; exon_number "1"; gene_name "RPC11"; gene_source "sgd"; gene_biotype "protein_coding"; transcript_source "sgd"; transcript_biotype "protein_coding"; protein_id "YDR045C";
IV	sgd	start_codon	548308	548310	.	-	0	gene_id "YDR045C"; transcript_id "YDR045C_mRNA"; exon_number "1"; gene_name "RPC11"; gene_source "sgd"; gene_biotype "protein_coding"; transcript_source "sgd"; transcript_biotype "protein_coding";
IV	sgd	stop_codon	547978	547980	.	-	0	gene_id "YDR045C"; transcript_id "YDR045C_mRNA"; exon_number "1"; gene_name "RPC11"; gene_source "sgd"; gene_biotype "protein_coding"; transcript_source "sgd"; transcript_biotype "protein_coding";
IV	sgd	gene	548598	550684	.	-	.	gene_id "YDR046C"; gene_name "BAP3"; gene_source "sgd"; gene_biotype "protein_coding";
IV	sgd	transcript	548598	550684	.	-	.	gene_id "YDR046C"; transcript_id "YDR046C_mRNA"; gene_name "BAP3"; gene_source "sgd"; gene_biotype "protein_coding"; transcript_source "sgd"; transcript_biotype "protein_coding";
IV	sgd	exon	548598	550684	.	-	.	gene_id "YDR046C"; transcript_id "YDR046C_mRNA"; exon_number "1"; gene_name "BAP3"; gene_source "sgd"; gene_biotype "protein_coding"; transcript_source "sgd"; transcript_biotype "protein_coding"; exon_id "YDR046C_mRNA-E1";
IV	sgd	CDS	548765	550576	.	-	0	gene_id "YDR046C"; transcript_id "YDR046C_mRNA"; exon_number "1"; gene_name "BAP3"; gene_source "sgd"; gene_biotype "protein_coding"; transcript_source "sgd"; transcript_biotype "protein_coding"; protein_id "YDR046C";
IV	sgd	start_codon	550574	550576	.	-	0	gene_id "YDR046C"; transcript_id "YDR046C_mRNA"; exon_number "1"; gene_name "BAP3"; gene_source "sgd"; gene_biotype "protein_coding"; transcript_source "sgd"; transcript_biotype "protein_coding";
IV	sgd	stop_codon	548762	548764	.	-	0	gene_id "YDR046C"; transcript_id "YDR046C_mRNA"; exon_number "1"; gene_name "BAP3"; gene_source "sgd"; gene_biotype "protein_coding"; transcript_source "sgd"; transcript_biotype "protein_coding";
IV	sgd	gene	551391	553049	.	+	.	gene_id "YDR047W"; gene_name "HEM12"; gene_source "sgd"; gene_biotype "protein_coding";
IV	sgd	transcript	551391	553049	.	+	.	gene_id "YDR047W"; transcript_id "YDR047W_mRNA"; gene_name "HEM12"; gene_source "sgd"; gene_biotype "protein_coding"; transcript_source "sgd"; transcript_biotype "protein_coding";
IV	sgd	exon	551391	553049	.	+	.	gene_id "YDR047W"; transcript_id "YDR047W_mRNA"; exon_number "1"; gene_name "HEM12"; gene_source "sgd"; gene_biotype "protein_coding"; transcript_source "sgd"; transcript_biotype "protein_coding"; exon_id "YDR047W_mRNA-E1";
IV	sgd	CDS	551860	552945	.	+	0	gene_id "YDR047W"; transcript_id "YDR047W_mRNA"; exon_number "1"; gene_name "HEM12"; gene_source "sgd"; gene_biotype "protein_coding"; transcript_source "sgd"; transcript_biotype "protein_coding"; protein_id "YDR047W";
IV	sgd	start_codon	551860	551862	.	+	0	gene_id "YDR047W"; transcript_id "YDR047W_mRNA"; exon_number "1"; gene_name "HEM12"; gene_source "sgd"; gene_biotype "protein_coding"; transcript_source "sgd"; transcript_biotype "protein_coding";
IV	sgd	stop_codon	552946	552948	.	+	0	gene_id "YDR047W"; transcript_id "YDR047W_mRNA"; exon_number "1"; gene_name "HEM12"; gene_source "sgd"; gene_biotype "protein_coding"; transcript_source "sgd"; transcript_biotype "protein_coding";
IV	sgd	gene	553217	555310	.	+	.	gene_id "YDR049W"; gene_source "sgd"; gene_biotype "protein_coding";
IV	sgd	transcript	553217	555310	.	+	.	gene_id "YDR049W"; transcript_id "YDR049W_mRNA"; gene_source "sgd"; gene_biotype "protein_coding"; transcript_source "sgd"; transcript_biotype "protein_coding";
IV	sgd	exon	553217	555310	.	+	.	gene_id "YDR049W"; transcript_id "YDR049W_mRNA"; exon_number "1"; gene_source "sgd"; gene_biotype "protein_coding"; transcript_source "sgd"; transcript_biotype "protein_coding"; exon_id "YDR049W_mRNA-E1";
IV	sgd	CDS	553254	555149	.	+	0	gene_id "YDR049W"; transcript_id "YDR049W_mRNA"; exon_number "1"; gene_source "sgd"; gene_biotype "protein_coding"; transcript_source "sgd"; transcript_biotype "protein_coding"; protein_id "YDR049W";
IV	sgd	start_codon	553254	553256	.	+	0	gene_id "YDR049W"; transcript_id "YDR049W_mRNA"; exon_number "1"; gene_source "sgd"; gene_biotype "protein_coding"; transcript_source "sgd"; transcript_biotype "protein_coding";
IV	sgd	stop_codon	555150	555152	.	+	0	gene_id "YDR049W"; transcript_id "YDR049W_mRNA"; exon_number "1"; gene_source "sgd"; gene_biotype "protein_coding"; transcript_source "sgd"; transcript_biotype "protein_coding";
IV	sgd	gene	555612	556549	.	-	.	gene_id "YDR050C"; gene_source "sgd"; gene_biotype "protein_coding";
IV	sgd	transcript	555612	556549	.	-	.	gene_id "YDR050C"; transcript_id "YDR050C_mRNA"; gene_source "sgd"; gene_biotype "protein_coding"; transcript_source "sgd"; transcript_biotype "protein_coding";
IV	sgd	exon	555612	556549	.	-	.	gene_id "YDR050C"; transcript_id "YDR050C_mRNA"; exon_number "1"; gene_source "sgd"; gene_biotype "protein_coding"; transcript_source "sgd"; transcript_biotype "protein_coding"; exon_id "YDR050C_mRNA-E1";
IV	sgd	CDS	555729	556472	.	-	0	gene_id "YDR050C"; transcript_id "YDR050C_mRNA"; exon_number "1"; gene_source "sgd"; gene_biotype "protein_coding"; transcript_source "sgd"; transcript_biotype "protein_coding"; protein_id "YDR050C";
IV	sgd	start_codon	556470	556472	.	-	0	gene_id "YDR050C"; transcript_id "YDR050C_mRNA"; exon_number "1"; gene_source "sgd"; gene_biotype "protein_coding"; transcript_source "sgd"; transcript_biotype "protein_coding";
IV	sgd	stop_codon	555726	555728	.	-	0	gene_id "YDR050C"; transcript_id "YDR050C_mRNA"; exon_number "1"; gene_source "sgd"; gene_biotype "protein_coding"; transcript_source "sgd"; transcript_biotype "protein_coding";
IV	sgd	gene	556996	558106	.	-	.	gene_id "YDR051C"; gene_source "sgd"; gene_biotype "protein_coding";
IV	sgd	transcript	556996	558106	.	-	.	gene_id "YDR051C"; transcript_id "YDR051C_mRNA"; gene_source "sgd"; gene_biotype "protein_coding"; transcript_source "sgd"; transcript_biotype "protein_coding";
IV	sgd	exon	556996	558106	.	-	.	gene_id "YDR051C"; transcript_id "YDR051C_mRNA"; exon_number "1"; gene_source "sgd"; gene_biotype "protein_coding"; transcript_source "sgd"; transcript_biotype "protein_coding"; exon_id "YDR051C_mRNA-E1";
IV	sgd	CDS	557059	558060	.	-	0	gene_id "YDR051C"; transcript_id "YDR051C_mRNA"; exon_number "1"; gene_source "sgd"; gene_biotype "protein_coding"; transcript_source "sgd"; transcript_biotype "protein_coding"; protein_id "YDR051C";
IV	sgd	start_codon	558058	558060	.	-	0	gene_id "YDR051C"; transcript_id "YDR051C_mRNA"; exon_number "1"; gene_source "sgd"; gene_biotype "protein_coding"; transcript_source "sgd"; transcript_biotype "protein_coding";
IV	sgd	stop_codon	557056	557058	.	-	0	gene_id "YDR051C"; transcript_id "YDR051C_mRNA"; exon_number "1"; gene_source "sgd"; gene_biotype "protein_coding"; transcript_source "sgd"; transcript_biotype "protein_coding";
IV	sgd	gene	558270	560779	.	-	.	gene_id "YDR052C"; gene_name "DBF4"; gene_source "sgd"; gene_biotype "protein_coding";
IV	sgd	transcript	558270	560779	.	-	.	gene_id "YDR052C"; transcript_id "YDR052C_mRNA"; gene_name "DBF4"; gene_source "sgd"; gene_biotype "protein_coding"; transcript_source "sgd"; transcript_biotype "protein_coding";
IV	sgd	exon	558270	560779	.	-	.	gene_id "YDR052C"; transcript_id "YDR052C_mRNA"; exon_number "1"; gene_name "DBF4"; gene_source "sgd"; gene_biotype "protein_coding"; transcript_source "sgd"; transcript_biotype "protein_coding"; exon_id "YDR052C_mRNA-E1";
IV	sgd	CDS	558514	560625	.	-	0	gene_id "YDR052C"; transcript_id "YDR052C_mRNA"; exon_number "1"; gene_name "DBF4"; gene_source "sgd"; gene_biotype "protein_coding"; transcript_source "sgd"; transcript_biotype "protein_coding"; protein_id "YDR052C";
IV	sgd	start_codon	560623	560625	.	-	0	gene_id "YDR052C"; transcript_id "YDR052C_mRNA"; exon_number "1"; gene_name "DBF4"; gene_source "sgd"; gene_biotype "protein_coding"; transcript_source "sgd"; transcript_biotype "protein_coding";
IV	sgd	stop_codon	558511	558513	.	-	0	gene_id "YDR052C"; transcript_id "YDR052C_mRNA"; exon_number "1"; gene_name "DBF4"; gene_source "sgd"; gene_biotype "protein_coding"; transcript_source "sgd"; transcript_biotype "protein_coding";
IV	sgd	gene	561440	562327	.	-	.	gene_id "YDR054C"; gene_name "CDC34"; gene_source "sgd"; gene_biotype "protein_coding";
IV	sgd	transcript	561440	562327	.	-	.	gene_id "YDR054C"; transcript_id "YDR054C_mRNA"; gene_name "CDC34"; gene_source "sgd"; gene_biotype "protein_coding"; transcript_source "sgd"; transcript_biotype "protein_coding";
IV	sgd	exon	561440	562327	.	-	.	gene_id "YDR054C"; transcript_id "YDR054C_mRNA"; exon_number "1"; gene_name "CDC34"; gene_source "sgd"; gene_biotype "protein_coding"; transcript_source "sgd"; transcript_biotype "protein_coding"; exon_id "YDR054C_mRNA-E1";
IV	sgd	CDS	561443	562327	.	-	0	gene_id "YDR054C"; transcript_id "YDR054C_mRNA"; exon_number "1"; gene_name "CDC34"; gene_source "sgd"; gene_biotype "protein_coding"; transcript_source "sgd"; transcript_biotype "protein_coding"; protein_id "YDR054C";
IV	sgd	start_codon	562325	562327	.	-	0	gene_id "YDR054C"; transcript_id "YDR054C_mRNA"; exon_number "1"; gene_name "CDC34"; gene_source "sgd"; gene_biotype "protein_coding"; transcript_source "sgd"; transcript_biotype "protein_coding";
IV	sgd	stop_codon	561440	561442	.	-	0	gene_id "YDR054C"; transcript_id "YDR054C_mRNA"; exon_number "1"; gene_name "CDC34"; gene_source "sgd"; gene_biotype "protein_coding"; transcript_source "sgd"; transcript_biotype "protein_coding";
IV	sgd	gene	563466	565028	.	+	.	gene_id "YDR055W"; gene_name "PST1"; gene_source "sgd"; gene_biotype "protein_coding";
IV	sgd	transcript	563466	565028	.	+	.	gene_id "YDR055W"; transcript_id "YDR055W_mRNA"; gene_name "PST1"; gene_source "sgd"; gene_biotype "protein_coding"; transcript_source "sgd"; transcript_biotype "protein_coding";
IV	sgd	exon	563466	565028	.	+	.	gene_id "YDR055W"; transcript_id "YDR055W_mRNA"; exon_number "1"; gene_name "PST1"; gene_source "sgd"; gene_biotype "protein_coding"; transcript_source "sgd"; transcript_biotype "protein_coding"; exon_id "YDR055W_mRNA-E1";
IV	sgd	CDS	563527	564858	.	+	0	gene_id "YDR055W"; transcript_id "YDR055W_mRNA"; exon_number "1"; gene_name "PST1"; gene_source "sgd"; gene_biotype "protein_coding"; transcript_source "sgd"; transcript_biotype "protein_coding"; protein_id "YDR055W";
IV	sgd	start_codon	563527	563529	.	+	0	gene_id "YDR055W"; transcript_id "YDR055W_mRNA"; exon_number "1"; gene_name "PST1"; gene_source "sgd"; gene_biotype "protein_coding"; transcript_source "sgd"; transcript_biotype "protein_coding";
IV	sgd	stop_codon	564859	564861	.	+	0	gene_id "YDR055W"; transcript_id "YDR055W_mRNA"; exon_number "1"; gene_name "PST1"; gene_source "sgd"; gene_biotype "protein_coding"; transcript_source "sgd"; transcript_biotype "protein_coding";
IV	sgd	gene	564896	565752	.	-	.	gene_id "YDR056C"; gene_source "sgd"; gene_biotype "protein_coding";
IV	sgd	transcript	564896	565752	.	-	.	gene_id "YDR056C"; transcript_id "YDR056C_mRNA"; gene_source "sgd"; gene_biotype "protein_coding"; transcript_source "sgd"; transcript_biotype "protein_coding";
IV	sgd	exon	564896	565752	.	-	.	gene_id "YDR056C"; transcript_id "YDR056C_mRNA"; exon_number "1"; gene_source "sgd"; gene_biotype "protein_coding"; transcript_source "sgd"; transcript_biotype "protein_coding"; exon_id "YDR056C_mRNA-E1";
IV	sgd	CDS	565026	565640	.	-	0	gene_id "YDR056C"; transcript_id "YDR056C_mRNA"; exon_number "1"; gene_source "sgd"; gene_biotype "protein_coding"; transcript_source "sgd"; transcript_biotype "protein_coding"; protein_id "YDR056C";
IV	sgd	start_codon	565638	565640	.	-	0	gene_id "YDR056C"; transcript_id "YDR056C_mRNA"; exon_number "1"; gene_source "sgd"; gene_biotype "protein_coding"; transcript_source "sgd"; transcript_biotype "protein_coding";
IV	sgd	stop_codon	565023	565025	.	-	0	gene_id "YDR056C"; transcript_id "YDR056C_mRNA"; exon_number "1"; gene_source "sgd"; gene_biotype "protein_coding"; transcript_source "sgd"; transcript_biotype "protein_coding";
IV	sgd	gene	565927	567555	.	+	.	gene_id "YDR057W"; gene_source "sgd"; gene_biotype "protein_coding";
IV	sgd	transcript	565927	567555	.	+	.	gene_id "YDR057W"; transcript_id "YDR057W_mRNA"; gene_source "sgd"; gene_biotype "protein_coding"; transcript_source "sgd"; transcript_biotype "protein_coding";
IV	sgd	exon	565927	567555	.	+	.	gene_id "YDR057W"; transcript_id "YDR057W_mRNA"; exon_number "1"; gene_source "sgd"; gene_biotype "protein_coding"; transcript_source "sgd"; transcript_biotype "protein_coding"; exon_id "YDR057W_mRNA-E1";
IV	sgd	CDS	565927	567552	.	+	0	gene_id "YDR057W"; transcript_id "YDR057W_mRNA"; exon_number "1"; gene_source "sgd"; gene_biotype "protein_coding"; transcript_source "sgd"; transcript_biotype "protein_coding"; protein_id "YDR057W";
IV	sgd	start_codon	565927	565929	.	+	0	gene_id "YDR057W"; transcript_id "YDR057W_mRNA"; exon_number "1"; gene_source "sgd"; gene_biotype "protein_coding"; transcript_source "sgd"; transcript_biotype "protein_coding";
IV	sgd	stop_codon	567553	567555	.	+	0	gene_id "YDR057W"; transcript_id "YDR057W_mRNA"; exon_number "1"; gene_source "sgd"; gene_biotype "protein_coding"; transcript_source "sgd"; transcript_biotype "protein_coding";
IV	sgd	gene	567723	568703	.	-	.	gene_id "YDR058C"; gene_source "sgd"; gene_biotype "protein_coding";
IV	sgd	transcript	567723	568703	.	-	.	gene_id "YDR058C"; transcript_id "YDR058C_mRNA"; gene_source "sgd"; gene_biotype "protein_coding"; transcript_source "sgd"; transcript_biotype "protein_coding";
IV	sgd	exon	567723	568703	.	-	.	gene_id "YDR058C"; transcript_id "YDR058C_mRNA"; exon_number "1"; gene_source "sgd"; gene_biotype "protein_coding"; transcript_source "sgd"; transcript_biotype "protein_coding"; exon_id "YDR058C_mRNA-E1";
IV	sgd	CDS	567726	568703	.	-	0	gene_id "YDR058C"; transcript_id "YDR058C_mRNA"; exon_number "1"; gene_source "sgd"; gene_biotype "protein_coding"; transcript_source "sgd"; transcript_biotype "protein_coding"; protein_id "YDR058C";
IV	sgd	start_codon	568701	568703	.	-	0	gene_id "YDR058C"; transcript_id "YDR058C_mRNA"; exon_number "1"; gene_source "sgd"; gene_biotype "protein_coding"; transcript_source "sgd"; transcript_biotype "protein_coding";
IV	sgd	stop_codon	567723	567725	.	-	0	gene_id "YDR058C"; transcript_id "YDR058C_mRNA"; exon_number "1"; gene_source "sgd"; gene_biotype "protein_coding"; transcript_source "sgd"; transcript_biotype "protein_coding";
IV	sgd	gene	569085	569836	.	-	.	gene_id "YDR059C"; gene_source "sgd"; gene_biotype "protein_coding";
IV	sgd	transcript	569085	569836	.	-	.	gene_id "YDR059C"; transcript_id "YDR059C_mRNA"; gene_source "sgd"; gene_biotype "protein_coding"; transcript_source "sgd"; transcript_biotype "protein_coding";
IV	sgd	exon	569724	569836	.	-	.	gene_id "YDR059C"; transcript_id "YDR059C_mRNA"; exon_number "1"; gene_source "sgd"; gene_biotype "protein_coding"; transcript_source "sgd"; transcript_biotype "protein_coding"; exon_id "YDR059C_mRNA-E1";
IV	sgd	CDS	569724	569770	.	-	0	gene_id "YDR059C"; transcript_id "YDR059C_mRNA"; exon_number "1"; gene_source "sgd"; gene_biotype "protein_coding"; transcript_source "sgd"; transcript_biotype "protein_coding"; protein_id "YDR059C";
IV	sgd	start_codon	569768	569770	.	-	0	gene_id "YDR059C"; transcript_id "YDR059C_mRNA"; exon_number "1"; gene_source "sgd"; gene_biotype "protein_coding"; transcript_source "sgd"; transcript_biotype "protein_coding";
IV	sgd	exon	569085	569633	.	-	.	gene_id "YDR059C"; transcript_id "YDR059C_mRNA"; exon_number "2"; gene_source "sgd"; gene_biotype "protein_coding"; transcript_source "sgd"; transcript_biotype "protein_coding"; exon_id "YDR059C_mRNA-E2";
IV	sgd	CDS	569237	569633	.	-	1	gene_id "YDR059C"; transcript_id "YDR059C_mRNA"; exon_number "2"; gene_source "sgd"; gene_biotype "protein_coding"; transcript_source "sgd"; transcript_biotype "protein_coding"; protein_id "YDR059C";
IV	sgd	stop_codon	569234	569236	.	-	0	gene_id "YDR059C"; transcript_id "YDR059C_mRNA"; exon_number "2"; gene_source "sgd"; gene_biotype "protein_coding"; transcript_source "sgd"; transcript_biotype "protein_coding";
IV	sgd	gene	570608	573814	.	+	.	gene_id "YDR060W"; gene_name "MAK21"; gene_source "sgd"; gene_biotype "protein_coding";
IV	sgd	transcript	570608	573814	.	+	.	gene_id "YDR060W"; transcript_id "YDR060W_mRNA"; gene_name "MAK21"; gene_source "sgd"; gene_biotype "protein_coding"; transcript_source "sgd"; transcript_biotype "protein_coding";
IV	sgd	exon	570608	573814	.	+	.	gene_id "YDR060W"; transcript_id "YDR060W_mRNA"; exon_number "1"; gene_name "MAK21"; gene_source "sgd"; gene_biotype "protein_coding"; transcript_source "sgd"; transcript_biotype "protein_coding"; exon_id "YDR060W_mRNA-E1";
IV	sgd	CDS	570649	573723	.	+	0	gene_id "YDR060W"; transcript_id "YDR060W_mRNA"; exon_number "1"; gene_name "MAK21"; gene_source "sgd"; gene_biotype "protein_coding"; transcript_source "sgd"; transcript_biotype "protein_coding"; protein_id "YDR060W";
IV	sgd	start_codon	570649	570651	.	+	0	gene_id "YDR060W"; transcript_id "YDR060W_mRNA"; exon_number "1"; gene_name "MAK21"; gene_source "sgd"; gene_biotype "protein_coding"; transcript_source "sgd"; transcript_biotype "protein_coding";
IV	sgd	stop_codon	573724	573726	.	+	0	gene_id "YDR060W"; transcript_id "YDR060W_mRNA"; exon_number "1"; gene_name "MAK21"; gene_source "sgd"; gene_biotype "protein_coding"; transcript_source "sgd"; transcript_biotype "protein_coding";
IV	sgd	gene	574109	575919	.	+	.	gene_id "YDR061W"; gene_source "sgd"; gene_biotype "protein_coding";
IV	sgd	transcript	574109	575919	.	+	.	gene_id "YDR061W"; transcript_id "YDR061W_mRNA"; gene_source "sgd"; gene_biotype "protein_coding"; transcript_source "sgd"; transcript_biotype "protein_coding";
IV	sgd	exon	574109	575919	.	+	.	gene_id "YDR061W"; transcript_id "YDR061W_mRNA"; exon_number "1"; gene_source "sgd"; gene_biotype "protein_coding"; transcript_source "sgd"; transcript_biotype "protein_coding"; exon_id "YDR061W_mRNA-E1";
IV	sgd	CDS	574164	575780	.	+	0	gene_id "YDR061W"; transcript_id "YDR061W_mRNA"; exon_number "1"; gene_source "sgd"; gene_biotype "protein_coding"; transcript_source "sgd"; transcript_biotype "protein_coding"; protein_id "YDR061W";
IV	sgd	start_codon	574164	574166	.	+	0	gene_id "YDR061W"; transcript_id "YDR061W_mRNA"; exon_number "1"; gene_source "sgd"; gene_biotype "protein_coding"; transcript_source "sgd"; transcript_biotype "protein_coding";
IV	sgd	stop_codon	575781	575783	.	+	0	gene_id "YDR061W"; transcript_id "YDR061W_mRNA"; exon_number "1"; gene_source "sgd"; gene_biotype "protein_coding"; transcript_source "sgd"; transcript_biotype "protein_coding";
IV	sgd	gene	576069	578470	.	+	.	gene_id "YDR062W"; gene_name "LCB2"; gene_source "sgd"; gene_biotype "protein_coding";
IV	sgd	transcript	576069	578470	.	+	.	gene_id "YDR062W"; transcript_id "YDR062W_mRNA"; gene_name "LCB2"; gene_source "sgd"; gene_biotype "protein_coding"; transcript_source "sgd"; transcript_biotype "protein_coding";
IV	sgd	exon	576069	578470	.	+	.	gene_id "YDR062W"; transcript_id "YDR062W_mRNA"; exon_number "1"; gene_name "LCB2"; gene_source "sgd"; gene_biotype "protein_coding"; transcript_source "sgd"; transcript_biotype "protein_coding"; exon_id "YDR062W_mRNA-E1";
IV	sgd	CDS	576474	578156	.	+	0	gene_id "YDR062W"; transcript_id "YDR062W_mRNA"; exon_number "1"; gene_name "LCB2"; gene_source "sgd"; gene_biotype "protein_coding"; transcript_source "sgd"; transcript_biotype "protein_coding"; protein_id "YDR062W";
IV	sgd	start_codon	576474	576476	.	+	0	gene_id "YDR062W"; transcript_id "YDR062W_mRNA"; exon_number "1"; gene_name "LCB2"; gene_source "sgd"; gene_biotype "protein_coding"; transcript_source "sgd"; transcript_biotype "protein_coding";
IV	sgd	stop_codon	578157	578159	.	+	0	gene_id "YDR062W"; transcript_id "YDR062W_mRNA"; exon_number "1"; gene_name "LCB2"; gene_source "sgd"; gene_biotype "protein_coding"; transcript_source "sgd"; transcript_biotype "protein_coding";
IV	sgd	gene	578535	579211	.	+	.	gene_id "YDR063W"; gene_name "AIM7"; gene_source "sgd"; gene_biotype "protein_coding";
IV	sgd	transcript	578535	579211	.	+	.	gene_id "YDR063W"; transcript_id "YDR063W_mRNA"; gene_name "AIM7"; gene_source "sgd"; gene_biotype "protein_coding"; transcript_source "sgd"; transcript_biotype "protein_coding";
IV	sgd	exon	578535	579211	.	+	.	gene_id "YDR063W"; transcript_id "YDR063W_mRNA"; exon_number "1"; gene_name "AIM7"; gene_source "sgd"; gene_biotype "protein_coding"; transcript_source "sgd"; transcript_biotype "protein_coding"; exon_id "YDR063W_mRNA-E1";
IV	sgd	CDS	578663	579109	.	+	0	gene_id "YDR063W"; transcript_id "YDR063W_mRNA"; exon_number "1"; gene_name "AIM7"; gene_source "sgd"; gene_biotype "protein_coding"; transcript_source "sgd"; transcript_biotype "protein_coding"; protein_id "YDR063W";
IV	sgd	start_codon	578663	578665	.	+	0	gene_id "YDR063W"; transcript_id "YDR063W_mRNA"; exon_number "1"; gene_name "AIM7"; gene_source "sgd"; gene_biotype "protein_coding"; transcript_source "sgd"; transcript_biotype "protein_coding";
IV	sgd	stop_codon	579110	579112	.	+	0	gene_id "YDR063W"; transcript_id "YDR063W_mRNA"; exon_number "1"; gene_name "AIM7"; gene_source "sgd"; gene_biotype "protein_coding"; transcript_source "sgd"; transcript_biotype "protein_coding";
IV	sgd	gene	579417	580576	.	+	.	gene_id "YDR064W"; gene_name "RPS13"; gene_source "sgd"; gene_biotype "protein_coding";
IV	sgd	transcript	579417	580576	.	+	.	gene_id "YDR064W"; transcript_id "YDR064W_mRNA"; gene_name "RPS13"; gene_source "sgd"; gene_biotype "protein_coding"; transcript_source "sgd"; transcript_biotype "protein_coding";
IV	sgd	exon	579417	579478	.	+	.	gene_id "YDR064W"; transcript_id "YDR064W_mRNA"; exon_number "1"; gene_name "RPS13"; gene_source "sgd"; gene_biotype "protein_coding"; transcript_source "sgd"; transcript_biotype "protein_coding"; exon_id "YDR064W_mRNA-E1";
IV	sgd	CDS	579458	579478	.	+	0	gene_id "YDR064W"; transcript_id "YDR064W_mRNA"; exon_number "1"; gene_name "RPS13"; gene_source "sgd"; gene_biotype "protein_coding"; transcript_source "sgd"; transcript_biotype "protein_coding"; protein_id "YDR064W";
IV	sgd	start_codon	579458	579460	.	+	0	gene_id "YDR064W"; transcript_id "YDR064W_mRNA"; exon_number "1"; gene_name "RPS13"; gene_source "sgd"; gene_biotype "protein_coding"; transcript_source "sgd"; transcript_biotype "protein_coding";
IV	sgd	exon	580018	580576	.	+	.	gene_id "YDR064W"; transcript_id "YDR064W_mRNA"; exon_number "2"; gene_name "RPS13"; gene_source "sgd"; gene_biotype "protein_coding"; transcript_source "sgd"; transcript_biotype "protein_coding"; exon_id "YDR064W_mRNA-E2";
IV	sgd	CDS	580018	580449	.	+	0	gene_id "YDR064W"; transcript_id "YDR064W_mRNA"; exon_number "2"; gene_name "RPS13"; gene_source "sgd"; gene_biotype "protein_coding"; transcript_source "sgd"; transcript_biotype "protein_coding"; protein_id "YDR064W";
IV	sgd	stop_codon	580450	580452	.	+	0	gene_id "YDR064W"; transcript_id "YDR064W_mRNA"; exon_number "2"; gene_name "RPS13"; gene_source "sgd"; gene_biotype "protein_coding"; transcript_source "sgd"; transcript_biotype "protein_coding";
IV	sgd	gene	580650	582368	.	+	.	gene_id "YDR065W"; gene_source "sgd"; gene_biotype "protein_coding";
IV	sgd	transcript	580650	582368	.	+	.	gene_id "YDR065W"; transcript_id "YDR065W_mRNA"; gene_source "sgd"; gene_biotype "protein_coding"; transcript_source "sgd"; transcript_biotype "protein_coding";
IV	sgd	exon	580650	582368	.	+	.	gene_id "YDR065W"; transcript_id "YDR065W_mRNA"; exon_number "1"; gene_source "sgd"; gene_biotype "protein_coding"; transcript_source "sgd"; transcript_biotype "protein_coding"; exon_id "YDR065W_mRNA-E1";
IV	sgd	CDS	580687	581781	.	+	0	gene_id "YDR065W"; transcript_id "YDR065W_mRNA"; exon_number "1"; gene_source "sgd"; gene_biotype "protein_coding"; transcript_source "sgd"; transcript_biotype "protein_coding"; protein_id "YDR065W";
IV	sgd	start_codon	580687	580689	.	+	0	gene_id "YDR065W"; transcript_id "YDR065W_mRNA"; exon_number "1"; gene_source "sgd"; gene_biotype "protein_coding"; transcript_source "sgd"; transcript_biotype "protein_coding";
IV	sgd	stop_codon	581782	581784	.	+	0	gene_id "YDR065W"; transcript_id "YDR065W_mRNA"; exon_number "1"; gene_source "sgd"; gene_biotype "protein_coding"; transcript_source "sgd"; transcript_biotype "protein_coding";
IV	sgd	gene	581908	582498	.	-	.	gene_id "YDR066C"; gene_source "sgd"; gene_biotype "protein_coding";
IV	sgd	transcript	581908	582498	.	-	.	gene_id "YDR066C"; transcript_id "YDR066C_mRNA"; gene_source "sgd"; gene_biotype "protein_coding"; transcript_source "sgd"; transcript_biotype "protein_coding";
IV	sgd	exon	581908	582498	.	-	.	gene_id "YDR066C"; transcript_id "YDR066C_mRNA"; exon_number "1"; gene_source "sgd"; gene_biotype "protein_coding"; transcript_source "sgd"; transcript_biotype "protein_coding"; exon_id "YDR066C_mRNA-E1";
IV	sgd	CDS	581911	582498	.	-	0	gene_id "YDR066C"; transcript_id "YDR066C_mRNA"; exon_number "1"; gene_source "sgd"; gene_biotype "protein_coding"; transcript_source "sgd"; transcript_biotype "protein_coding"; protein_id "YDR066C";
IV	sgd	start_codon	582496	582498	.	-	0	gene_id "YDR066C"; transcript_id "YDR066C_mRNA"; exon_number "1"; gene_source "sgd"; gene_biotype "protein_coding"; transcript_source "sgd"; transcript_biotype "protein_coding";
IV	sgd	stop_codon	581908	581910	.	-	0	gene_id "YDR066C"; transcript_id "YDR066C_mRNA"; exon_number "1"; gene_source "sgd"; gene_biotype "protein_coding"; transcript_source "sgd"; transcript_biotype "protein_coding";
IV	sgd	gene	582691	583519	.	-	.	gene_id "YDR067C"; gene_source "sgd"; gene_biotype "protein_coding";
IV	sgd	transcript	582691	583519	.	-	.	gene_id "YDR067C"; transcript_id "YDR067C_mRNA"; gene_source "sgd"; gene_biotype "protein_coding"; transcript_source "sgd"; transcript_biotype "protein_coding";
IV	sgd	exon	582691	583519	.	-	.	gene_id "YDR067C"; transcript_id "YDR067C_mRNA"; exon_number "1"; gene_source "sgd"; gene_biotype "protein_coding"; transcript_source "sgd"; transcript_biotype "protein_coding"; exon_id "YDR067C_mRNA-E1";
IV	sgd	CDS	582794	583465	.	-	0	gene_id "YDR067C"; transcript_id "YDR067C_mRNA"; exon_number "1"; gene_source "sgd"; gene_biotype "protein_coding"; transcript_source "sgd"; transcript_biotype "protein_coding"; protein_id "YDR067C";
IV	sgd	start_codon	583463	583465	.	-	0	gene_id "YDR067C"; transcript_id "YDR067C_mRNA"; exon_number "1"; gene_source "sgd"; gene_biotype "protein_coding"; transcript_source "sgd"; transcript_biotype "protein_coding";
IV	sgd	stop_codon	582791	582793	.	-	0	gene_id "YDR067C"; transcript_id "YDR067C_mRNA"; exon_number "1"; gene_source "sgd"; gene_biotype "protein_coding"; transcript_source "sgd"; transcript_biotype "protein_coding";
IV	sgd	gene	583642	584737	.	+	.	gene_id "YDR068W"; gene_source "sgd"; gene_biotype "protein_coding";
IV	sgd	transcript	583642	584737	.	+	.	gene_id "YDR068W"; transcript_id "YDR068W_mRNA"; gene_source "sgd"; gene_biotype "protein_coding"; transcript_source "sgd"; transcript_biotype "protein_coding";
IV	sgd	exon	583642	584737	.	+	.	gene_id "YDR068W"; transcript_id "YDR068W_mRNA"; exon_number "1"; gene_source "sgd"; gene_biotype "protein_coding"; transcript_source "sgd"; transcript_biotype "protein_coding"; exon_id "YDR068W_mRNA-E1";
IV	sgd	CDS	583713	584642	.	+	0	gene_id "YDR068W"; transcript_id "YDR068W_mRNA"; exon_number "1"; gene_source "sgd"; gene_biotype "protein_coding"; transcript_source "sgd"; transcript_biotype "protein_coding"; protein_id "YDR068W";
IV	sgd	start_codon	583713	583715	.	+	0	gene_id "YDR068W"; transcript_id "YDR068W_mRNA"; exon_number "1"; gene_source "sgd"; gene_biotype "protein_coding"; transcript_source "sgd"; transcript_biotype "protein_coding";
IV	sgd	stop_codon	584643	584645	.	+	0	gene_id "YDR068W"; transcript_id "YDR068W_mRNA"; exon_number "1"; gene_source "sgd"; gene_biotype "protein_coding"; transcript_source "sgd"; transcript_biotype "protein_coding";
IV	sgd	gene	584939	587719	.	-	.	gene_id "YDR069C"; gene_name "DOA4"; gene_source "sgd"; gene_biotype "protein_coding";
IV	sgd	transcript	584939	587719	.	-	.	gene_id "YDR069C"; transcript_id "YDR069C_mRNA"; gene_name "DOA4"; gene_source "sgd"; gene_biotype "protein_coding"; transcript_source "sgd"; transcript_biotype "protein_coding";
IV	sgd	exon	584939	587719	.	-	.	gene_id "YDR069C"; transcript_id "YDR069C_mRNA"; exon_number "1"; gene_name "DOA4"; gene_source "sgd"; gene_biotype "protein_coding"; transcript_source "sgd"; transcript_biotype "protein_coding"; exon_id "YDR069C_mRNA-E1";
IV	sgd	CDS	584942	587719	.	-	0	gene_id "YDR069C"; transcript_id "YDR069C_mRNA"; exon_number "1"; gene_name "DOA4"; gene_source "sgd"; gene_biotype "protein_coding"; transcript_source "sgd"; transcript_biotype "protein_coding"; protein_id "YDR069C";
IV	sgd	start_codon	587717	587719	.	-	0	gene_id "YDR069C"; transcript_id "YDR069C_mRNA"; exon_number "1"; gene_name "DOA4"; gene_source "sgd"; gene_biotype "protein_coding"; transcript_source "sgd"; transcript_biotype "protein_coding";
IV	sgd	stop_codon	584939	584941	.	-	0	gene_id "YDR069C"; transcript_id "YDR069C_mRNA"; exon_number "1"; gene_name "DOA4"; gene_source "sgd"; gene_biotype "protein_coding"; transcript_source "sgd"; transcript_biotype "protein_coding";
IV	sgd	gene	587945	588447	.	-	.	gene_id "YDR070C"; gene_source "sgd"; gene_biotype "protein_coding";
IV	sgd	transcript	587945	588447	.	-	.	gene_id "YDR070C"; transcript_id "YDR070C_mRNA"; gene_source "sgd"; gene_biotype "protein_coding"; transcript_source "sgd"; transcript_biotype "protein_coding";
IV	sgd	exon	587945	588447	.	-	.	gene_id "YDR070C"; transcript_id "YDR070C_mRNA"; exon_number "1"; gene_source "sgd"; gene_biotype "protein_coding"; transcript_source "sgd"; transcript_biotype "protein_coding"; exon_id "YDR070C_mRNA-E1";
IV	sgd	CDS	588101	588379	.	-	0	gene_id "YDR070C"; transcript_id "YDR070C_mRNA"; exon_number "1"; gene_source "sgd"; gene_biotype "protein_coding"; transcript_source "sgd"; transcript_biotype "protein_coding"; protein_id "YDR070C";
IV	sgd	start_codon	588377	588379	.	-	0	gene_id "YDR070C"; transcript_id "YDR070C_mRNA"; exon_number "1"; gene_source "sgd"; gene_biotype "protein_coding"; transcript_source "sgd"; transcript_biotype "protein_coding";
IV	sgd	stop_codon	588098	588100	.	-	0	gene_id "YDR070C"; transcript_id "YDR070C_mRNA"; exon_number "1"; gene_source "sgd"; gene_biotype "protein_coding"; transcript_source "sgd"; transcript_biotype "protein_coding";
IV	sgd	gene	588716	589544	.	-	.	gene_id "YDR071C"; gene_source "sgd"; gene_biotype "protein_coding";
IV	sgd	transcript	588716	589544	.	-	.	gene_id "YDR071C"; transcript_id "YDR071C_mRNA"; gene_source "sgd"; gene_biotype "protein_coding"; transcript_source "sgd"; transcript_biotype "protein_coding";
IV	sgd	exon	588716	589544	.	-	.	gene_id "YDR071C"; transcript_id "YDR071C_mRNA"; exon_number "1"; gene_source "sgd"; gene_biotype "protein_coding"; transcript_source "sgd"; transcript_biotype "protein_coding"; exon_id "YDR071C_mRNA-E1";
IV	sgd	CDS	588830	589402	.	-	0	gene_id "YDR071C"; transcript_id "YDR071C_mRNA"; exon_number "1"; gene_source "sgd"; gene_biotype "protein_coding"; transcript_source "sgd"; transcript_biotype "protein_coding"; protein_id "YDR071C";
IV	sgd	start_codon	589400	589402	.	-	0	gene_id "YDR071C"; transcript_id "YDR071C_mRNA"; exon_number "1"; gene_source "sgd"; gene_biotype "protein_coding"; transcript_source "sgd"; transcript_biotype "protein_coding";
IV	sgd	stop_codon	588827	588829	.	-	0	gene_id "YDR071C"; transcript_id "YDR071C_mRNA"; exon_number "1"; gene_source "sgd"; gene_biotype "protein_coding"; transcript_source "sgd"; transcript_biotype "protein_coding";
IV	sgd	gene	589667	591485	.	-	.	gene_id "YDR072C"; gene_name "IPT1"; gene_source "sgd"; gene_biotype "protein_coding";
IV	sgd	transcript	589667	591485	.	-	.	gene_id "YDR072C"; transcript_id "YDR072C_mRNA"; gene_name "IPT1"; gene_source "sgd"; gene_biotype "protein_coding"; transcript_source "sgd"; transcript_biotype "protein_coding";
IV	sgd	exon	589667	591485	.	-	.	gene_id "YDR072C"; transcript_id "YDR072C_mRNA"; exon_number "1"; gene_name "IPT1"; gene_source "sgd"; gene_biotype "protein_coding"; transcript_source "sgd"; transcript_biotype "protein_coding"; exon_id "YDR072C_mRNA-E1";
IV	sgd	CDS	589764	591344	.	-	0	gene_id "YDR072C"; transcript_id "YDR072C_mRNA"; exon_number "1"; gene_name "IPT1"; gene_source "sgd"; gene_biotype "protein_coding"; transcript_source "sgd"; transcript_biotype "protein_coding"; protein_id "YDR072C";
IV	sgd	start_codon	591342	591344	.	-	0	gene_id "YDR072C"; transcript_id "YDR072C_mRNA"; exon_number "1"; gene_name "IPT1"; gene_source "sgd"; gene_biotype "protein_coding"; transcript_source "sgd"; transcript_biotype "protein_coding";
IV	sgd	stop_codon	589761	589763	.	-	0	gene_id "YDR072C"; transcript_id "YDR072C_mRNA"; exon_number "1"; gene_name "IPT1"; gene_source "sgd"; gene_biotype "protein_coding"; transcript_source "sgd"; transcript_biotype "protein_coding";
IV	sgd	gene	592157	593202	.	+	.	gene_id "YDR073W"; gene_source "sgd"; gene_biotype "protein_coding";
IV	sgd	transcript	592157	593202	.	+	.	gene_id "YDR073W"; transcript_id "YDR073W_mRNA"; gene_source "sgd"; gene_biotype "protein_coding"; transcript_source "sgd"; transcript_biotype "protein_coding";
IV	sgd	exon	592157	593202	.	+	.	gene_id "YDR073W"; transcript_id "YDR073W_mRNA"; exon_number "1"; gene_source "sgd"; gene_biotype "protein_coding"; transcript_source "sgd"; transcript_biotype "protein_coding"; exon_id "YDR073W_mRNA-E1";
IV	sgd	CDS	592439	592945	.	+	0	gene_id "YDR073W"; transcript_id "YDR073W_mRNA"; exon_number "1"; gene_source "sgd"; gene_biotype "protein_coding"; transcript_source "sgd"; transcript_biotype "protein_coding"; protein_id "YDR073W";
IV	sgd	start_codon	592439	592441	.	+	0	gene_id "YDR073W"; transcript_id "YDR073W_mRNA"; exon_number "1"; gene_source "sgd"; gene_biotype "protein_coding"; transcript_source "sgd"; transcript_biotype "protein_coding";
IV	sgd	stop_codon	592946	592948	.	+	0	gene_id "YDR073W"; transcript_id "YDR073W_mRNA"; exon_number "1"; gene_source "sgd"; gene_biotype "protein_coding"; transcript_source "sgd"; transcript_biotype "protein_coding";
IV	sgd	gene	593893	596583	.	+	.	gene_id "YDR074W"; gene_name "TPS2"; gene_source "sgd"; gene_biotype "protein_coding";
IV	sgd	transcript	593893	596583	.	+	.	gene_id "YDR074W"; transcript_id "YDR074W_mRNA"; gene_name "TPS2"; gene_source "sgd"; gene_biotype "protein_coding"; transcript_source "sgd"; transcript_biotype "protein_coding";
IV	sgd	exon	593893	596583	.	+	.	gene_id "YDR074W"; transcript_id "YDR074W_mRNA"; exon_number "1"; gene_name "TPS2"; gene_source "sgd"; gene_biotype "protein_coding"; transcript_source "sgd"; transcript_biotype "protein_coding"; exon_id "YDR074W_mRNA-E1";
IV	sgd	CDS	593893	596580	.	+	0	gene_id "YDR074W"; transcript_id "YDR074W_mRNA"; exon_number "1"; gene_name "TPS2"; gene_source "sgd"; gene_biotype "protein_coding"; transcript_source "sgd"; transcript_biotype "protein_coding"; protein_id "YDR074W";
IV	sgd	start_codon	593893	593895	.	+	0	gene_id "YDR074W"; transcript_id "YDR074W_mRNA"; exon_number "1"; gene_name "TPS2"; gene_source "sgd"; gene_biotype "protein_coding"; transcript_source "sgd"; transcript_biotype "protein_coding";
IV	sgd	stop_codon	596581	596583	.	+	0	gene_id "YDR074W"; transcript_id "YDR074W_mRNA"; exon_number "1"; gene_name "TPS2"; gene_source "sgd"; gene_biotype "protein_coding"; transcript_source "sgd"; transcript_biotype "protein_coding";
IV	sgd	gene	597156	598082	.	+	.	gene_id "YDR075W"; gene_source "sgd"; gene_biotype "protein_coding";
IV	sgd	transcript	597156	598082	.	+	.	gene_id "YDR075W"; transcript_id "YDR075W_mRNA"; gene_source "sgd"; gene_biotype "protein_coding"; transcript_source "sgd"; transcript_biotype "protein_coding";
IV	sgd	exon	597156	598082	.	+	.	gene_id "YDR075W"; transcript_id "YDR075W_mRNA"; exon_number "1"; gene_source "sgd"; gene_biotype "protein_coding"; transcript_source "sgd"; transcript_biotype "protein_coding"; exon_id "YDR075W_mRNA-E1";
IV	sgd	CDS	597156	598079	.	+	0	gene_id "YDR075W"; transcript_id "YDR075W_mRNA"; exon_number "1"; gene_source "sgd"; gene_biotype "protein_coding"; transcript_source "sgd"; transcript_biotype "protein_coding"; protein_id "YDR075W";
IV	sgd	start_codon	597156	597158	.	+	0	gene_id "YDR075W"; transcript_id "YDR075W_mRNA"; exon_number "1"; gene_source "sgd"; gene_biotype "protein_coding"; transcript_source "sgd"; transcript_biotype "protein_coding";
IV	sgd	stop_codon	598080	598082	.	+	0	gene_id "YDR075W"; transcript_id "YDR075W_mRNA"; exon_number "1"; gene_source "sgd"; gene_biotype "protein_coding"; transcript_source "sgd"; transcript_biotype "protein_coding";
IV	sgd	gene	598468	599688	.	+	.	gene_id "YDR076W"; gene_source "sgd"; gene_biotype "protein_coding";
IV	sgd	transcript	598468	599688	.	+	.	gene_id "YDR076W"; transcript_id "YDR076W_mRNA"; gene_source "sgd"; gene_biotype "protein_coding"; transcript_source "sgd"; transcript_biotype "protein_coding";
IV	sgd	exon	598468	599688	.	+	.	gene_id "YDR076W"; transcript_id "YDR076W_mRNA"; exon_number "1"; gene_source "sgd"; gene_biotype "protein_coding"; transcript_source "sgd"; transcript_biotype "protein_coding"; exon_id "YDR076W_mRNA-E1";
IV	sgd	CDS	598468	599685	.	+	0	gene_id "YDR076W"; transcript_id "YDR076W_mRNA"; exon_number "1"; gene_source "sgd"; gene_biotype "protein_coding"; transcript_source "sgd"; transcript_biotype "protein_coding"; protein_id "YDR076W";
IV	sgd	start_codon	598468	598470	.	+	0	gene_id "YDR076W"; transcript_id "YDR076W_mRNA"; exon_number "1"; gene_source "sgd"; gene_biotype "protein_coding"; transcript_source "sgd"; transcript_biotype "protein_coding";
IV	sgd	stop_codon	599686	599688	.	+	0	gene_id "YDR076W"; transcript_id "YDR076W_mRNA"; exon_number "1"; gene_source "sgd"; gene_biotype "protein_coding"; transcript_source "sgd"; transcript_biotype "protein_coding";
IV	sgd	gene	600706	602219	.	+	.	gene_id "YDR077W"; gene_source "sgd"; gene_biotype "protein_coding";
IV	sgd	transcript	600706	602219	.	+	.	gene_id "YDR077W"; transcript_id "YDR077W_mRNA"; gene_source "sgd"; gene_biotype "protein_coding"; transcript_source "sgd"; transcript_biotype "protein_coding";
IV	sgd	exon	600706	602219	.	+	.	gene_id "YDR077W"; transcript_id "YDR077W_mRNA"; exon_number "1"; gene_source "sgd"; gene_biotype "protein_coding"; transcript_source "sgd"; transcript_biotype "protein_coding"; exon_id "YDR077W_mRNA-E1";
IV	sgd	CDS	600793	601806	.	+	0	gene_id "YDR077W"; transcript_id "YDR077W_mRNA"; exon_number "1"; gene_source "sgd"; gene_biotype "protein_coding"; transcript_source "sgd"; transcript_biotype "protein_coding"; protein_id "YDR077W";
IV	sgd	start_codon	600793	600795	.	+	0	gene_id "YDR077W"; transcript_id "YDR077W_mRNA"; exon_number "1"; gene_source "sgd"; gene_biotype "protein_coding"; transcript_source "sgd"; transcript_biotype "protein_coding";
IV	sgd	stop_codon	601807	601809	.	+	0	gene_id "YDR077W"; transcript_id "YDR077W_mRNA"; exon_number "1"; gene_source "sgd"; gene_biotype "protein_coding"; transcript_source "sgd"; transcript_biotype "protein_coding";
IV	sgd	gene	602041	602900	.	-	.	gene_id "YDR078C"; gene_source "sgd"; gene_biotype "protein_coding";
IV	sgd	transcript	602041	602900	.	-	.	gene_id "YDR078C"; transcript_id "YDR078C_mRNA"; gene_source "sgd"; gene_biotype "protein_coding"; transcript_source "sgd"; transcript_biotype "protein_coding";
IV	sgd	exon	602041	602900	.	-	.	gene_id "YDR078C"; transcript_id "YDR078C_mRNA"; exon_number "1"; gene_source "sgd"; gene_biotype "protein_coding"; transcript_source "sgd"; transcript_biotype "protein_coding"; exon_id "YDR078C_mRNA-E1";
IV	sgd	CDS	602201	602869	.	-	0	gene_id "YDR078C"; transcript_id "YDR078C_mRNA"; exon_number "1"; gene_source "sgd"; gene_biotype "protein_coding"; transcript_source "sgd"; transcript_biotype "protein_coding"; protein_id "YDR078C";
IV	sgd	start_codon	602867	602869	.	-	0	gene_id "YDR078C"; transcript_id "YDR078C_mRNA"; exon_number "1"; gene_source "sgd"; gene_biotype "protein_coding"; transcript_source "sgd"; transcript_biotype "protein_coding";
IV	sgd	stop_codon	602198	602200	.	-	0	gene_id "YDR078C"; transcript_id "YDR078C_mRNA"; exon_number "1"; gene_source "sgd"; gene_biotype "protein_coding"; transcript_source "sgd"; transcript_biotype "protein_coding";
IV	sgd	gene	603033	603678	.	+	.	gene_id "YDR079W"; gene_source "sgd"; gene_biotype "protein_coding";
IV	sgd	transcript	603033	603678	.	+	.	gene_id "YDR079W"; transcript_id "YDR079W_mRNA"; gene_source "sgd"; gene_biotype "protein_coding"; transcript_source "sgd"; transcript_biotype "protein_coding";
IV	sgd	exon	603033	603678	.	+	.	gene_id "YDR079W"; transcript_id "YDR079W_mRNA"; exon_number "1"; gene_source "sgd"; gene_biotype "protein_coding"; transcript_source "sgd"; transcript_biotype "protein_coding"; exon_id "YDR079W_mRNA-E1";
IV	sgd	CDS	603064	603396	.	+	0	gene_id "YDR079W"; transcript_id "YDR079W_mRNA"; exon_number "1"; gene_source "sgd"; gene_biotype "protein_coding"; transcript_source "sgd"; transcript_biotype "protein_coding"; protein_id "YDR079W";
IV	sgd	start_codon	603064	603066	.	+	0	gene_id "YDR079W"; transcript_id "YDR079W_mRNA"; exon_number "1"; gene_source "sgd"; gene_biotype "protein_coding"; transcript_source "sgd"; transcript_biotype "protein_coding";
IV	sgd	stop_codon	603397	603399	.	+	0	gene_id "YDR079W"; transcript_id "YDR079W_mRNA"; exon_number "1"; gene_source "sgd"; gene_biotype "protein_coding"; transcript_source "sgd"; transcript_biotype "protein_coding";
IV	sgd	gene	603354	603882	.	-	.	gene_id "YDR079C-A"; gene_source "sgd"; gene_biotype "protein_coding";
IV	sgd	transcript	603354	603882	.	-	.	gene_id "YDR079C-A"; transcript_id "YDR079C-A_mRNA"; gene_source "sgd"; gene_biotype "protein_coding"; transcript_source "sgd"; transcript_biotype "protein_coding";
IV	sgd	exon	603354	603882	.	-	.	gene_id "YDR079C-A"; transcript_id "YDR079C-A_mRNA"; exon_number "1"; gene_source "sgd"; gene_biotype "protein_coding"; transcript_source "sgd"; transcript_biotype "protein_coding"; exon_id "YDR079C-A_mRNA-E1";
IV	sgd	CDS	603596	603811	.	-	0	gene_id "YDR079C-A"; transcript_id "YDR079C-A_mRNA"; exon_number "1"; gene_source "sgd"; gene_biotype "protein_coding"; transcript_source "sgd"; transcript_biotype "protein_coding"; protein_id "YDR079C-A";
IV	sgd	start_codon	603809	603811	.	-	0	gene_id "YDR079C-A"; transcript_id "YDR079C-A_mRNA"; exon_number "1"; gene_source "sgd"; gene_biotype "protein_coding"; transcript_source "sgd"; transcript_biotype "protein_coding";
IV	sgd	stop_codon	603593	603595	.	-	0	gene_id "YDR079C-A"; transcript_id "YDR079C-A_mRNA"; exon_number "1"; gene_source "sgd"; gene_biotype "protein_coding"; transcript_source "sgd"; transcript_biotype "protein_coding";
IV	sgd	gene	603976	607042	.	+	.	gene_id "YDR080W"; gene_name "VPS41"; gene_source "sgd"; gene_biotype "protein_coding";
IV	sgd	transcript	603976	607042	.	+	.	gene_id "YDR080W"; transcript_id "YDR080W_mRNA"; gene_name "VPS41"; gene_source "sgd"; gene_biotype "protein_coding"; transcript_source "sgd"; transcript_biotype "protein_coding";
IV	sgd	exon	603976	607042	.	+	.	gene_id "YDR080W"; transcript_id "YDR080W_mRNA"; exon_number "1"; gene_name "VPS41"; gene_source "sgd"; gene_biotype "protein_coding"; transcript_source "sgd"; transcript_biotype "protein_coding"; exon_id "YDR080W_mRNA-E1";
IV	sgd	CDS	604008	606983	.	+	0	gene_id "YDR080W"; transcript_id "YDR080W_mRNA"; exon_number "1"; gene_name "VPS41"; gene_source "sgd"; gene_biotype "protein_coding"; transcript_source "sgd"; transcript_biotype "protein_coding"; protein_id "YDR080W";
IV	sgd	start_codon	604008	604010	.	+	0	gene_id "YDR080W"; transcript_id "YDR080W_mRNA"; exon_number "1"; gene_name "VPS41"; gene_source "sgd"; gene_biotype "protein_coding"; transcript_source "sgd"; transcript_biotype "protein_coding";
IV	sgd	stop_codon	606984	606986	.	+	0	gene_id "YDR080W"; transcript_id "YDR080W_mRNA"; exon_number "1"; gene_name "VPS41"; gene_source "sgd"; gene_biotype "protein_coding"; transcript_source "sgd"; transcript_biotype "protein_coding";
IV	sgd	gene	607269	610168	.	-	.	gene_id "YDR081C"; gene_source "sgd"; gene_biotype "protein_coding";
IV	sgd	transcript	607269	610168	.	-	.	gene_id "YDR081C"; transcript_id "YDR081C_mRNA"; gene_source "sgd"; gene_biotype "protein_coding"; transcript_source "sgd"; transcript_biotype "protein_coding";
IV	sgd	exon	607269	610168	.	-	.	gene_id "YDR081C"; transcript_id "YDR081C_mRNA"; exon_number "1"; gene_source "sgd"; gene_biotype "protein_coding"; transcript_source "sgd"; transcript_biotype "protein_coding"; exon_id "YDR081C_mRNA-E1";
IV	sgd	CDS	607307	610081	.	-	0	gene_id "YDR081C"; transcript_id "YDR081C_mRNA"; exon_number "1"; gene_source "sgd"; gene_biotype "protein_coding"; transcript_source "sgd"; transcript_biotype "protein_coding"; protein_id "YDR081C";
IV	sgd	start_codon	610079	610081	.	-	0	gene_id "YDR081C"; transcript_id "YDR081C_mRNA"; exon_number "1"; gene_source "sgd"; gene_biotype "protein_coding"; transcript_source "sgd"; transcript_biotype "protein_coding";
IV	sgd	stop_codon	607304	607306	.	-	0	gene_id "YDR081C"; transcript_id "YDR081C_mRNA"; exon_number "1"; gene_source "sgd"; gene_biotype "protein_coding"; transcript_source "sgd"; transcript_biotype "protein_coding";
IV	sgd	gene	610349	612063	.	+	.	gene_id "YDR082W"; gene_source "sgd"; gene_biotype "protein_coding";
IV	sgd	transcript	610349	612063	.	+	.	gene_id "YDR082W"; transcript_id "YDR082W_mRNA"; gene_source "sgd"; gene_biotype "protein_coding"; transcript_source "sgd"; transcript_biotype "protein_coding";
IV	sgd	exon	610349	612063	.	+	.	gene_id "YDR082W"; transcript_id "YDR082W_mRNA"; exon_number "1"; gene_source "sgd"; gene_biotype "protein_coding"; transcript_source "sgd"; transcript_biotype "protein_coding"; exon_id "YDR082W_mRNA-E1";
IV	sgd	CDS	610441	611922	.	+	0	gene_id "YDR082W"; transcript_id "YDR082W_mRNA"; exon_number "1"; gene_source "sgd"; gene_biotype "protein_coding"; transcript_source "sgd"; transcript_biotype "protein_coding"; protein_id "YDR082W";
IV	sgd	start_codon	610441	610443	.	+	0	gene_id "YDR082W"; transcript_id "YDR082W_mRNA"; exon_number "1"; gene_source "sgd"; gene_biotype "protein_coding"; transcript_source "sgd"; transcript_biotype "protein_coding";
IV	sgd	stop_codon	611923	611925	.	+	0	gene_id "YDR082W"; transcript_id "YDR082W_mRNA"; exon_number "1"; gene_source "sgd"; gene_biotype "protein_coding"; transcript_source "sgd"; transcript_biotype "protein_coding";
IV	sgd	gene	612051	613341	.	+	.	gene_id "YDR083W"; gene_source "sgd"; gene_biotype "protein_coding";
IV	sgd	transcript	612051	613341	.	+	.	gene_id "YDR083W"; transcript_id "YDR083W_mRNA"; gene_source "sgd"; gene_biotype "protein_coding"; transcript_source "sgd"; transcript_biotype "protein_coding";
IV	sgd	exon	612051	613341	.	+	.	gene_id "YDR083W"; transcript_id "YDR083W_mRNA"; exon_number "1"; gene_source "sgd"; gene_biotype "protein_coding"; transcript_source "sgd"; transcript_biotype "protein_coding"; exon_id "YDR083W_mRNA-E1";
[truncated: 34,124 more rows]
